# Supplementary material for: Translational control by DHX36 binding to 5′UTR G-quadruplex is essential for muscle stem-cell regenerative functions
Source: Nat Commun. 2021 Aug 19;12:5043. doi: 10.1038/s41467-021-25170-w (PMC8377060; doi:10.1038/s41467-021-25170-w)
Supplement: Supplementary file 5 — Supplementary Data 1 [file 41467_2021_25170_MOESM5_ESM.xlsx]

## Sheet: Basic statistics
Supplementary Table S1. CLIP-seq analysis of DHX36 RNA binding in C2C12 myoblasts.
Sample	Raw Reads	Pre-processed (trimming and duplication removal)	%	Mappable Reads	%
DHX36_CLIP_Bio-rep1	28885598	2131998	7.38	1784188	83.69
DHX36_CLIP_Bio-rep2	33595799	2252020	6.7	1882521	83.59

## Sheet: Shared sites between replicates
Supplementary Table S1. CLIP-seq analysis of DHX36 RNA binding in C2C12 myoblasts.
3662 shared binding sites between two DHX36 CLIP-seq biological replicates.
Chromosome	Begin	End	Score	Strand	P-value
chr1	23279100	23279200	28	+	4.40133e-09
chr1	34223800	34223900	17	+	5.64399e-06
chr1	34246200	34246300	19	+	1.57527e-06
chr1	34247100	34247200	14	+	3.5946e-05
chr1	34257900	34258000	12	+	0.000121927
chr1	34285200	34285300	13	+	6.64341e-05
chr1	34309700	34309800	12	+	0.000121927
chr1	34332600	34332700	12	+	0.000121927
chr1	39958000	39958100	17	+	1.05836e-05
chr1	40053900	40054000	14	+	3.5946e-05
chr1	40061600	40061700	12	+	0.000121927
chr1	40068500	40068600	14	+	3.5946e-05
chr1	40080200	40080300	13	+	6.64341e-05
chr1	43502700	43502800	15	+	1.95918e-05
chr1	45368400	45368600	35.5	+	6.09635e-05
chr1	45378300	45378500	28.5	+	3.05909e-08
chr1	45384400	45384500	22	+	2.25397e-07
chr1	45388500	45388600	27	+	8.57895e-09
chr1	45388800	45388900	19	+	1.57527e-06
chr1	45390400	45390500	24	+	6.10282e-08
chr1	45390800	45390900	13	+	6.64341e-05
chr1	45391000	45391100	16	+	1.94713e-05
chr1	45393500	45393600	12	+	0.000121927
chr1	45394100	45394200	18.6667	+	1.54911e-05
chr1	45394300	45394400	18.6667	+	1.54911e-05
chr1	45396700	45396800	25	+	3.16151e-08
chr1	45397400	45397500	15	+	1.95918e-05
chr1	45397700	45397900	20	+	9.81172e-06
chr1	45398000	45398100	13	+	6.64341e-05
chr1	45398900	45399100	17	+	6.75368e-06
chr1	45400200	45400300	21	+	4.32335e-07
chr1	45402700	45402800	35	+	4.05216e-11
chr1	45402900	45403000	14	+	3.5946e-05
chr1	45404000	45404100	23	+	1.17317e-07
chr1	45404500	45404700	28	+	4.40133e-09
chr1	45405500	45405600	15	+	1.95918e-05
chr1	47487700	47487800	22	+	2.25397e-07
chr1	47714800	47714900	13	+	6.64341e-05
chr1	55145900	55146000	25	+	3.16151e-08
chr1	59761100	59761200	17	+	5.64399e-06
chr1	59761600	59761700	24	+	6.10282e-08
chr1	60760800	60760900	15	+	1.95918e-05
chr1	60761100	60761200	14	+	3.5946e-05
chr1	60761800	60761900	27	+	8.57895e-09
chr1	62750000	62750300	21	+	1.8049e-05
chr1	63223700	63223800	22	+	2.25397e-07
chr1	63225200	63225300	30	+	1.14569e-09
chr1	72283600	72283700	27	+	1.7973e-05
chr1	72290800	72290900	27	+	3.3217e-05
chr1	72301600	72301700	17.5	+	3.33297e-05
chr1	72758200	72758300	21	+	4.32335e-07
chr1	72758700	72758800	17	+	5.64399e-06
chr1	72871000	72871500	32.8	+	1.32871e-05
chr1	72895600	72895900	29.3333	+	2.85734e-07
chr1	72896100	72896200	18.5	+	9.90861e-06
chr1	72898500	72899000	26	+	2.36594e-06
chr1	74283100	74283400	17	+	7.53224e-06
chr1	74440800	74440900	13	+	6.64341e-05
chr1	75356900	75357300	33.25	+	1.12228e-07
chr1	75357400	75357500	14.5	+	3.84724e-05
chr1	75360100	75360200	22	+	2.25397e-07
chr1	75363600	75363800	21	+	2.8378e-06
chr1	75363900	75364200	24.6667	+	1.21261e-05
chr1	78654500	78654700	14	+	4.3013e-05
chr1	87961300	87961400	15	+	1.95918e-05
chr1	88423300	88423500	27.5	+	2.16207e-07
chr1	89673700	89673800	17	+	5.64399e-06
chr1	94728300	94728700	36.75	+	8.98651e-06
chr1	94749900	94750100	21	+	1.52883e-06
chr1	94751400	94751800	25.25	+	1.31391e-07
chr1	94752500	94752600	17	+	5.64399e-06
chr1	94753500	94753700	15	+	6.24618e-05
chr1	94753800	94753900	31	+	5.87187e-10
chr1	94754000	94754100	18	+	6.0994e-05
chr1	94754400	94754600	14	+	6.62189e-05
chr1	94754900	94755800	27.4737	+	2.4675e-06
chr1	94755900	94756800	27.4737	+	2.4675e-06
chr1	98921200	98921300	15	+	1.95918e-05
chr1	133470400	133470600	166	+	1.93468e-14
chr1	133807100	133807300	24.5	+	4.63217e-08
chr1	133831200	133831300	14	+	3.5946e-05
chr1	134930500	134930600	17	+	5.64399e-06
chr1	135028400	135028500	14	+	3.5946e-05
chr1	137647700	137647800	15	+	1.95918e-05
chr1	137648000	137648100	13	+	6.64341e-05
chr1	137662700	137662800	23	+	1.17317e-07
chr1	137662900	137663100	13.5	+	5.119e-05
chr1	137663200	137663300	14	+	3.5946e-05
chr1	137665400	137665600	14.5	+	6.37855e-05
chr1	137742100	137742200	28	+	4.40133e-09
chr1	138261400	138261600	74.5	+	1.93468e-14
chr1	138521600	138521700	15	+	1.95918e-05
chr1	153191700	153191800	12	+	0.000121927
chr1	157891300	157891400	30	+	1.14569e-09
chr1	162965500	162965600	63	+	1.93468e-14
chr1	162965900	162966000	35	+	4.05216e-11
chr1	162966200	162966300	44	+	1.08874e-13
chr1	162966800	162966900	17	+	5.64399e-06
chr1	162967500	162967600	53	+	1.93468e-14
chr1	162967700	162967800	62	+	1.93468e-14
chr1	162968200	162968300	46	+	3.93441e-14
chr1	162968400	162968500	58	+	1.93468e-14
chr1	172975100	172975200	19	+	1.57527e-06
chr1	173032500	173032600	23	+	1.17317e-07
chr1	173032900	173033000	14	+	3.5946e-05
chr1	173033100	173033200	14	+	3.5946e-05
chr1	174435300	174435400	19.5	+	3.32253e-05
chr1	174435900	174436000	19	+	1.57527e-06
chr1	174436300	174436400	19	+	1.57527e-06
chr1	174436700	174437000	22	+	1.92596e-06
chr1	174437100	174437400	21.3333	+	1.15353e-06
chr1	183081100	183081200	41	+	7.42066e-13
chr1	192944800	192945000	75	+	1.97988e-14
chr1	194571800	194571900	52	+	1.93468e-14
chr1	195458900	195459100	71	+	1.93468e-14
chr10	17443100	17443200	20	+	8.25586e-07
chr10	24315300	24315600	22.6667	+	1.9219e-06
chr10	24315800	24315900	12.5	+	9.41806e-05
chr10	24316100	24316300	20.3333	+	2.41696e-06
chr10	24317900	24318000	29	+	2.23218e-09
chr10	24318100	24318200	12	+	0.000121927
chr10	24318300	24318400	22	+	2.25397e-07
chr10	30530900	30531000	25	+	3.16151e-08
chr10	39978300	39978500	151	+	1.93468e-14
chr10	40069300	40069400	14	+	3.5946e-05
chr10	41248800	41248900	14	+	3.5946e-05
chr10	41250000	41250100	20	+	8.25586e-07
chr10	42481500	42481600	20	+	8.25586e-07
chr10	45595200	45595300	19	+	1.57527e-06
chr10	52137400	52137700	17.2	+	8.80845e-06
chr10	56107300	56107500	19	+	5.36806e-06
chr10	56107600	56107700	13	+	6.64341e-05
chr10	58786100	58786200	12	+	0.000121927
chr10	59740400	59740500	22	+	2.25397e-07
chr10	59754400	59754500	50	+	1.93913e-14
chr10	59756100	59756200	29	+	2.23218e-09
chr10	59757300	59757500	18.5	+	3.23479e-06
chr10	59757700	59757900	25	+	1.49847e-06
chr10	59761800	59761900	13	+	6.64341e-05
chr10	59762500	59762800	25.6667	+	8.14004e-08
chr10	59762900	59763000	33	+	1.53483e-10
chr10	59763300	59763400	18	+	2.99663e-06
chr10	59763500	59763600	30	+	1.14569e-09
chr10	59764400	59765300	25.3333	+	8.66229e-06
chr10	61143100	61143200	14	+	3.5946e-05
chr10	61154300	61154400	13	+	6.64341e-05
chr10	77055600	77055700	13	+	6.64341e-05
chr10	77108000	77108100	13	+	6.64341e-05
chr10	77888500	77888600	16	+	1.05107e-05
chr10	79167200	79167300	12	+	0.000121927
chr10	79172400	79172500	18.5	+	3.23479e-06
chr10	79173000	79173100	19	+	1.57527e-06
chr10	79173500	79173600	31	+	5.87187e-10
chr10	79174300	79174700	18.8	+	2.76702e-05
chr10	79326800	79326900	15	+	1.95918e-05
chr10	79351500	79351600	20	+	8.25586e-07
chr10	79457900	79458000	22	+	2.25397e-07
chr10	79605200	79605300	17.5	+	1.81892e-05
chr10	79612500	79612600	15	+	1.95918e-05
chr10	79612700	79612800	13	+	6.64341e-05
chr10	79619600	79619700	15	+	1.95918e-05
chr10	79620300	79620400	20	+	8.25586e-07
chr10	79727800	79727900	29	+	2.23218e-09
chr10	79755500	79755600	26	+	1.65716e-08
chr10	79756400	79756500	16	+	1.05107e-05
chr10	80568800	80568900	14	+	3.5946e-05
chr10	80639400	80639500	35	+	4.05216e-11
chr10	80640400	80640600	58.5	+	1.93468e-14
chr10	80640800	80641000	21	+	1.52883e-06
chr10	80641400	80641600	40.5	+	5.99119e-06
chr10	80641700	80642000	40.5	+	5.99119e-06
chr10	80642100	80642200	26	+	1.65716e-08
chr10	80642300	80642500	38.5	+	6.05615e-12
chr10	80642600	80642800	26	+	4.12943e-07
chr10	80642900	80643100	30.3333	+	4.06424e-05
chr10	80643300	80643400	26	+	1.65716e-08
chr10	80643500	80643600	25.1667	+	2.03287e-05
chr10	80643700	80644100	25.1667	+	2.03287e-05
chr10	80644600	80644900	26.1667	+	1.012e-06
chr10	80645000	80645200	26.1667	+	1.012e-06
chr10	81028700	81028800	19	+	1.57527e-06
chr10	82323300	82323400	12.5	+	9.41806e-05
chr10	82337400	82337500	12	+	0.000121927
chr10	82417800	82417900	25	+	3.16151e-08
chr10	85763400	85763500	17.3333	+	3.41372e-05
chr10	85763600	85763700	17.3333	+	3.41372e-05
chr10	85801100	85801200	15	+	1.95918e-05
chr10	85809900	85810000	17	+	5.64399e-06
chr10	96079700	96079800	15	+	1.95918e-05
chr10	98377300	98377400	17	+	5.64399e-06
chr10	104675300	104675600	36	+	1.1982e-05
chr10	110910300	110910400	15	+	1.95918e-05
chr10	110943800	110943900	12	+	0.000121927
chr10	126500600	126500800	20	+	1.61102e-06
chr10	126501400	126501500	15	+	1.95918e-05
chr10	126501900	126502000	14	+	3.5946e-05
chr10	126502200	126502300	16	+	1.05107e-05
chr10	126503200	126503300	18	+	2.99663e-06
chr10	126504000	126504100	15	+	4.81718e-05
chr10	127496100	127496200	16	+	1.05107e-05
chr10	127520400	127520500	17	+	5.64399e-06
chr10	127520900	127521100	31	+	2.82199e-06
chr10	127521200	127521300	34	+	7.87854e-11
chr10	127521400	127521500	26	+	1.65716e-08
chr10	127522200	127522400	26.5	+	7.87676e-07
chr10	127522500	127522600	39	+	2.79484e-12
chr10	127523100	127523200	23	+	1.17317e-07
chr10	127525400	127525600	25	+	1.49847e-06
chr10	127526000	127526200	18.5	+	3.32476e-05
chr10	127527100	127527200	24	+	7.88753e-07
chr10	127774800	127774900	14	+	3.5946e-05
chr10	127828400	127828500	13	+	6.64341e-05
chr10	127878900	127879000	13	+	6.64341e-05
chr10	128346900	128347000	17	+	5.64399e-06
chr10	128347400	128347500	37	+	1.06707e-11
chr10	128348500	128348700	44.5	+	5.34504e-12
chr10	128348800	128348900	13	+	6.64341e-05
chr10	128349200	128349300	25	+	3.16151e-08
chr10	128349500	128349600	41	+	7.42066e-13
chr10	128349700	128349900	36	+	1.7973e-05
chr10	128370900	128371200	17.3333	+	1.32561e-05
chr10	128376100	128376200	14	+	3.5946e-05
chr10	128376300	128376400	22	+	2.25397e-07
chr10	128377800	128377900	27	+	8.57895e-09
chr10	128380800	128380900	23	+	1.17317e-07
chr10	128383900	128384000	12	+	0.000121927
chr10	128386400	128386500	14	+	3.5946e-05
chr10	128387100	128387200	12	+	0.000121927
chr10	128391000	128391100	17	+	5.64399e-06
chr10	128395200	128395300	12	+	0.000121927
chr11	3549700	3549800	14.5	+	2.77689e-05
chr11	5762100	5762200	16	+	1.05107e-05
chr11	5769500	5769600	12	+	0.000121927
chr11	5769700	5769800	13	+	6.64341e-05
chr11	7769800	7769900	19	+	1.57527e-06
chr11	17121200	17121500	39.6667	+	1.44113e-07
chr11	20101400	20101600	20.5	+	9.8042e-06
chr11	22890600	22890800	15	+	4.81718e-05
chr11	23156100	23156400	26.5	+	4.95486e-06
chr11	23156500	23156700	17.5	+	3.33297e-05
chr11	23206900	23207000	13	+	6.64341e-05
chr11	29592900	29593700	26.375	+	2.65517e-06
chr11	29633700	29633800	21	+	4.32335e-07
chr11	29636400	29636500	25	+	3.16151e-08
chr11	29642000	29642700	22.7143	+	9.47645e-06
chr11	41312600	41312700	15	+	1.95918e-05
chr11	41313400	41313500	13	+	6.64341e-05
chr11	48613800	48614100	22	+	3.52465e-06
chr11	48614300	48614400	16	+	6.13763e-05
chr11	48615200	48615300	29	+	2.23218e-09
chr11	48615500	48615600	40	+	1.44156e-12
chr11	48615800	48615900	34	+	7.87854e-11
chr11	48616600	48616700	31	+	5.87187e-10
chr11	48616900	48617000	31	+	5.87187e-10
chr11	48617700	48617800	14	+	3.5946e-05
chr11	50198100	50198200	13	+	6.64341e-05
chr11	50199300	50199400	20	+	8.25586e-07
chr11	51912300	51912400	14.3333	+	3.76303e-05
chr11	51912500	51912600	14.3333	+	3.76303e-05
chr11	52202300	52202400	14	+	4.3013e-05
chr11	52210000	52210100	15	+	1.95918e-05
chr11	52221200	52221300	21	+	4.32335e-07
chr11	52221700	52221800	12	+	0.000121927
chr11	52222000	52222100	18	+	2.99663e-06
chr11	54680000	54680100	13	+	6.64341e-05
chr11	54683700	54683800	15.5	+	2.0795e-05
chr11	57459100	57459200	19	+	1.57527e-06
chr11	58768300	58768400	17	+	5.64399e-06
chr11	59476200	59476300	17	+	5.64399e-06
chr11	59566300	59566400	19	+	3.03816e-06
chr11	60351500	60351600	15	+	1.95918e-05
chr11	62365800	62365900	12	+	0.000121927
chr11	62366100	62366200	18	+	2.99663e-06
chr11	62366300	62366400	22	+	2.25397e-07
chr11	62374300	62374400	19	+	1.57527e-06
chr11	62416500	62416700	30.5	+	2.82199e-06
chr11	62416900	62417000	70	+	1.93468e-14
chr11	62418000	62418100	73	+	1.93468e-14
chr11	62946600	62946700	22	+	2.25397e-07
chr11	68886900	68887100	78	+	1.93468e-14
chr11	68937700	68937800	17	+	5.64399e-06
chr11	69803500	69803600	13	+	6.64341e-05
chr11	69805200	69805300	12	+	0.000121927
chr11	69809300	69809500	16.5	+	1.87606e-05
chr11	69812100	69812200	14	+	3.5946e-05
chr11	70474200	70474300	19	+	1.57527e-06
chr11	70474600	70474700	14.5	+	2.77689e-05
chr11	70514100	70514200	20	+	8.25586e-07
chr11	70515900	70516000	16	+	1.05107e-05
chr11	70516300	70516400	16	+	1.05107e-05
chr11	70517300	70517400	15	+	1.95918e-05
chr11	70521900	70522100	14	+	3.5946e-05
chr11	70522400	70522500	20	+	8.25586e-07
chr11	70532500	70532600	19	+	1.57527e-06
chr11	70537500	70537600	12	+	0.000121927
chr11	70538400	70538500	14	+	6.62189e-05
chr11	70539400	70539900	23.6	+	2.26492e-06
chr11	70541700	70541900	29.5	+	5.86688e-08
chr11	70542000	70542400	23.75	+	3.0594e-05
chr11	70542500	70542700	17.5	+	6.043e-06
chr11	70542800	70543000	19	+	3.03816e-06
chr11	74133300	74133400	23	+	1.17317e-07
chr11	74718900	74719000	26	+	1.65716e-08
chr11	75277200	75277300	34	+	7.87854e-11
chr11	75300300	75300500	19	+	2.23279e-05
chr11	75314300	75314400	13	+	6.64341e-05
chr11	75486500	75486600	12	+	0.000121927
chr11	75546400	75546600	29.5	+	2.49426e-09
chr11	75565400	75565500	20	+	8.25586e-07
chr11	75572800	75572900	14	+	3.5946e-05
chr11	75578700	75579000	21	+	1.85126e-05
chr11	79518100	79518200	13	+	6.64341e-05
chr11	79525500	79525600	12	+	0.000121927
chr11	79806800	79806900	13	+	6.64341e-05
chr11	81849100	81849200	13	+	6.64341e-05
chr11	83085000	83085100	45	+	6.29314e-14
chr11	83318300	83318500	17.25	+	1.1353e-05
chr11	86935500	86935600	14	+	3.5946e-05
chr11	87236400	87236500	26	+	1.65716e-08
chr11	87256700	87257000	50.3333	+	2.03428e-08
chr11	87262100	87262400	48.6667	+	1.44125e-07
chr11	87275800	87276000	92.5	+	1.93468e-14
chr11	87284900	87285100	79	+	1.93468e-14
chr11	87861300	87861400	17	+	5.64399e-06
chr11	87864500	87864600	12.5	+	9.41806e-05
chr11	90110900	90111000	14	+	3.5946e-05
chr11	90139000	90139100	12	+	0.000121927
chr11	94491100	94491300	20	+	1.0038e-06
chr11	94504600	94504700	16	+	1.05107e-05
chr11	94797600	94797700	14	+	3.5946e-05
chr11	94799300	94799400	14	+	3.5946e-05
chr11	94804100	94804200	13	+	6.64341e-05
chr11	94852500	94852600	21	+	4.32335e-07
chr11	94853300	94853400	12	+	0.000121927
chr11	94854000	94854100	17	+	5.64399e-06
chr11	94861500	94861600	13	+	6.64341e-05
chr11	95942400	95942500	100	+	1.93468e-14
chr11	97661000	97661100	13.5	+	5.119e-05
chr11	97698100	97698200	12	+	0.000121927
chr11	98557100	98557200	15.5	+	1.50513e-05
chr11	100181300	100181400	23	+	1.17317e-07
chr11	100277100	100277200	18.5	+	3.32476e-05
chr11	100285300	100285400	14	+	3.5946e-05
chr11	100285600	100285900	20.8	+	2.06836e-06
chr11	100286000	100286100	20.8	+	2.06836e-06
chr11	101466200	101466300	29	+	2.23218e-09
chr11	101488700	101488800	21.5	+	9.79811e-06
chr11	101503100	101503200	30	+	1.14569e-09
chr11	101519600	101519700	35	+	4.05216e-11
chr11	102294300	102294400	26	+	1.65716e-08
chr11	102298000	102298100	13	+	6.64341e-05
chr11	102465700	102465800	16	+	3.42708e-05
chr11	102465900	102466000	16	+	3.42708e-05
chr11	102977700	102977800	22	+	2.25397e-07
chr11	105211200	105211300	14	+	3.5946e-05
chr11	105211900	105212000	15	+	1.95918e-05
chr11	105928100	105928200	15	+	1.95918e-05
chr11	106362300	106362400	73	+	1.93468e-14
chr11	106874200	106874300	12	+	0.000121927
chr11	109515100	109515200	29	+	2.23218e-09
chr11	109528800	109529000	24	+	5.25551e-06
chr11	109529800	109529900	26	+	1.65716e-08
chr11	116535900	116536000	12	+	0.000121927
chr11	117151700	117151800	15	+	1.95918e-05
chr11	117152100	117152200	17	+	5.64399e-06
chr11	117223100	117223200	12.5	+	9.41806e-05
chr12	8681000	8681300	17.3333	+	2.56874e-05
chr12	8778200	8778400	21	+	5.25492e-07
chr12	8798700	8798800	17	+	5.64399e-06
chr12	8799000	8799100	14	+	3.5946e-05
chr12	8928900	8929100	32.5	+	1.12699e-07
chr12	8938400	8938500	17	+	5.64399e-06
chr12	8942800	8942900	18	+	2.99663e-06
chr12	8943500	8943600	19	+	1.57527e-06
chr12	8944900	8945100	15.5	+	3.47154e-05
chr12	8945200	8945500	19.6667	+	7.06624e-06
chr12	16901700	16902000	14.6667	+	5.36232e-05
chr12	17284000	17284100	18	+	2.99663e-06
chr12	17290800	17290900	16.5	+	1.12942e-05
chr12	25393100	25393300	21	+	9.8002e-06
chr12	25393400	25393500	15	+	1.95918e-05
chr12	25393800	25393900	12	+	0.000121927
chr12	31703900	31704000	14	+	3.5946e-05
chr12	31704600	31704700	18	+	2.99663e-06
chr12	31950300	31950400	16	+	1.05107e-05
chr12	32008400	32008500	12	+	0.000121927
chr12	37542900	37543000	13	+	6.64341e-05
chr12	48913900	48914000	14	+	3.5946e-05
chr12	55815200	55815300	18.5	+	9.90861e-06
chr12	55830600	55830700	17	+	5.64399e-06
chr12	70260300	70260600	65	+	1.93468e-14
chr12	70473300	70473900	16.5	+	2.91226e-05
chr12	70474000	70474100	18	+	2.99663e-06
chr12	71031900	71032000	18	+	2.99663e-06
chr12	75009000	75009100	13	+	6.64341e-05
chr12	79451800	79452200	106.5	+	2.43461e-14
chr12	88607800	88607900	16	+	1.05107e-05
chr12	100883300	100883900	71.8333	+	6.0026e-06
chr12	101437700	101437900	24.5	+	1.16988e-07
chr12	101445300	101445400	13	+	6.64341e-05
chr12	111839800	111839900	17	+	1.05836e-05
chr12	111856300	111856400	15	+	1.95918e-05
chr12	111862700	111862800	13	+	6.64341e-05
chr12	111869800	111870000	18.5	+	1.80316e-05
chr12	111872400	111872500	14	+	3.5946e-05
chr12	111875400	111875500	20	+	8.25586e-07
chr12	111875700	111875800	12	+	0.000121927
chr12	111877000	111877100	12	+	0.000121927
chr12	111878000	111878100	13	+	6.64341e-05
chr12	111878700	111878800	13	+	6.64341e-05
chr12	111884400	111884500	13	+	6.64341e-05
chr12	111904900	111905100	19.5	+	1.79888e-05
chr12	112997100	112997200	20	+	8.25586e-07
chr12	113033100	113033200	13	+	6.64341e-05
chr12	113838300	113838400	13	+	6.64341e-05
chr12	113853500	113853600	14	+	3.5946e-05
chr12	114381700	114381800	27	+	8.57895e-09
chr12	114383300	114383600	18.75	+	3.39663e-05
chr12	114390300	114390400	21	+	4.32335e-07
chr12	114391500	114391600	29	+	2.23218e-09
chr12	114392000	114392100	14.5	+	3.84724e-05
chr13	3298100	3298200	21	+	4.32335e-07
chr13	3537500	3537600	12	+	0.000121927
chr13	3548100	3548200	17	+	5.64399e-06
chr13	5860800	5860900	12	+	0.000121927
chr13	13529900	13530100	19.5	+	1.20043e-06
chr13	13556000	13556100	28	+	4.40133e-09
chr13	13560500	13560600	28	+	4.40133e-09
chr13	13568400	13568500	16.5	+	8.07736e-06
chr13	13570500	13570600	17	+	5.64399e-06
chr13	13574400	13574500	18	+	1.00121e-05
chr13	13578900	13579000	14	+	3.5946e-05
chr13	13581300	13581400	18	+	2.99663e-06
chr13	13601700	13601800	14	+	3.5946e-05
chr13	13602400	13602500	19.5	+	2.93469e-06
chr13	13603300	13603600	18.25	+	1.81873e-05
chr13	13603700	13603900	17	+	1.83858e-05
chr13	13604100	13604200	22	+	2.25397e-07
chr13	21292100	21292200	18	+	2.99663e-06
chr13	21802400	21802500	12	+	0.000121927
chr13	21809500	21809700	13	+	7.89365e-05
chr13	21826900	21827100	21	+	3.41267e-05
chr13	22003200	22003300	27	+	8.57895e-09
chr13	22006700	22006800	21	+	4.32335e-07
chr13	22127700	22127800	22	+	2.25397e-07
chr13	22135100	22135200	14	+	6.62189e-05
chr13	23528200	23528300	18	+	2.99663e-06
chr13	23622900	23623100	20.5	+	2.85251e-06
chr13	23623200	23623300	15	+	1.95918e-05
chr13	23627600	23627700	12	+	0.000121927
chr13	23646900	23647100	32	+	3.70335e-10
chr13	23647200	23647500	20	+	1.20602e-05
chr13	23647600	23647700	16	+	1.05107e-05
chr13	23666300	23666400	14	+	3.5946e-05
chr13	23668000	23668100	14	+	3.5946e-05
chr13	23673400	23673700	19	+	1.30257e-05
chr13	23776100	23776200	18	+	2.99663e-06
chr13	23776400	23776500	13	+	6.64341e-05
chr13	23830700	23831000	19	+	2.26803e-05
chr13	23831100	23831200	20	+	8.25586e-07
chr13	23838600	23838700	24	+	6.10282e-08
chr13	23843000	23843200	17	+	1.83858e-05
chr13	23843300	23843400	15	+	6.24618e-05
chr13	23855600	23855800	17.75	+	4.85018e-05
chr13	23856000	23856100	15	+	1.95918e-05
chr13	24893100	24893200	16.4	+	4.27257e-05
chr13	24893400	24893600	16.4	+	4.27257e-05
chr13	24893700	24893800	20	+	8.25586e-07
chr13	24894000	24894100	25	+	3.16151e-08
chr13	49437000	49437100	14	+	3.5946e-05
chr13	55423400	55423600	25.5	+	6.0859e-08
chr13	55698200	55698300	13	+	6.64341e-05
chr13	55698400	55698500	18	+	2.99663e-06
chr13	55698600	55698700	12	+	0.000121927
chr13	55698800	55698900	20	+	8.25586e-07
chr13	63401800	63401900	24	+	6.10282e-08
chr13	63402500	63402600	17	+	5.64399e-06
chr13	74544200	74544300	13	+	7.89365e-05
chr13	75782300	75782400	25	+	3.16151e-08
chr13	81203700	81203800	16	+	3.40047e-05
chr13	81205100	81205300	17.6667	+	1.39385e-05
chr13	104186300	104186400	14	+	3.5946e-05
chr13	107911700	107911900	25	+	9.79593e-06
chr13	107912000	107912100	15	+	1.95918e-05
chr13	113254300	113254400	17	+	5.64399e-06
chr14	8650500	8650800	20.75	+	1.42783e-05
chr14	8702300	8702400	17	+	5.64399e-06
chr14	8716300	8716400	14	+	3.5946e-05
chr14	8717100	8717200	18.5	+	3.32476e-05
chr14	8720100	8720200	20	+	8.25586e-07
chr14	8724600	8724700	13	+	6.64341e-05
chr14	8725400	8725500	17	+	5.64399e-06
chr14	8726600	8726700	16	+	1.05107e-05
chr14	8728600	8728700	20	+	8.25586e-07
chr14	8728900	8729000	22	+	2.25397e-07
chr14	8734400	8734500	18	+	2.99663e-06
chr14	8737000	8737200	19	+	3.03816e-06
chr14	8737900	8738000	24	+	6.10282e-08
chr14	8738100	8738300	20	+	8.25586e-07
chr14	8739700	8739800	13	+	6.64341e-05
chr14	8742100	8742200	28	+	4.40133e-09
chr14	8745500	8745600	21	+	4.32335e-07
chr14	8748500	8748600	22	+	2.25397e-07
chr14	8751600	8751800	16	+	1.26179e-05
chr14	8763300	8763400	19	+	1.57527e-06
chr14	8763500	8763600	16	+	1.05107e-05
chr14	8766300	8766400	14.5	+	3.84724e-05
chr14	8771600	8771700	18	+	2.99663e-06
chr14	8774600	8774700	20	+	8.25586e-07
chr14	8781000	8781100	16	+	1.05107e-05
chr14	8782800	8783200	17.25	+	3.23056e-05
chr14	8783600	8783700	21.25	+	1.81276e-05
chr14	8783800	8784000	21.25	+	1.81276e-05
chr14	17197900	17198200	12.6667	+	9.32667e-05
chr14	20110600	20110700	59	+	1.93468e-14
chr14	20570500	20570700	20.5	+	1.55697e-06
chr14	21748700	21748900	19.5	+	1.20043e-06
chr14	21822300	21822400	12	+	0.000121927
chr14	21841200	21841300	12	+	0.000121927
chr14	21843400	21843500	15	+	1.95918e-05
chr14	21848400	21848600	14	+	6.62189e-05
chr14	21851600	21851700	13	+	6.64341e-05
chr14	22632000	22632100	21	+	4.32335e-07
chr14	27457800	27457900	17	+	6.75368e-06
chr14	31832300	31832400	13	+	6.64341e-05
chr14	31932100	31932200	20	+	8.25586e-07
chr14	35124400	35124500	13.5	+	7.07594e-05
chr14	35487100	35487200	20	+	8.25586e-07
chr14	46703800	46703900	15.5	+	1.50513e-05
chr14	46704000	46704100	15	+	1.95918e-05
chr14	47504400	47504500	15	+	1.95918e-05
chr14	47993500	47993600	19	+	1.57527e-06
chr14	47999700	47999800	32	+	2.98887e-10
chr14	47999900	48000100	18	+	1.80857e-05
chr14	48001200	48001300	15	+	1.95918e-05
chr14	48005200	48005400	19.5	+	1.71448e-06
chr14	51085700	51085900	26	+	4.12943e-07
chr14	51086000	51086100	19	+	1.57527e-06
chr14	51709200	51709300	12	+	0.000121927
chr14	55050700	55050800	24	+	6.10282e-08
chr14	55059200	55059400	18.3333	+	3.78904e-06
chr14	55059500	55059800	18.3333	+	3.78904e-06
chr14	55060200	55060500	14.75	+	4.06351e-05
chr14	55060700	55061000	18.6667	+	4.16468e-05
chr14	55083100	55083200	12	+	0.000121927
chr14	55513100	55513200	21.5	+	3.32176e-05
chr14	55517000	55517100	14	+	3.5946e-05
chr14	55517200	55517300	13	+	6.64341e-05
chr14	63741300	63741400	16	+	1.05107e-05
chr14	63752100	63752300	18.5	+	5.47153e-06
chr14	63752800	63752900	14	+	3.5946e-05
chr14	63757200	63757300	27	+	8.57895e-09
chr14	63760600	63760700	21	+	4.32335e-07
chr14	63761200	63761700	22	+	1.53754e-05
chr14	70843300	70843400	17	+	5.64399e-06
chr14	76245100	76245300	29	+	4.58307e-09
chr14	76246000	76246100	14	+	3.5946e-05
chr14	76247700	76247800	36	+	2.10312e-11
chr14	76906700	76907000	20.5556	+	2.29501e-05
chr14	76906300	76906600	20.5556	+	2.29501e-05
chr14	76907300	76907500	25	+	2.82207e-06
chr14	115442900	115443000	14	+	6.62189e-05
chr14	115443400	115443500	15	+	1.95918e-05
chr14	120675000	120675100	13	+	6.64341e-05
chr14	122506400	122506500	28	+	4.40133e-09
chr15	4003700	4003800	15	+	1.95918e-05
chr15	5067300	5067400	14	+	3.5946e-05
chr15	7079600	7079700	12	+	0.000121927
chr15	25552300	25552500	17.8	+	1.43402e-05
chr15	25552600	25552800	17.8	+	1.43402e-05
chr15	25651900	25652000	14	+	3.5946e-05
chr15	25666300	25666400	13	+	6.64341e-05
chr15	25710800	25710900	14	+	4.06573e-05
chr15	25740200	25740300	13	+	6.64341e-05
chr15	25742300	25742500	14.5	+	3.84724e-05
chr15	25773100	25773200	13	+	6.64341e-05
chr15	27396400	27396800	15.25	+	7.75873e-05
chr15	27412100	27412200	17	+	5.64399e-06
chr15	27474000	27474200	15	+	2.32284e-05
chr15	27492500	27492600	16	+	1.05107e-05
chr15	27523500	27523600	15	+	1.95918e-05
chr15	31154200	31154300	21	+	4.32335e-07
chr15	32850700	32850900	24	+	2.20457e-07
chr15	34012800	34012900	15	+	3.6039e-05
chr15	47371500	47371700	51	+	1.10679e-13
chr15	58256300	58256400	18	+	2.99663e-06
chr15	59146800	59146900	23	+	1.17317e-07
chr15	66723000	66723200	13	+	7.89365e-05
chr15	66744500	66744600	14	+	3.5946e-05
chr15	71624700	71624800	16	+	6.13763e-05
chr15	76174000	76174100	16	+	1.05107e-05
chr15	76174700	76174800	20	+	8.25586e-07
chr15	76734700	76735100	32.25	+	7.49306e-07
chr15	76735200	76735500	17	+	2.57234e-05
chr15	76736300	76736400	16	+	3.40047e-05
chr15	76736500	76736700	19	+	3.03816e-06
chr15	78757100	78757200	30.5	+	3.3217e-05
chr15	78758400	78758500	47	+	2.82339e-14
chr15	78760000	78760300	27	+	1.89187e-06
chr15	78760400	78760600	35.6667	+	2.21447e-05
chr15	78858900	78859000	19	+	1.57527e-06
chr15	80086700	80086800	14	+	6.62189e-05
chr15	81416500	81416600	13	+	6.64341e-05
chr15	81416700	81416800	14	+	3.5946e-05
chr15	81802800	81802900	16	+	1.05107e-05
chr15	81977700	81977900	28.5	+	2.16178e-07
chr15	82000200	82000500	16	+	4.73171e-05
chr15	82001500	82001600	13	+	7.89365e-05
chr15	82009200	82009300	13	+	6.64341e-05
chr15	82012400	82012500	14	+	3.5946e-05
chr15	82028100	82028200	15	+	1.95918e-05
chr15	82033600	82033700	16	+	1.05107e-05
chr15	82034200	82034300	15	+	1.95918e-05
chr15	82034400	82034500	23	+	1.17317e-07
chr15	82034600	82034700	15	+	1.95918e-05
chr15	82034900	82035000	17	+	5.64399e-06
chr15	82980100	82980200	63	+	1.93468e-14
chr15	83401800	83402000	23	+	1.43213e-07
chr15	84022700	84022800	16	+	1.05107e-05
chr15	85008100	85008200	33	+	1.53483e-10
chr15	85537000	85537100	24	+	6.10282e-08
chr15	85537700	85537800	25	+	3.16151e-08
chr15	86025200	86025700	99	+	3.31434e-09
chr15	93064800	93065000	79.5	+	1.93468e-14
chr15	98864500	98864600	13	+	6.64341e-05
chr15	99239100	99239800	28.4286	+	7.1941e-07
chr15	99239900	99240000	20	+	9.81172e-06
chr15	99240300	99240400	30	+	1.14569e-09
chr15	99421600	99421800	22.5	+	5.25648e-06
chr15	99423100	99423200	20	+	8.25586e-07
chr15	99424500	99425000	22.7143	+	1.17139e-06
chr15	99425100	99425200	22.7143	+	1.17139e-06
chr15	101912400	101912500	32	+	2.98887e-10
chr15	101914600	101914700	22	+	2.25397e-07
chr15	101915100	101915200	14	+	3.5946e-05
chr15	101919300	101919400	17	+	5.64399e-06
chr15	101923500	101923600	15.5	+	6.17512e-05
chr15	101925100	101925200	36	+	2.10312e-11
chr15	101925700	101925800	25	+	3.16151e-08
chr15	101927100	101927200	14	+	3.5946e-05
chr15	101974900	101975000	14.3333	+	5.06765e-05
chr15	102303700	102303800	18	+	2.99663e-06
chr15	102328900	102329000	13	+	6.64341e-05
chr15	103073400	103073500	27	+	8.57895e-09
chr16	8830200	8830400	18.25	+	6.1022e-05
chr16	8830500	8830600	18.25	+	6.1022e-05
chr16	11144000	11144400	338.25	+	1.93468e-14
chr16	17222300	17222600	84.6667	+	2.23091e-14
chr16	20651800	20651900	13	+	6.64341e-05
chr16	20675400	20675500	22.5	+	9.79649e-06
chr16	20679300	20679400	19	+	4.90229e-06
chr16	20679500	20679800	19	+	4.90229e-06
chr16	20679900	20680100	19	+	3.03816e-06
chr16	20681000	20681100	14	+	3.5946e-05
chr16	20684300	20684400	26	+	1.65716e-08
chr16	20686200	20686400	17	+	1.05836e-05
chr16	20686900	20687000	16	+	1.05107e-05
chr16	20688600	20688700	24	+	6.10282e-08
chr16	20688800	20688900	17	+	5.64399e-06
chr16	20692300	20692900	25	+	1.27637e-06
chr16	23050700	23050800	14	+	3.5946e-05
chr16	23109000	23109100	63	+	1.93468e-14
chr16	23110400	23110500	12	+	0.000121927
chr16	23110800	23111000	29	+	1.12709e-07
chr16	23111400	23111500	32	+	2.98887e-10
chr16	24991300	24991400	13	+	6.64341e-05
chr16	31664300	31664400	14	+	3.5946e-05
chr16	32644400	32644500	13	+	6.64341e-05
chr16	33002000	33002100	35	+	4.05216e-11
chr16	33047700	33047800	106	+	1.93468e-14
chr16	33829800	33829900	17	+	5.64399e-06
chr16	33865600	33865700	21	+	4.32335e-07
chr16	35981700	35981800	97.5	+	1.7973e-05
chr16	37777100	37777200	22	+	2.25397e-07
chr16	37815800	37815900	34	+	7.87854e-11
chr16	37819000	37819100	17	+	5.64399e-06
chr16	37822700	37822800	13	+	6.64341e-05
chr16	37828800	37828900	17	+	5.64399e-06
chr16	37829200	37829300	27	+	8.57895e-09
chr16	37834000	37834100	21	+	4.32335e-07
chr16	37834200	37834400	28	+	2.16188e-07
chr16	37834800	37834900	16	+	1.05107e-05
chr16	37835000	37835100	12	+	0.000121927
chr16	37835200	37835400	14	+	3.5946e-05
chr16	37835600	37836200	17.1429	+	2.07004e-05
chr16	37882200	37882300	15	+	1.95918e-05
chr16	37882700	37882800	35	+	4.05216e-11
chr16	37883100	37883400	18.6667	+	8.43228e-06
chr16	37883500	37883600	43	+	2.02011e-13
chr16	37884000	37884100	22	+	2.25397e-07
chr16	37885700	37885800	21	+	4.32335e-07
chr16	38089600	38089700	18	+	2.99663e-06
chr16	38089800	38090000	14.5	+	4.29527e-05
chr16	44140000	44140200	22.5	+	7.95922e-07
chr16	44159900	44160000	21	+	4.32335e-07
chr16	44161400	44161500	17	+	5.64399e-06
chr16	44162400	44162500	16	+	1.05107e-05
chr16	49855800	49855900	12	+	0.000121927
chr16	57122100	57122200	13	+	6.64341e-05
chr16	77599900	77600000	23	+	1.17317e-07
chr16	77646500	77646600	21	+	4.32335e-07
chr16	90221000	90221200	20	+	5.28588e-06
chr16	90226400	90226500	12	+	0.000121927
chr16	91534900	91535000	43	+	2.02011e-13
chr17	6137800	6137900	17	+	5.64399e-06
chr17	7146200	7146400	103.5	+	1.93468e-14
chr17	13109300	13109500	20	+	9.81172e-06
chr17	13110900	13111000	22	+	2.25397e-07
chr17	13112500	13112600	14	+	3.5946e-05
chr17	13115700	13115800	19	+	1.57527e-06
chr17	23013400	23013500	20	+	8.25586e-07
chr17	23943900	23944100	21.5	+	4.71451e-07
chr17	23948600	23948700	19	+	1.57527e-06
chr17	23952200	23952300	14.5	+	6.37855e-05
chr17	23952900	23953100	13	+	7.89365e-05
chr17	23956900	23957000	16	+	1.05107e-05
chr17	23957200	23957400	18	+	3.32757e-05
chr17	23957500	23957600	19	+	1.57527e-06
chr17	23961400	23961500	23	+	1.17317e-07
chr17	24607400	24607500	16	+	1.05107e-05
chr17	24665400	24665500	32	+	2.98887e-10
chr17	24802900	24803000	61	+	1.93468e-14
chr17	24857800	24857900	19	+	1.57527e-06
chr17	26012000	26012100	32	+	2.98887e-10
chr17	26407200	26407400	12	+	0.000121927
chr17	29169600	29169700	20	+	8.25586e-07
chr17	29235500	29235600	18	+	2.99663e-06
chr17	29797600	29797700	12	+	0.000121927
chr17	35148500	35148600	15	+	1.95918e-05
chr17	35187200	35187400	23.5	+	2.24453e-07
chr17	35192200	35192300	15	+	1.95918e-05
chr17	35195300	35195600	18.3333	+	1.85181e-05
chr17	35379600	35379700	21	+	4.32335e-07
chr17	35384100	35384200	35	+	4.05216e-11
chr17	36004200	36004300	12	+	0.000121927
chr17	39979900	39985800	422.102	+	1.93468e-14
chr17	56448800	56449000	12.5	+	9.41806e-05
chr17	56451500	56451600	14	+	3.5946e-05
chr17	64950100	64950300	16.2222	+	4.10006e-05
chr17	64950400	64951000	16.2222	+	4.10006e-05
chr17	71313000	71313300	90.6667	+	2.21447e-05
chr17	71980600	71980700	29	+	2.23218e-09
chr17	71990200	71990300	21	+	4.32335e-07
chr17	71990900	71991000	26	+	1.65716e-08
chr17	84261300	84261400	15	+	1.95918e-05
chr17	87362900	87363000	13	+	6.64341e-05
chr17	87507100	87507200	14	+	6.62189e-05
chr18	6765200	6765300	12	+	0.000121927
chr18	10617800	10617900	22	+	2.25397e-07
chr18	10804700	10804800	16	+	1.05107e-05
chr18	27757800	27757900	14	+	3.5946e-05
chr18	32536900	32537100	18.5	+	5.47153e-06
chr18	32584500	32584600	13	+	6.64341e-05
chr18	32594800	32594900	13	+	6.64341e-05
chr18	32595000	32595200	13	+	6.64341e-05
chr18	33954800	33955000	22	+	1.5066e-06
chr18	34936700	34936800	15	+	1.95918e-05
chr18	35022300	35022400	12	+	0.000121927
chr18	35342000	35342100	18	+	2.99663e-06
chr18	35716700	35716900	45.5	+	2.93603e-10
chr18	35758300	35758400	15	+	1.95918e-05
chr18	36961500	36961700	35	+	8.20767e-11
chr18	37966100	37966600	22.6	+	2.51005e-06
chr18	37966700	37966900	16	+	4.26401e-05
chr18	37967400	37967500	14	+	3.5946e-05
chr18	37967600	37967700	20	+	8.25586e-07
chr18	37967800	37968000	14.5	+	3.59925e-05
chr18	37968100	37968200	14.5	+	3.59925e-05
chr18	37999500	37999700	16	+	6.13763e-05
chr18	37999800	37999900	20.3333	+	4.03419e-06
chr18	38000000	38000100	20.3333	+	4.03419e-06
chr18	38000200	38000400	16	+	1.94713e-05
chr18	38000600	38000700	17.5	+	6.10222e-05
chr18	38000800	38000900	19	+	1.57527e-06
chr18	38001100	38001400	19.5	+	1.39076e-05
chr18	41356100	41356200	13	+	6.64341e-05
chr18	47271900	47272000	29	+	2.23218e-09
chr18	48206300	48206600	16.625	+	3.37384e-05
chr18	48206700	48206800	16.625	+	3.37384e-05
chr18	48206900	48207100	16.625	+	3.37384e-05
chr18	48207300	48207600	18.25	+	2.29186e-05
chr18	50294400	50294800	33.4286	+	1.37933e-05
chr18	50294900	50295100	33.4286	+	1.37933e-05
chr18	60938100	60938200	16	+	1.05107e-05
chr18	61204900	61205000	18	+	2.99663e-06
chr18	61715000	61715100	20	+	8.25586e-07
chr18	68851700	68852000	156.667	+	3.56981e-12
chr18	69505900	69506000	20	+	8.25586e-07
chr18	75161100	75161200	35	+	4.05216e-11
chr18	75161500	75161600	26	+	1.65716e-08
chr18	78012700	78012800	16	+	1.05107e-05
chr18	78016300	78016400	24	+	2.82229e-06
chr18	78017200	78017300	19	+	1.57527e-06
chr18	78017500	78017600	12	+	0.000121927
chr18	78019700	78019800	14	+	3.5946e-05
chr18	78020000	78020100	14	+	3.5946e-05
chr18	78021200	78021300	20	+	8.25586e-07
chr18	82509100	82509200	19	+	1.57527e-06
chr19	3205800	3205900	15	+	1.95918e-05
chr19	5490500	5490600	24	+	6.10282e-08
chr19	5492500	5492800	24.3333	+	8.10707e-08
chr19	5493400	5493800	24.5	+	3.51101e-06
chr19	5493900	5494000	24.5	+	3.51101e-06
chr19	5742100	5742200	15	+	1.95918e-05
chr19	6058200	6058300	12	+	0.000121927
chr19	6058400	6058500	17	+	5.64399e-06
chr19	6365600	6365700	13	+	6.64341e-05
chr19	6376600	6376700	12	+	0.000121927
chr19	7049500	7049700	23.5	+	4.17083e-07
chr19	7049800	7049900	12	+	0.000121927
chr19	8798400	8798600	30	+	7.87637e-07
chr19	8798700	8798800	49	+	2.02509e-14
chr19	8799000	8799100	44	+	1.08874e-13
chr19	8799300	8799700	20	+	1.07916e-05
chr19	8799800	8799900	40	+	1.44156e-12
chr19	8800100	8800200	21	+	4.32335e-07
chr19	8800300	8800500	37	+	2.20069e-09
chr19	9063800	9063900	23.6667	+	3.41267e-05
chr19	9064900	9065000	14	+	3.5946e-05
chr19	9074200	9074300	20	+	8.25586e-07
chr19	9074600	9074700	30	+	1.14569e-09
chr19	9075200	9075300	44	+	1.08874e-13
chr19	9076200	9078400	27.5909	+	4.87645e-06
chr19	9079500	9079600	20.2308	+	1.51449e-05
chr19	9078500	9079400	20.2308	+	1.51449e-05
chr19	9080000	9080500	18.5833	+	1.38235e-05
chr19	9080600	9080700	18.5833	+	1.38235e-05
chr19	9080800	9080900	18.5833	+	1.38235e-05
chr19	9081000	9081100	18.5833	+	1.38235e-05
chr19	9081200	9081300	19	+	2.97933e-05
chr19	9081400	9082300	19	+	2.97933e-05
chr19	9082400	9082500	19.6667	+	5.26244e-05
chr19	9082600	9082700	19.6667	+	5.26244e-05
chr19	9082800	9083300	18.5	+	1.39846e-05
chr19	9083500	9084100	15.5	+	3.0886e-05
chr19	9084200	9084400	14.5	+	3.84724e-05
chr19	9084800	9085100	18.1111	+	2.94767e-05
chr19	9085200	9085700	18.1111	+	2.94767e-05
chr19	9085800	9085900	14	+	3.5946e-05
chr19	9086000	9086100	12	+	0.000121927
chr19	9086400	9086500	14.6667	+	4.76495e-05
chr19	9086900	9087000	14	+	4.3013e-05
chr19	9087200	9087400	16.5	+	3.36298e-05
chr19	9087600	9087700	19	+	1.57527e-06
chr19	9087800	9088000	16	+	1.94713e-05
chr19	9088300	9088600	19.75	+	2.94533e-06
chr19	9088900	9089100	19.5	+	1.71448e-06
chr19	9089300	9089500	15.5	+	1.50513e-05
chr19	9089600	9090000	19.125	+	2.43203e-05
chr19	9090100	9090200	19.125	+	2.43203e-05
chr19	9090300	9090400	19.125	+	2.43203e-05
chr19	9090600	9093000	27.9167	+	3.09647e-07
chr19	9093100	9093500	30.6	+	1.72858e-06
chr19	9357900	9358000	15	+	1.95918e-05
chr19	10057200	10057400	33.6667	+	1.1982e-05
chr19	10059000	10059100	19	+	1.57527e-06
chr19	10059300	10059500	17	+	1.83858e-05
chr19	10126700	10126800	13	+	6.64341e-05
chr19	10680100	10680200	20	+	8.25586e-07
chr19	10681400	10681500	18.5	+	2.28595e-06
chr19	10693700	10693800	18	+	2.99663e-06
chr19	10702000	10702100	21	+	4.32335e-07
chr19	10703600	10703700	14	+	6.62189e-05
chr19	10703900	10704100	23	+	3.08835e-05
chr19	10704200	10704300	23	+	3.08835e-05
chr19	11195800	11195900	16	+	1.94713e-05
chr19	12080500	12080600	23	+	1.17317e-07
chr19	12086400	12086500	30	+	1.14569e-09
chr19	13129200	13129300	15	+	1.95918e-05
chr19	13129400	13129600	15.5	+	6.17512e-05
chr19	18001000	18001100	15	+	1.95918e-05
chr19	18807300	18807400	18	+	2.99663e-06
chr19	22926500	22926600	28.5	+	1.49832e-06
chr19	40194200	40194400	58.5	+	6.41105e-14
chr19	41986500	41986600	12	+	0.000121927
chr19	42012100	42012200	12	+	0.000121927
chr19	44368500	44368900	26.75	+	1.66127e-05
chr19	44369400	44369600	23	+	2.31975e-07
chr19	44375700	44375800	17.5	+	4.32031e-06
chr19	44377600	44378300	20	+	1.93512e-05
chr19	44378500	44379200	20.1429	+	2.5828e-06
chr19	44379400	44379800	21.5	+	2.03329e-05
chr19	44380000	44380100	16.5	+	6.11797e-05
chr19	44380300	44380500	30	+	2.16169e-07
chr19	44380600	44380700	19.3333	+	8.78033e-06
chr19	44380800	44381000	19.3333	+	8.78033e-06
chr19	44381100	44381200	19.3333	+	8.78033e-06
chr19	44648800	44648900	25	+	3.16151e-08
chr19	61242900	61243000	21	+	4.32335e-07
chr2	13495900	13496600	68.4286	+	1.93468e-14
chr2	13497100	13497200	23	+	1.17317e-07
chr2	13500000	13500100	49	+	2.02509e-14
chr2	13500200	13500400	49	+	2.02705e-11
chr2	13501000	13501200	27	+	5.89519e-08
chr2	13501600	13501900	39.3333	+	7.44139e-10
chr2	13502200	13502300	14	+	3.5946e-05
chr2	13503200	13503300	27	+	8.57895e-09
chr2	13504100	13504300	27	+	5.89519e-08
chr2	13800400	13800500	27	+	8.57895e-09
chr2	17986300	17986500	26	+	4.12943e-07
chr2	18598800	18598900	12	+	0.000121927
chr2	20821500	20821800	58.75	+	4.14291e-09
chr2	22445200	22445400	18.5	+	1.80316e-05
chr2	26766800	26766900	41	+	7.42066e-13
chr2	26767700	26767800	29	+	2.23218e-09
chr2	26768000	26768100	42	+	3.86755e-13
chr2	26768300	26768400	34	+	7.87854e-11
chr2	26976800	26977000	63.5	+	7.6751e-11
chr2	27257400	27257500	30	+	1.14569e-09
chr2	27616500	27616600	12	+	0.000121927
chr2	27742000	27742400	25.6	+	7.50536e-06
chr2	27888100	27888200	15	+	1.95918e-05
chr2	27892500	27892600	15	+	1.95918e-05
chr2	27892700	27892800	18	+	2.99663e-06
chr2	27893900	27894000	14	+	3.5946e-05
chr2	29833900	29834000	12	+	0.000121927
chr2	29857800	29857900	12	+	0.000121927
chr2	29922000	29922400	27.2	+	2.4473e-05
chr2	30303200	30303300	12	+	0.000121927
chr2	31428300	31428400	25	+	3.16151e-08
chr2	32006600	32006800	13	+	7.89365e-05
chr2	32056400	32056500	16	+	1.05107e-05
chr2	32077500	32077600	13	+	6.64341e-05
chr2	32731700	32731900	20.5	+	5.27117e-06
chr2	32761300	32761400	12	+	0.000121927
chr2	32775000	32775100	21	+	4.32335e-07
chr2	32779000	32779600	20	+	7.18164e-06
chr2	32779800	32779900	13	+	6.64341e-05
chr2	32780000	32780400	22.5	+	7.52786e-06
chr2	32780500	32780700	17	+	6.75368e-06
chr2	32818800	32819000	20	+	9.81172e-06
chr2	33071600	33071900	28.6667	+	3.5091e-06
chr2	33083700	33083800	19	+	1.57527e-06
chr2	33083900	33084200	19.3333	+	1.0037e-05
chr2	33084300	33084400	16	+	1.05107e-05
chr2	33102400	33102500	14	+	3.5946e-05
chr2	33102700	33102800	25	+	3.16151e-08
chr2	33103000	33103100	13	+	6.64341e-05
chr2	34627600	34628000	31.5	+	2.65702e-06
chr2	34628100	34628300	27	+	1.69237e-08
chr2	34629600	34629700	21	+	4.32335e-07
chr2	34631100	34631200	17	+	5.64399e-06
chr2	34631500	34631700	22.5	+	1.38924e-05
chr2	34631800	34631900	22.5	+	1.38924e-05
chr2	40411200	40411400	16	+	1.94713e-05
chr2	40411500	40411600	19	+	1.57527e-06
chr2	49307100	49307200	16	+	1.05107e-05
chr2	58999100	58999200	15	+	1.95918e-05
chr2	73705900	73706100	117	+	1.93468e-14
chr2	80677300	80677400	24	+	6.10282e-08
chr2	80677500	80677700	17	+	3.34332e-05
chr2	80678100	80678200	21	+	4.32335e-07
chr2	80678400	80678500	14	+	6.62189e-05
chr2	83646200	83646300	16	+	1.05107e-05
chr2	84902200	84902400	14.5	+	6.37855e-05
chr2	84903500	84903700	14.5	+	2.77689e-05
chr2	84903800	84904000	17.5	+	4.32031e-06
chr2	92755300	92755400	14.5	+	6.37855e-05
chr2	92786200	92786300	15	+	2.32284e-05
chr2	117096400	117096500	13.5	+	7.07594e-05
chr2	117937600	117937800	33.5	+	2.20206e-09
chr2	117938300	117938500	30.5	+	4.12793e-07
chr2	117938700	117939200	28.1667	+	1.10768e-05
chr2	117940400	117940600	23	+	7.91926e-07
chr2	117940700	117940800	20	+	8.25586e-07
chr2	117941600	117941700	13	+	6.64341e-05
chr2	117943200	117943400	14	+	4.3013e-05
chr2	117943900	117944100	30.5	+	7.87637e-07
chr2	117944400	117944500	31	+	5.87187e-10
chr2	117944800	117944900	31	+	5.87187e-10
chr2	117945100	117945200	28	+	4.40133e-09
chr2	117945500	117945700	17	+	2.40031e-05
chr2	117946600	117946700	34	+	7.87854e-11
chr2	117946900	117947000	18	+	2.99663e-06
chr2	117948300	117948400	18	+	3.60963e-06
chr2	117948700	117948800	15.5	+	3.47154e-05
chr2	117949000	117949300	16.6667	+	1.05593e-05
chr2	117949800	117950000	21	+	4.32335e-07
chr2	117950800	117951600	33.125	+	1.18166e-08
chr2	117951800	117952100	27.6667	+	4.20164e-08
chr2	117952200	117952400	17.5	+	4.32031e-06
chr2	121239800	121239900	28	+	1.49832e-06
chr2	121259300	121259400	12	+	0.000121927
chr2	121260500	121260600	13	+	6.64341e-05
chr2	121973400	121973600	31.5	+	6.09635e-05
chr2	121976600	121976700	36	+	2.10312e-11
chr2	122203700	122203800	16	+	1.05107e-05
chr2	129024600	129024700	13	+	6.64341e-05
chr2	130100400	130100500	13	+	6.64341e-05
chr2	130101200	130101300	33	+	1.53483e-10
chr2	130102000	130102100	30	+	1.14569e-09
chr2	130103400	130103500	50	+	1.93913e-14
chr2	130103700	130103800	28	+	4.40133e-09
chr2	143741300	143741400	12	+	0.000121927
chr2	151386400	151386500	19	+	1.57527e-06
chr2	152495200	152495300	15	+	1.95918e-05
chr2	152562000	152562100	14	+	3.5946e-05
chr2	154617100	154617200	16	+	1.05107e-05
chr2	154689500	154689600	14	+	3.5946e-05
chr2	156606900	156607000	12	+	0.000121927
chr2	156688900	156689100	15	+	2.32284e-05
chr2	157109300	157109400	15	+	1.95918e-05
chr2	157151600	157151700	14.5	+	6.37855e-05
chr2	163821000	163821100	13	+	7.89365e-05
chr2	163837300	163837400	14	+	3.5946e-05
chr2	164659500	164659600	17	+	5.64399e-06
chr2	166888900	166889200	26.6667	+	1.20023e-05
chr2	166890500	166890600	62	+	1.93468e-14
chr2	166890800	166890900	35	+	4.05216e-11
chr2	173604400	173604500	15	+	1.95918e-05
chr2	174155600	174155700	32	+	2.98887e-10
chr2	174155800	174155900	22	+	2.25397e-07
chr2	174167300	174167400	24	+	6.10282e-08
chr2	174168700	174168800	30	+	1.14569e-09
chr2	174170900	174171000	17	+	5.64399e-06
chr2	174171700	174171900	20	+	2.88065e-06
chr3	4339000	4339100	17	+	5.64399e-06
chr3	5860300	5860800	245.8	+	1.93468e-14
chr3	17908800	17908900	15	+	3.6039e-05
chr3	37380300	37380700	24.25	+	3.0594e-05
chr3	37613600	37613700	12	+	0.000121927
chr3	51220100	51220300	22	+	4.43307e-07
chr3	58219000	58219200	15	+	3.6039e-05
chr3	58219300	58219600	16.6667	+	2.36687e-05
chr3	58220200	58220400	17.5	+	1.02087e-05
chr3	59236000	59236100	13	+	6.64341e-05
chr3	60305200	60305300	17	+	5.64399e-06
chr3	60333300	60333400	12	+	0.000121927
chr3	61963000	61963200	25.3333	+	7.52949e-06
chr3	68811100	68811200	15	+	1.95918e-05
chr3	87710300	87710500	14.6667	+	5.36232e-05
chr3	87718400	87718600	14.5	+	3.84724e-05
chr3	87718900	87719000	15	+	1.95918e-05
chr3	87775000	87775800	31.875	+	1.01984e-08
chr3	87776900	87777000	24	+	6.10282e-08
chr3	87779300	87779400	18	+	2.99663e-06
chr3	87779500	87779700	18.25	+	3.54513e-05
chr3	87779800	87779900	18.25	+	3.54513e-05
chr3	87780300	87780500	19	+	1.57527e-06
chr3	87780600	87780800	20	+	1.0038e-06
chr3	87780900	87783900	30.4571	+	2.3698e-06
chr3	87784000	87784400	30.4571	+	2.3698e-06
chr3	88101100	88101200	19	+	1.57527e-06
chr3	88129000	88129100	15	+	1.95918e-05
chr3	88383800	88383900	14	+	3.5946e-05
chr3	88436800	88436900	14	+	3.5946e-05
chr3	89050700	89050800	15	+	1.95918e-05
chr3	89883700	89883800	16	+	1.05107e-05
chr3	90052900	90053000	17	+	5.64399e-06
chr3	90408900	90409100	73.5	+	3.94024e-11
chr3	90409600	90410000	59.75	+	7.9038e-09
chr3	90417600	90417800	43	+	1.49832e-06
chr3	90418100	90418200	33	+	1.53483e-10
chr3	92493200	92493500	18.8333	+	3.61159e-06
chr3	92493700	92493800	18.8333	+	3.61159e-06
chr3	93324400	93324500	13	+	6.64341e-05
chr3	93364900	93365000	17	+	5.64399e-06
chr3	95426500	95426600	17	+	6.10762e-05
chr3	95463300	95463400	12	+	0.000121927
chr3	95733200	95733500	22.3333	+	1.1994e-05
chr3	95749100	95749200	18	+	2.99663e-06
chr3	96049400	96049600	27.5	+	1.63804e-08
chr3	96051100	96051200	18	+	2.99663e-06
chr3	96072700	96072800	15	+	1.95918e-05
chr3	96072900	96073000	12	+	0.000121927
chr3	96073600	96074100	32.6	+	4.55428e-08
chr3	96132400	96132500	19	+	1.57527e-06
chr3	96178000	96178100	18	+	2.99663e-06
chr3	96254400	96254500	18	+	2.99663e-06
chr3	96292700	96292800	12	+	0.000121927
chr3	96962000	96962100	17	+	5.64399e-06
chr3	97951400	97951500	14	+	3.5946e-05
chr3	104442600	104442700	13	+	6.64341e-05
chr3	104459800	104459900	19	+	1.57527e-06
chr3	119412500	119412600	19	+	1.57527e-06
chr3	121129400	121129700	19.6667	+	2.56487e-05
chr3	121160500	121160600	20	+	8.25586e-07
chr3	124088400	124088500	17	+	1.2337e-05
chr3	124088600	124088800	17	+	1.2337e-05
chr3	137527500	137527600	19	+	1.57527e-06
chr3	144233600	144233800	19	+	9.85457e-06
chr3	144240600	144240700	29	+	2.23218e-09
chr3	144253500	144253600	14	+	3.5946e-05
chr3	144259800	144259900	15	+	1.95918e-05
chr3	144260000	144260100	12	+	0.000121927
chr3	144260300	144260400	21	+	6.09641e-05
chr3	159502700	159503000	14.6667	+	3.21789e-05
chr3	159535900	159536000	13	+	6.64341e-05
chr3	159570100	159570200	32	+	2.98887e-10
chr3	159597200	159597400	19	+	5.36806e-06
chr3	159597600	159597700	12	+	0.000121927
chr4	8462800	8463000	19.5	+	1.71448e-06
chr4	15192900	15193000	12	+	0.000121927
chr4	15193100	15193200	25	+	3.16151e-08
chr4	15193400	15193600	13.5	+	6.09747e-05
chr4	33051700	33052000	18.6667	+	7.13083e-06
chr4	40669500	40669600	22	+	2.25397e-07
chr4	43676800	43676900	18	+	2.99663e-06
chr4	44025600	44025700	15	+	1.95918e-05
chr4	46464000	46464200	14.25	+	5.23457e-05
chr4	46481500	46481700	17.5	+	1.02087e-05
chr4	55363000	55363100	15.5	+	2.0795e-05
chr4	55383100	55383300	24	+	4.14994e-07
chr4	55398300	55398400	27	+	8.57895e-09
chr4	55402900	55403000	13	+	6.64341e-05
chr4	57869700	57869800	14	+	3.5946e-05
chr4	57909200	57909300	12	+	0.000121927
chr4	59202200	59202600	22.5	+	9.07232e-06
chr4	59229900	59230000	17	+	5.64399e-06
chr4	59233100	59233300	17.5	+	6.043e-06
chr4	59234100	59234200	16	+	6.13763e-05
chr4	59234700	59234800	16	+	1.05107e-05
chr4	59235100	59235300	13.5	+	5.119e-05
chr4	78419700	78420100	47.5	+	1.66107e-05
chr4	103235900	103236200	29	+	3.05392e-05
chr4	103236500	103236600	21	+	4.32335e-07
chr4	103236700	103236800	12.5	+	9.41806e-05
chr4	103237000	103237100	15	+	1.95918e-05
chr4	103237200	103237300	14	+	3.5946e-05
chr4	103237400	103237500	16.3333	+	4.72481e-05
chr4	106584200	106584500	21.6667	+	3.76285e-06
chr4	106851300	106851500	18.5	+	9.90861e-06
chr4	108673300	108673500	28	+	1.12738e-07
chr4	108673600	108673700	16	+	1.05107e-05
chr4	116862500	116862700	31	+	9.79591e-06
chr4	116875100	116875300	29.5	+	1.5847e-08
chr4	116883400	116883600	16	+	1.05107e-05
chr4	118781400	118781500	21	+	4.32335e-07
chr4	126355000	126355100	19	+	1.57527e-06
chr4	126698600	126698700	19	+	1.57527e-06
chr4	126707100	126707200	16	+	1.05107e-05
chr4	128429100	128429200	15	+	1.95918e-05
chr4	128687900	128688000	16	+	1.05107e-05
chr4	129497500	129497600	26	+	1.65716e-08
chr4	129497700	129497800	18	+	2.99663e-06
chr4	130305500	130305600	16	+	1.05107e-05
chr4	131865400	131865500	32	+	2.98887e-10
chr4	131865900	131866000	15	+	1.95918e-05
chr4	131866100	131866300	25	+	3.16151e-08
chr4	131866600	131866700	48	+	2.26779e-14
chr4	132091500	132091600	20	+	8.25586e-07
chr4	132752900	132753000	14	+	3.5946e-05
chr4	135699800	135699900	24.3333	+	4.07865e-05
chr4	135700800	135701200	14.25	+	5.33992e-05
chr4	137024700	137024800	16	+	1.05107e-05
chr4	137063700	137063800	23	+	1.17317e-07
chr4	137064200	137064300	12	+	0.000121927
chr4	137066500	137066600	17	+	5.64399e-06
chr4	137066900	137067000	14	+	4.3013e-05
chr4	137068000	137068100	13	+	6.64341e-05
chr4	137068200	137068300	18	+	2.99663e-06
chr4	137068600	137068700	15.5	+	2.0795e-05
chr4	137070500	137070600	17	+	5.64399e-06
chr4	137072700	137072800	14	+	3.5946e-05
chr4	137073500	137073600	15	+	1.95918e-05
chr4	137074600	137074700	25	+	3.16151e-08
chr4	137074800	137075000	16	+	6.13763e-05
chr4	137077900	137078100	13.5	+	7.07594e-05
chr4	137078400	137078500	15	+	1.95918e-05
chr4	137084700	137084800	19	+	1.57527e-06
chr4	137085400	137085500	14	+	4.3013e-05
chr4	137091300	137091400	16	+	1.05107e-05
chr4	137091500	137091600	16	+	1.05107e-05
chr4	137094100	137094200	18	+	2.99663e-06
chr4	137094300	137094400	17	+	5.64399e-06
chr4	137095000	137095100	14	+	3.5946e-05
chr4	137095200	137095300	14	+	3.5946e-05
chr4	137095500	137095600	17	+	5.64399e-06
chr4	137096100	137096200	22	+	2.25397e-07
chr4	137096600	137096700	20	+	8.25586e-07
chr4	137097300	137097400	13	+	6.64341e-05
chr4	137097600	137097700	15	+	1.95918e-05
chr4	137098200	137098300	15	+	1.95918e-05
chr4	137098700	137098800	18	+	2.99663e-06
chr4	137099800	137099900	14	+	3.5946e-05
chr4	137100500	137100600	20	+	8.25586e-07
chr4	137103900	137104000	12	+	0.000121927
chr4	137104300	137104400	21	+	4.32335e-07
chr4	137105900	137106000	15	+	1.95918e-05
chr4	137106700	137106800	21	+	4.32335e-07
chr4	137107000	137107100	15	+	1.95918e-05
chr4	137108000	137108200	17	+	6.75368e-06
chr4	137108700	137108800	14	+	3.5946e-05
chr4	137109100	137109200	22	+	2.25397e-07
chr4	137109500	137109700	14	+	4.3013e-05
chr4	137111000	137111200	15	+	3.6039e-05
chr4	137113100	137113300	17	+	6.75368e-06
chr4	137119900	137120000	15	+	1.95918e-05
chr4	137120300	137120500	17	+	3.34332e-05
chr4	137120700	137120900	21	+	2.8378e-06
chr4	137121200	137121300	12	+	0.000121927
chr4	137121500	137121600	19	+	1.57527e-06
chr4	137125400	137126100	18.1429	+	2.24908e-05
chr4	137126300	137126500	21.6667	+	1.20579e-05
chr4	137860800	137860900	17	+	5.64399e-06
chr4	138847100	138847200	14.5	+	6.37855e-05
chr4	138894000	138894100	34	+	7.87854e-11
chr4	138894200	138894300	139	+	1.93468e-14
chr4	138908500	138908600	12	+	0.000121927
chr4	138977100	138977200	15	+	1.95918e-05
chr4	140271800	140271900	15	+	1.95918e-05
chr4	140277400	140277500	19	+	1.57527e-06
chr4	140277800	140277900	18	+	1.00121e-05
chr4	140278000	140278100	18.6667	+	2.26901e-05
chr4	140278200	140278300	18.6667	+	2.26901e-05
chr4	140278400	140278500	13	+	6.64341e-05
chr4	140278600	140278700	18	+	2.99663e-06
chr4	140857200	140857300	19	+	1.57527e-06
chr4	140872900	140873000	14	+	3.5946e-05
chr4	142979500	142979600	22	+	2.25397e-07
chr4	149191800	149191900	112	+	1.93468e-14
chr4	149611300	149611400	22	+	2.25397e-07
chr4	149613600	149613700	12	+	0.000121927
chr4	149619300	149619400	14	+	4.3013e-05
chr4	149621600	149621700	13	+	6.64341e-05
chr4	149622600	149622800	17	+	6.75368e-06
chr4	149955200	149955300	13	+	6.64341e-05
chr4	149989700	149989800	13	+	6.64341e-05
chr4	151704100	151704200	24	+	6.10282e-08
chr4	154865500	154865700	24	+	7.88753e-07
chr4	154917200	154917300	15	+	1.95918e-05
chr4	154929200	154929300	14	+	3.5946e-05
chr4	154932300	154932500	13	+	7.89365e-05
chr4	155610600	155610700	22	+	2.25397e-07
chr5	3236500	3236600	16	+	1.05107e-05
chr5	23358000	23358100	16	+	1.05107e-05
chr5	23935500	23935600	13	+	6.64341e-05
chr5	31190500	31190600	22	+	2.25397e-07
chr5	32761700	32761800	16	+	1.05107e-05
chr5	33361600	33361800	15	+	1.95918e-05
chr5	58110300	58110400	18	+	2.99663e-06
chr5	65928500	65928700	31	+	3.05168e-08
chr5	67281900	67282000	15	+	1.95918e-05
chr5	73684100	73684200	16	+	1.05107e-05
chr5	73705000	73705100	23	+	1.17317e-07
chr5	74489200	74489300	21	+	4.32335e-07
chr5	76613000	76613100	16	+	1.05107e-05
chr5	87426500	87426600	12	+	0.000121927
chr5	90561600	90561700	13.5	+	5.119e-05
chr5	91188400	91188500	19	+	1.80035e-05
chr5	91190000	91190100	16	+	1.05107e-05
chr5	93522500	93522600	24	+	6.10282e-08
chr5	93603400	93603500	13	+	6.64341e-05
chr5	97222400	97222500	15	+	1.95918e-05
chr5	104864100	104864200	45	+	6.29314e-14
chr5	104865400	104865600	20.5	+	3.32192e-05
chr5	104866700	104866800	17.5	+	6.043e-06
chr5	104868300	104868500	28.3333	+	9.99081e-07
chr5	104869300	104869900	37.5	+	8.15461e-09
chr5	108333500	108333700	26	+	1.13272e-07
chr5	108334200	108334300	14	+	3.5946e-05
chr5	108336400	108336500	12	+	0.000121927
chr5	112736700	112736800	17	+	5.64399e-06
chr5	115301900	115302000	19	+	1.57527e-06
chr5	115777200	115777300	13	+	6.64341e-05
chr5	115939400	115939600	33.5	+	1.7973e-05
chr5	115940200	115940400	27.5	+	2.822e-06
chr5	116010800	116011000	24	+	2.82229e-06
chr5	116012400	116012500	18	+	2.99663e-06
chr5	116013300	116013400	13	+	6.64341e-05
chr5	121655000	121655100	15	+	2.32284e-05
chr5	121656700	121656800	19	+	1.57527e-06
chr5	122608400	122608500	16	+	1.05107e-05
chr5	129526400	129526500	15	+	1.95918e-05
chr5	129526800	129526900	12	+	0.000121927
chr5	130293300	130293400	18	+	2.99663e-06
chr5	135663200	135663300	16	+	1.05107e-05
chr5	135663500	135663600	14	+	3.5946e-05
chr5	136363900	136364000	22	+	2.25397e-07
chr5	137408800	137408900	95	+	1.93468e-14
chr5	139231100	139231200	15.75	+	1.38346e-05
chr5	139231300	139231400	15.75	+	1.38346e-05
chr5	139231500	139231600	16	+	1.05107e-05
chr5	140320900	140321100	34.5	+	1.11681e-09
chr5	140895300	140895500	12.5	+	9.41806e-05
chr5	140895600	140895700	18	+	2.99663e-06
chr5	143722100	143722400	15.8333	+	3.50332e-05
chr5	143722500	143722700	15.8333	+	3.50332e-05
chr5	143722800	143722900	14	+	3.5946e-05
chr5	143732200	143732300	16	+	1.05107e-05
chr5	143733900	143734000	20	+	8.25586e-07
chr5	143734200	143734300	14.5	+	2.77689e-05
chr5	143734500	143734700	21	+	1.52883e-06
chr5	144165500	144165700	22	+	4.43307e-07
chr5	144181800	144182000	13	+	7.89365e-05
chr5	145532300	145532400	15	+	6.24618e-05
chr5	145884500	145884600	14	+	3.5946e-05
chr5	145887600	145887700	14	+	3.5946e-05
chr5	147072500	147073000	188.4	+	3.91837e-06
chr5	147646400	147646500	42	+	3.86755e-13
chr6	3150700	3151700	308.5	+	1.93468e-14
chr6	4455700	4455900	40	+	5.43637e-12
chr6	4460700	4460800	25	+	3.16151e-08
chr6	4465900	4466000	16	+	1.05107e-05
chr6	4469800	4469900	26	+	1.65716e-08
chr6	4471200	4471300	14	+	3.5946e-05
chr6	4471400	4471500	28	+	4.40133e-09
chr6	4477000	4477200	16	+	1.94713e-05
chr6	4478300	4478400	35	+	4.05216e-11
chr6	4483700	4483900	19	+	6.09718e-05
chr6	4484600	4484700	18	+	2.99663e-06
chr6	4485400	4485500	21	+	4.32335e-07
chr6	4486600	4486700	14	+	3.5946e-05
chr6	4487800	4488000	16	+	1.26179e-05
chr6	4488700	4488800	18	+	2.99663e-06
chr6	4489500	4489700	18	+	5.66816e-06
chr6	4490500	4490700	20.5	+	1.55697e-06
chr6	28430400	28430500	12	+	0.000121927
chr6	29306500	29306600	18.5	+	6.09793e-05
chr6	29322500	29322600	28	+	4.40133e-09
chr6	29324400	29324500	20	+	8.25586e-07
chr6	29324600	29324700	14	+	3.5946e-05
chr6	29324900	29325000	18.3333	+	5.46004e-06
chr6	29325600	29325700	19	+	1.57527e-06
chr6	29325800	29325900	18	+	2.99663e-06
chr6	29326000	29326100	27	+	8.57895e-09
chr6	29326200	29326300	16	+	4.09873e-05
chr6	29326400	29326600	16	+	4.09873e-05
chr6	29383400	29383500	13	+	6.64341e-05
chr6	29397600	29397700	13	+	6.64341e-05
chr6	29411400	29411600	14	+	6.62189e-05
chr6	29686100	29686200	12	+	0.000121927
chr6	34636000	34636100	14	+	3.5946e-05
chr6	34659600	34659700	15	+	2.32284e-05
chr6	34695600	34695700	21	+	4.32335e-07
chr6	34695800	34696000	16	+	1.94713e-05
chr6	34705700	34705900	19.5	+	1.20043e-06
chr6	34708000	34708100	26	+	1.65716e-08
chr6	34712200	34712300	12	+	0.000121927
chr6	34714900	34715000	14	+	3.5946e-05
chr6	37756000	37756200	17	+	1.05836e-05
chr6	38483900	38484000	16	+	1.05107e-05
chr6	38501500	38501600	14	+	3.5946e-05
chr6	42300200	42300400	19	+	9.85457e-06
chr6	42301000	42301100	12	+	0.000121927
chr6	42301500	42301700	17.5	+	3.38739e-05
chr6	42301800	42301900	17.5	+	3.38739e-05
chr6	42306200	42306300	14	+	3.5946e-05
chr6	42306500	42306600	19	+	1.57527e-06
chr6	42307900	42308000	13	+	6.64341e-05
chr6	42308200	42308300	19	+	1.57527e-06
chr6	44742900	44743300	47.75	+	5.27731e-12
chr6	47731600	47731700	123	+	1.93468e-14
chr6	48239200	48239300	25	+	3.16151e-08
chr6	54988100	54988200	26	+	1.65716e-08
chr6	55286500	55286700	15.5	+	1.50513e-05
chr6	55298300	55298400	16.5	+	1.12942e-05
chr6	56782100	56782300	13.5	+	5.119e-05
chr6	56828200	56828300	13.3333	+	6.46063e-05
chr6	67217100	67217400	21.6667	+	4.3965e-07
chr6	67221900	67222000	26	+	1.65716e-08
chr6	67222800	67222900	13	+	6.64341e-05
chr6	67227700	67227800	14	+	4.3013e-05
chr6	67231700	67231800	45	+	6.29314e-14
chr6	69466400	69466600	47	+	2.93603e-10
chr6	72512800	72512900	12	+	0.000121927
chr6	79768100	79768300	18	+	1.00121e-05
chr6	83007500	83007600	15	+	1.95918e-05
chr6	85402000	85402100	16	+	1.05107e-05
chr6	85409100	85409200	17	+	5.64399e-06
chr6	85417500	85417600	28	+	4.40133e-09
chr6	85793900	85794000	12	+	0.000121927
chr6	86284000	86284200	16	+	3.40047e-05
chr6	86353900	86354000	14	+	4.3013e-05
chr6	88034500	88034600	18	+	2.99663e-06
chr6	88053600	88053700	15	+	1.95918e-05
chr6	91183100	91183200	12.5	+	9.41806e-05
chr6	91183500	91183600	18	+	2.99663e-06
chr6	91435300	91435400	16	+	1.05107e-05
chr6	91436800	91436900	13	+	6.64341e-05
chr6	91437000	91437100	15	+	1.95918e-05
chr6	91437300	91437400	13	+	6.64341e-05
chr6	91437500	91437600	14	+	3.5946e-05
chr6	91634100	91634300	21.5	+	3.28866e-07
chr6	91673400	91673500	26	+	1.65716e-08
chr6	91676100	91676200	17	+	1.83858e-05
chr6	91689900	91690000	12	+	0.000121927
chr6	91705700	91705900	15.5	+	1.50513e-05
chr6	91706000	91706100	20	+	8.25586e-07
chr6	91706200	91706400	16.5	+	8.07736e-06
chr6	91706700	91706900	14	+	8.22836e-05
chr6	91707000	91707100	12	+	0.000121927
chr6	91707200	91707300	20	+	8.25586e-07
chr6	91707400	91707500	13.6667	+	5.082e-05
chr6	91708300	91708500	16.5	+	1.12942e-05
chr6	91708800	91708900	15	+	1.95918e-05
chr6	97160800	97160900	20.5	+	5.27117e-06
chr6	97182500	97182600	12	+	0.000121927
chr6	113330700	113330800	14	+	3.5946e-05
chr6	113338800	113339000	20	+	1.61102e-06
chr6	116123700	116123800	17.6667	+	1.3125e-05
chr6	117118600	117118700	22	+	2.25397e-07
chr6	117130700	117130800	13.5	+	5.119e-05
chr6	117131100	117131200	16	+	1.05107e-05
chr6	117856900	117857000	15.3333	+	2.75296e-05
chr6	117867500	117867600	15	+	1.95918e-05
chr6	124664000	124664100	15	+	1.95918e-05
chr6	124665400	124665500	18	+	2.99663e-06
chr6	124881500	124881600	18	+	2.99663e-06
chr6	125050800	125050900	19	+	1.57527e-06
chr6	125051500	125051600	19	+	1.57527e-06
chr6	125080400	125080500	17	+	5.64399e-06
chr6	128263600	128263700	15	+	1.95918e-05
chr6	128789100	128789200	108	+	1.93468e-14
chr6	135313000	135313100	24	+	6.10282e-08
chr6	135327200	135327300	25	+	3.16151e-08
chr6	135329900	135330000	26	+	1.65716e-08
chr6	135330100	135330200	17	+	5.64399e-06
chr6	135331000	135331700	18.7778	+	2.61119e-05
chr6	135331800	135331900	18.7778	+	2.61119e-05
chr6	135332100	135332200	17	+	5.64399e-06
chr6	135332300	135332400	15	+	1.95918e-05
chr6	135332600	135332700	16	+	1.05107e-05
chr6	135332900	135333000	15.5	+	1.50513e-05
chr6	136674400	136674500	16	+	1.05107e-05
chr6	136674600	136674700	22	+	2.74826e-07
chr6	140572200	140572300	16	+	1.05107e-05
chr6	140572800	140572900	13	+	7.4769e-05
chr7	3290600	3290700	25	+	3.16151e-08
chr7	3293200	3293300	18	+	2.99663e-06
chr7	3296800	3297800	17.4167	+	3.17366e-05
chr7	3298100	3298300	17	+	1.05836e-05
chr7	3298600	3298700	15	+	1.95918e-05
chr7	3298900	3299200	16.5	+	1.66202e-05
chr7	3655900	3656100	19	+	1.57527e-06
chr7	3656200	3656300	15	+	1.95918e-05
chr7	3658300	3658400	24	+	6.10282e-08
chr7	13508300	13508400	19	+	1.57527e-06
chr7	13510800	13510900	13	+	6.64341e-05
chr7	13511100	13511200	20	+	8.25586e-07
chr7	13511700	13511800	23	+	1.17317e-07
chr7	13511900	13512000	13	+	6.64341e-05
chr7	13610100	13610400	20.3333	+	2.88573e-06
chr7	13614700	13614800	12.5	+	9.41806e-05
chr7	17057200	17057300	18	+	2.99663e-06
chr7	19672900	19673000	13	+	6.64341e-05
chr7	19886600	19886700	38	+	5.42704e-12
chr7	25155400	25155500	16	+	1.05107e-05
chr7	28959600	28959700	12	+	0.000121927
chr7	29135700	29135800	18	+	5.66816e-06
chr7	29136000	29136100	17	+	5.64399e-06
chr7	29136500	29136600	14	+	3.5946e-05
chr7	29595900	29596100	34	+	4.12793e-07
chr7	29598300	29598400	36	+	2.10312e-11
chr7	29603700	29603800	15	+	1.95918e-05
chr7	51505200	51505300	19	+	1.57527e-06
chr7	51505500	51505600	17	+	5.64399e-06
chr7	51505800	51505900	24	+	6.10282e-08
chr7	52580300	52580500	23	+	2.31975e-07
chr7	52975300	52975400	17	+	5.64399e-06
chr7	53138400	53138500	12	+	0.000121927
chr7	53289100	53289200	13	+	6.64341e-05
chr7	53634000	53634100	12	+	0.000121927
chr7	54101200	54101300	27	+	8.57895e-09
chr7	54105600	54105700	13	+	6.64341e-05
chr7	54106300	54106400	26	+	1.65716e-08
chr7	54110400	54110500	23	+	1.17317e-07
chr7	54110700	54110800	14.5	+	2.77689e-05
chr7	73254400	73254500	13	+	6.64341e-05
chr7	73254800	73254900	14	+	4.7793e-05
chr7	89919600	89919900	19.6	+	1.01075e-05
chr7	89920000	89920500	19.6	+	1.01075e-05
chr7	90904400	90904500	18.5	+	3.23479e-06
chr7	90904700	90904800	24	+	6.10282e-08
chr7	97278800	97279100	15.3333	+	2.03939e-05
chr7	104548600	104548700	22	+	2.25397e-07
chr7	106646200	106646300	44	+	1.08874e-13
chr7	107756600	107756700	16	+	1.05107e-05
chr7	109590400	109590500	23	+	1.17317e-07
chr7	110420100	110420200	22	+	2.25397e-07
chr7	116663600	116663700	16	+	1.05107e-05
chr7	116664800	116664900	28	+	4.40133e-09
chr7	117189900	117190000	18	+	2.99663e-06
chr7	133903200	133903300	23	+	1.17317e-07
chr7	134356400	134356500	13	+	6.64341e-05
chr7	134701500	134701600	15	+	1.95918e-05
chr7	135113200	135113300	21	+	4.32335e-07
chr7	135115700	135115800	19	+	1.57527e-06
chr7	135116100	135116300	28.5	+	9.79591e-06
chr7	135123600	135123800	25	+	1.49847e-06
chr7	135124700	135124800	16	+	1.05107e-05
chr7	135124900	135125000	23	+	1.17317e-07
chr7	135125300	135125400	18	+	2.99663e-06
chr7	137977900	137978200	72	+	3.91056e-08
chr7	148633800	148633900	33	+	1.53483e-10
chr7	148634700	148634800	22	+	2.25397e-07
chr7	148653300	148653400	14	+	3.5946e-05
chr7	150238700	150238900	21	+	6.61127e-06
chr7	150248400	150248500	18	+	2.99663e-06
chr7	150253500	150253600	21	+	4.32335e-07
chr8	4087500	4087700	15.5	+	3.47154e-05
chr8	11433700	11433800	16	+	1.05107e-05
chr8	11448700	11448800	14	+	3.5946e-05
chr8	13159200	13159400	24	+	3.32171e-05
chr8	13167100	13167200	15	+	2.32284e-05
chr8	13167800	13167900	12	+	0.000121927
chr8	13171200	13171300	14	+	3.5946e-05
chr8	13172500	13172600	14	+	4.3013e-05
chr8	13173800	13173900	15	+	1.95918e-05
chr8	13174400	13174700	19.6667	+	2.23166e-06
chr8	13174900	13175300	24.8	+	2.47023e-05
chr8	15519700	15520100	58	+	4.89796e-06
chr8	19493000	19493200	14.3333	+	3.76303e-05
chr8	26629500	26629600	15	+	4.10268e-05
chr8	26629700	26629900	15	+	4.10268e-05
chr8	26684300	26684400	13	+	7.89365e-05
chr8	35870600	35870700	15	+	1.95918e-05
chr8	42325100	42325200	14	+	3.5946e-05
chr8	43332200	43332300	15	+	3.6039e-05
chr8	43332500	43332600	20	+	8.25586e-07
chr8	47315100	47315200	14	+	3.5946e-05
chr8	73017100	73017300	19	+	6.09718e-05
chr8	73024800	73024900	14	+	3.5946e-05
chr8	73223100	73223200	23	+	1.17317e-07
chr8	73223300	73223400	12	+	0.000121927
chr8	73223900	73224000	15.5	+	1.50513e-05
chr8	73814400	73814500	17	+	5.64399e-06
chr8	74659200	74659400	16.5	+	1.87606e-05
chr8	74662500	74662600	32	+	2.98887e-10
chr8	74676300	74676400	17	+	5.64399e-06
chr8	74676700	74676800	19	+	1.57527e-06
chr8	82163600	82163700	16	+	1.05107e-05
chr8	86521700	86521800	20	+	8.25586e-07
chr8	86725400	86725500	13	+	6.64341e-05
chr8	86725700	86725900	14.5	+	3.84724e-05
chr8	86726500	86726700	19	+	1.91111e-06
chr8	86727100	86727400	17.25	+	4.4705e-05
chr8	86727500	86727700	17.25	+	4.4705e-05
chr8	86727800	86727900	17.25	+	4.4705e-05
chr8	86728100	86728200	13	+	6.64341e-05
chr8	86732400	86732500	28	+	4.40133e-09
chr8	86732700	86732800	14	+	3.5946e-05
chr8	87494100	87494200	20	+	8.25586e-07
chr8	87551000	87551100	18	+	2.99663e-06
chr8	87561100	87561200	18	+	2.99663e-06
chr8	87574100	87574200	39	+	2.79484e-12
chr8	87577500	87577600	32	+	2.98887e-10
chr8	87579500	87579600	20	+	8.25586e-07
chr8	89571600	89571700	14	+	3.5946e-05
chr8	90819500	90819600	16	+	1.05107e-05
chr8	90830300	90830500	22	+	1.5066e-06
chr8	90839400	90839500	15	+	1.95918e-05
chr8	90851700	90851800	16	+	1.05107e-05
chr8	95351500	95351600	14	+	4.3013e-05
chr8	96696700	96696800	12	+	0.000121927
chr8	96697000	96697100	13	+	6.64341e-05
chr8	96697300	96697400	12	+	0.000121927
chr8	96703100	96703200	16	+	1.05107e-05
chr8	96704000	96704200	23.5	+	4.17083e-07
chr8	107694600	107694900	15.3333	+	1.65648e-05
chr8	107695200	107695300	16	+	1.05107e-05
chr8	110075100	110075200	19	+	1.57527e-06
chr8	111239100	111239200	13	+	6.64341e-05
chr8	113570800	113570900	14	+	3.5946e-05
chr8	113586400	113586500	23	+	1.17317e-07
chr8	123192200	123192300	19	+	1.57527e-06
chr8	123193200	123193300	16	+	1.05107e-05
chr8	123196600	123196800	16	+	3.40047e-05
chr8	123198000	123198100	14	+	3.5946e-05
chr8	125372300	125372400	20	+	8.25586e-07
chr8	125380400	125380500	15	+	1.95918e-05
chr8	125389000	125389100	14	+	3.5946e-05
chr8	125389500	125389600	14	+	3.5946e-05
chr8	125391100	125391200	14	+	3.5946e-05
chr8	125626900	125627000	54	+	1.93468e-14
chr8	126001800	126001900	25	+	3.16151e-08
chr8	126755400	126755500	13	+	6.64341e-05
chr8	131209600	131209900	19	+	2.31491e-05
chr8	131229300	131229400	18	+	2.99663e-06
chr8	131234200	131234300	19.5	+	6.09678e-05
chr8	131240000	131240100	18	+	2.99663e-06
chr8	131244200	131244300	14	+	4.3013e-05
chr8	131246200	131246500	20.6667	+	4.09179e-05
chr8	131246700	131246900	24.5	+	4.13909e-07
chr8	131248100	131248200	18	+	2.99663e-06
chr8	131249900	131250000	18	+	2.99663e-06
chr8	131256000	131256100	21.5	+	5.15861e-06
chr8	131256200	131256600	21.5	+	5.15861e-06
chr8	131256900	131257000	20	+	8.25586e-07
chr9	4260300	4260400	15	+	1.95918e-05
chr9	13632200	13632300	16	+	1.05107e-05
chr9	15118200	15118400	23.5	+	8.91724e-08
chr9	15118500	15118600	32	+	2.98887e-10
chr9	15119300	15119400	19	+	1.57527e-06
chr9	15119900	15120000	14	+	3.5946e-05
chr9	15121000	15121100	18	+	2.99663e-06
chr9	17792200	17792300	13	+	6.64341e-05
chr9	20693900	20694000	35	+	4.05216e-11
chr9	20695200	20695300	20	+	8.25586e-07
chr9	21158200	21158300	16.5	+	8.07736e-06
chr9	21158800	21158900	16.5	+	3.36298e-05
chr9	21159300	21159400	13	+	6.64341e-05
chr9	21553400	21553500	17	+	5.64399e-06
chr9	40610000	40610100	18	+	2.99663e-06
chr9	40611200	40611300	15	+	1.95918e-05
chr9	40611600	40611800	39.5	+	8.28581e-09
chr9	40612000	40612200	35.3333	+	1.20571e-05
chr9	40612800	40612900	101	+	1.93468e-14
chr9	41390000	41390100	26	+	1.65716e-08
chr9	44142800	44143000	22.5	+	1.71357e-07
chr9	44199100	44199200	13	+	6.64341e-05
chr9	44199800	44199900	16	+	3.40047e-05
chr9	44415500	44415600	13	+	6.64341e-05
chr9	44446900	44447000	12	+	0.000121927
chr9	56285200	56285300	14	+	3.5946e-05
chr9	57369100	57369200	12	+	0.000121927
chr9	57809700	57809900	19.5	+	1.79888e-05
chr9	57810100	57810300	13	+	7.89365e-05
chr9	57810400	57810500	13	+	6.64341e-05
chr9	58430200	58430300	24	+	6.10282e-08
chr9	58499700	58499900	17.5	+	4.32031e-06
chr9	59504400	59504500	19	+	1.57527e-06
chr9	59504900	59505000	13	+	6.64341e-05
chr9	59513000	59513200	18	+	1.80857e-05
chr9	59516400	59516500	13	+	6.64341e-05
chr9	59516700	59516800	15	+	3.6039e-05
chr9	59518200	59518500	22.3333	+	2.2156e-05
chr9	59519400	59519500	20	+	8.25586e-07
chr9	59519700	59519800	16	+	1.05107e-05
chr9	59523400	59523500	29	+	2.23218e-09
chr9	59525900	59526000	33	+	1.53483e-10
chr9	59526500	59526600	12	+	0.000121927
chr9	59526800	59527100	20.6667	+	2.21893e-05
chr9	62257100	62257200	15	+	1.95918e-05
chr9	64022600	64022700	25	+	3.51414e-06
chr9	64022800	64022900	25	+	3.51414e-06
chr9	64023000	64023100	16	+	1.05107e-05
chr9	64023200	64023300	39	+	2.79484e-12
chr9	64023400	64023500	27	+	8.57895e-09
chr9	64023700	64023800	15	+	1.95918e-05
chr9	64023900	64024000	20	+	8.25586e-07
chr9	64024400	64024600	16	+	6.13763e-05
chr9	64024900	64025000	41	+	7.42066e-13
chr9	64025200	64025300	13	+	6.64341e-05
chr9	64026000	64026100	12	+	0.000121927
chr9	65908000	65908200	24.5	+	2.82214e-06
chr9	65914100	65914300	15	+	6.24618e-05
chr9	69315100	69315200	33	+	1.53483e-10
chr9	69327500	69327600	14	+	3.5946e-05
chr9	69334300	69334400	31	+	5.87187e-10
chr9	69339200	69339600	19.75	+	3.53898e-05
chr9	70526800	70527000	19	+	3.03816e-06
chr9	72510300	72510400	39	+	2.79484e-12
chr9	72517800	72517900	28.5	+	1.49832e-06
chr9	72519000	72519100	14	+	3.5946e-05
chr9	72566100	72566200	21	+	4.32335e-07
chr9	72569100	72569200	22	+	2.25397e-07
chr9	72582900	72583000	17	+	5.64399e-06
chr9	72590400	72590500	12	+	0.000121927
chr9	72595100	72595200	13	+	6.64341e-05
chr9	72595600	72595700	13	+	6.64341e-05
chr9	72596100	72596300	17.6667	+	1.27823e-05
chr9	72596600	72596700	27	+	8.57895e-09
chr9	72596800	72596900	15.8	+	4.22764e-05
chr9	72597000	72597300	15.8	+	4.22764e-05
chr9	79915000	79915100	16	+	1.05107e-05
chr9	80247300	80247400	15	+	1.95918e-05
chr9	85737300	85737500	15	+	6.24618e-05
chr9	85737700	85737800	12	+	0.000121927
chr9	88181600	88181700	14	+	3.5946e-05
chr9	88448100	88448200	17	+	5.64399e-06
chr9	88970100	88970200	27	+	8.57895e-09
chr9	90991900	90992000	18	+	2.99663e-06
chr9	102630800	102630900	13	+	6.64341e-05
chr9	108208700	108208900	17.5	+	6.043e-06
chr9	109984600	109984700	14	+	3.5946e-05
chr9	109985100	109985200	12	+	0.000121927
chr9	110034600	110034800	19	+	1.57527e-06
chr9	110183700	110183900	67.5	+	1.93468e-14
chr9	113665900	113666000	20	+	8.25586e-07
chr9	118940900	118941000	13	+	6.64341e-05
chr9	120037900	120038100	28.5	+	2.16178e-07
chr9	120038500	120038700	18.3333	+	2.2495e-05
chr9	120039500	120039600	24.5	+	9.79595e-06
chr9	120481200	120481300	31	+	5.87187e-10
chr9	120842600	120842700	36	+	2.10312e-11
chr9	120859600	120859800	15	+	2.32284e-05
chr9	120860500	120860600	12.5	+	9.41806e-05
chr9	120864400	120864500	14	+	3.5946e-05
chr9	120868500	120868600	15	+	1.95918e-05
chr9	120868900	120869000	16	+	1.94713e-05
chr9	123370900	123371300	247.25	+	1.93468e-14
chrM	0	2800	135.5	+	5.50018e-12
chrM	2900	3400	27.9286	+	4.88592e-06
chrM	3500	4100	27.9286	+	4.88592e-06
chrM	4200	4300	27.9286	+	4.88592e-06
chrM	4600	4700	16	+	1.05107e-05
chrM	4900	5000	22	+	2.25397e-07
chrM	5300	6900	39.5625	+	1.80066e-08
chrM	7000	7100	33	+	1.53483e-10
chrM	7200	7300	25.5455	+	1.79914e-06
chrM	7400	7700	25.5455	+	1.79914e-06
chrM	7800	8300	25.5455	+	1.79914e-06
chrM	8500	9000	23.7778	+	7.62822e-07
chrM	9100	9200	23.7778	+	7.62822e-07
chrM	9400	9600	18.5	+	3.32476e-05
chrM	9800	9900	21	+	4.32335e-07
chrM	10000	10200	17	+	3.34332e-05
chrM	11100	11300	31.6667	+	5.25287e-07
chrM	11400	11700	20.6	+	1.17229e-06
chrM	12100	12300	23.3333	+	4.0648e-05
chrM	12400	12600	19.9091	+	1.60899e-05
chrM	12700	12900	19.9091	+	1.60899e-05
chrM	13100	13200	19.9091	+	1.60899e-05
chrM	13400	13500	19.9091	+	1.60899e-05
chrM	13600	13900	25.7778	+	1.41926e-05
chrM	14200	14300	25.7778	+	1.41926e-05
chrM	14400	15200	25.7778	+	1.41926e-05
chrM	15300	15400	25.7778	+	1.41926e-05
chrX	3846700	3846800	74	+	1.93468e-14
chrX	4545400	4545500	59	+	1.93468e-14
chrX	5684000	5684100	26	+	1.65716e-08
chrX	7624400	7624500	12.5	+	9.41806e-05
chrX	12858200	12858300	12	+	0.000121927
chrX	12868300	12868400	16	+	1.05107e-05
chrX	20240000	20240200	20.5	+	6.2896e-07
chrX	20246000	20246100	22	+	2.25397e-07
chrX	20253000	20253100	15	+	1.95918e-05
chrX	20448200	20448300	40	+	1.44156e-12
chrX	20450200	20450300	28	+	4.40133e-09
chrX	20450500	20450600	21	+	4.32335e-07
chrX	20451600	20451800	31	+	1.58129e-08
chrX	23585500	23585900	29.25	+	8.13411e-07
chrX	34138200	34138300	24	+	6.10282e-08
chrX	34335700	34335800	25	+	3.16151e-08
chrX	38579000	38579100	19	+	1.57527e-06
chrX	70271900	70272000	106	+	1.93468e-14
chrX	70729000	70729100	34	+	7.87854e-11
chrX	70736100	70736400	33.6667	+	7.51396e-08
chrX	70736600	70736700	15	+	1.95918e-05
chrX	70737300	70737500	21	+	8.46295e-07
chrX	70738000	70738100	12	+	0.000121927
chrX	70738500	70738700	21.5	+	3.28866e-07
chrX	70739900	70741300	37.1429	+	5.36314e-06
chrX	71517800	71517900	13	+	6.64341e-05
chrX	71542500	71542600	25	+	3.16151e-08
chrX	71549800	71550000	17	+	3.34332e-05
chrX	78316200	78316400	14.5	+	3.84724e-05
chrX	84483700	84483800	73	+	1.93468e-14
chrX	93291400	93291600	31.5	+	2.16167e-07
chrX	93337200	93337300	25	+	3.16151e-08
chrX	93348000	93348100	21	+	1.79752e-05
chrX	93349600	93349700	20	+	8.25586e-07
chrX	93358700	93358800	22	+	2.25397e-07
chrX	93359100	93359200	26	+	1.65716e-08
chrX	93360700	93360800	14	+	3.5946e-05
chrX	93361300	93361500	15.5	+	6.17512e-05
chrX	93361900	93362000	18	+	2.70601e-05
chrX	93362100	93362400	18	+	2.70601e-05
chrX	93362700	93362800	16	+	1.05107e-05
chrX	93363000	93363100	20	+	5.28588e-06
chrX	93363500	93363600	19	+	1.57527e-06
chrX	93363700	93363800	14	+	3.5946e-05
chrX	98625000	98625100	16	+	1.05107e-05
chrX	98963900	98964000	29	+	2.23218e-09
chrX	100868000	100868100	42	+	3.86755e-13
chrX	138416700	138416800	12	+	0.000121927
chrX	148237900	148238000	20	+	8.25586e-07
chrX	155810200	155810300	19	+	1.57527e-06
chrX	155887200	155887300	28	+	4.40133e-09
chrX	156121500	156121600	16	+	1.05107e-05
chrX	156474200	156474300	13	+	6.64341e-05
chrX	159004800	159004900	14.5	+	2.77689e-05
chrX	159198500	159198600	19	+	1.57527e-06
chr1	9932500	9932600	36	-	2.10312e-11
chr1	16646900	16647000	22	-	2.25397e-07
chr1	24618400	24618500	15	-	2.32284e-05
chr1	24619300	24619400	15.5	-	1.50513e-05
chr1	24619500	24619600	12	-	0.000121927
chr1	24619800	24620000	17.3333	-	1.85517e-05
chr1	24620200	24620700	22.7143	-	9.57173e-07
chr1	24620800	24620900	22.7143	-	9.57173e-07
chr1	24621000	24621600	22.3333	-	1.14855e-05
chr1	24621700	24622200	23.1429	-	8.38151e-06
chr1	24622300	24622400	23.1429	-	8.38151e-06
chr1	24622500	24622600	30	-	1.32902e-05
chr1	24622700	24623000	30	-	1.32902e-05
chr1	34899700	34899800	15	-	1.95918e-05
chr1	36605600	36606000	15	-	4.92504e-05
chr1	36606800	36606900	14	-	3.5946e-05
chr1	45436900	45437000	23	-	1.17317e-07
chr1	45441800	45441900	15	-	1.95918e-05
chr1	45446200	45446300	14	-	3.5946e-05
chr1	45446900	45447000	23	-	1.17317e-07
chr1	45448700	45448800	16	-	1.05107e-05
chr1	45452900	45453000	16	-	1.05107e-05
chr1	45460300	45460400	12	-	0.000121927
chr1	45499500	45499700	24.5	-	5.25544e-06
chr1	45559700	45559900	31	-	2.24006e-09
chr1	45914100	45914200	22	-	2.25397e-07
chr1	46132800	46133000	50.5	-	2.82199e-06
chr1	52289500	52289600	15	-	1.95918e-05
chr1	52289800	52290000	17	-	1.83858e-05
chr1	55134700	55134800	12	-	0.000121927
chr1	55135100	55135200	20.5	-	3.32192e-05
chr1	55144600	55144700	17	-	5.64399e-06
chr1	56838900	56839300	126.5	-	8.98649e-06
chr1	71632100	71632900	28.75	-	3.76831e-06
chr1	71633400	71633500	24	-	6.10282e-08
chr1	71636700	71636800	25	-	3.16151e-08
chr1	71637300	71637500	28.5	-	1.5957e-08
chr1	71639600	71639800	22	-	3.32173e-05
chr1	71642200	71642300	37	-	1.06707e-11
chr1	71643900	71644300	30	-	7.20163e-06
chr1	71644900	71645000	29	-	2.23218e-09
chr1	71645800	71646000	30	-	1.7973e-05
chr1	71646800	71647100	16	-	4.26401e-05
chr1	71647700	71647800	13	-	6.64341e-05
chr1	71648900	71649100	21.5	-	5.25965e-06
chr1	71650200	71650500	24	-	4.06431e-05
chr1	71651500	71651700	14.5	-	2.77689e-05
chr1	71652500	71652600	34	-	7.87854e-11
chr1	71653300	71653400	43	-	2.02011e-13
chr1	71654500	71654600	44	-	1.08874e-13
chr1	71656000	71656200	28	-	3.06636e-08
chr1	71657500	71657600	20	-	8.25586e-07
chr1	71659000	71659200	35	-	5.73566e-10
chr1	71661900	71662100	24.5	-	1.49861e-06
chr1	71665100	71665200	31	-	5.87187e-10
chr1	71666000	71666100	54	-	1.93468e-14
chr1	71667300	71667400	18	-	2.99663e-06
chr1	71670600	71670900	26.3333	-	1.22572e-05
chr1	71672500	71672800	35.3333	-	3.91126e-08
chr1	71673700	71673900	31.5	-	4.43037e-10
chr1	71674600	71674700	40	-	1.44156e-12
chr1	71675000	71675100	25	-	3.16151e-08
chr1	71675900	71676100	32.5	-	5.93106e-10
chr1	71676200	71676400	32	-	4.29481e-09
chr1	71678600	71678700	37	-	1.06707e-11
chr1	71683800	71684000	28.5	-	1.49832e-06
chr1	71685000	71685100	21	-	4.32335e-07
chr1	71686800	71687000	29	-	4.12796e-07
chr1	71687700	71687900	28	-	1.49832e-06
chr1	71688600	71688700	23	-	1.17317e-07
chr1	71689500	71689700	36.5	-	2.29743e-11
chr1	71692100	71692300	37	-	4.01135e-11
chr1	71694600	71694700	52	-	1.93468e-14
chr1	71695700	71695900	31.5	-	3.05155e-08
chr1	71697100	71697200	23.5	-	3.32171e-05
chr1	71698100	71698200	35	-	4.05216e-11
chr1	71699400	71699700	70.3333	-	1.93468e-14
chr1	72904600	72904700	17	-	5.64399e-06
chr1	72905000	72906500	24.3	-	5.42704e-06
chr1	72906600	72907900	24.3	-	5.42704e-06
chr1	72908100	72908300	15.6667	-	4.35226e-05
chr1	72908400	72909100	24.7143	-	1.90873e-06
chr1	72910400	72910600	21.5	-	8.18151e-07
chr1	72920400	72921400	29.1	-	5.03948e-07
chr1	73959200	73959300	13	-	6.64341e-05
chr1	73959900	73960000	13	-	6.64341e-05
chr1	73960100	73960200	16	-	1.05107e-05
chr1	73960300	73960400	25	-	3.16151e-08
chr1	73960500	73960600	13	-	6.64341e-05
chr1	73960800	73961000	15.5	-	1.79231e-05
chr1	73961100	73961200	15.5	-	1.79231e-05
chr1	73971600	73971700	14	-	3.5946e-05
chr1	73972200	73972300	15	-	6.24618e-05
chr1	73999000	73999100	16	-	1.05107e-05
chr1	74000000	74000100	18	-	2.99663e-06
chr1	74041800	74041900	12	-	0.000121927
chr1	82287100	82287200	12	-	0.000121927
chr1	84835800	84836000	24.5	-	4.63217e-08
chr1	87761100	87761200	12	-	0.000121927
chr1	88247200	88247300	16	-	1.05107e-05
chr1	88247400	88247600	29.5	-	1.49832e-06
chr1	88247700	88247800	15	-	8.14288e-05
chr1	88247900	88248000	15	-	8.14288e-05
chr1	88248500	88248700	21	-	5.26365e-06
chr1	88250300	88250400	13	-	6.64341e-05
chr1	88252600	88252700	15	-	1.95918e-05
chr1	88252800	88252900	39	-	2.79484e-12
chr1	88253500	88254000	16	-	1.56269e-05
chr1	88254700	88254800	29	-	2.23218e-09
chr1	88255800	88255900	46	-	3.93441e-14
chr1	90174000	90174100	17	-	5.64399e-06
chr1	90596800	90596900	15.75	-	4.86094e-05
chr1	90597000	90597200	15.75	-	4.86094e-05
chr1	90597300	90597400	13	-	6.64341e-05
chr1	90598500	90598600	17	-	5.64399e-06
chr1	92698900	92699000	14	-	3.5946e-05
chr1	92707100	92707200	12	-	0.000121927
chr1	92710000	92710100	17	-	5.64399e-06
chr1	92718700	92718800	12	-	0.000121927
chr1	92740400	92740500	26	-	1.65716e-08
chr1	95698300	95698400	16	-	1.05107e-05
chr1	102076700	102076800	26	-	1.65716e-08
chr1	104524700	104524900	67	-	5.86583e-08
chr1	115800600	115800700	16.3333	-	1.02933e-05
chr1	115800800	115800900	16.3333	-	1.02933e-05
chr1	120355700	120355800	41	-	7.42066e-13
chr1	121313800	121313900	13	-	6.64341e-05
chr1	124253700	124253800	194	-	1.93468e-14
chr1	127331900	127332100	16	-	1.05107e-05
chr1	135557000	135557100	30	-	1.14569e-09
chr1	135697300	135697400	13	-	6.64341e-05
chr1	144990900	144991000	12	-	0.000121927
chr1	146071900	146072000	51	-	1.93468e-14
chr1	152113100	152113200	13	-	6.64341e-05
chr1	155179500	155179600	21	-	4.32335e-07
chr1	155303100	155303800	36.4286	-	2.80757e-06
chr1	155305200	155305300	12	-	0.000121927
chr1	155312800	155312900	14	-	3.5946e-05
chr1	155330900	155331000	14	-	3.5946e-05
chr1	155334700	155334800	15	-	1.95918e-05
chr1	157625300	157625600	17.8333	-	3.73513e-05
chr1	157625700	157625900	17.8333	-	3.73513e-05
chr1	164603400	164603500	20	-	8.25586e-07
chr1	164603600	164603700	12	-	0.000121927
chr1	169270400	169270700	95.6667	-	3.94875e-08
chr1	173010700	173010800	14	-	3.5946e-05
chr1	173433100	173433300	28.5	-	2.82199e-06
chr1	178744000	178744100	17	-	5.64399e-06
chr1	180260400	180260500	20	-	8.25586e-07
chr1	180261200	180261400	19.5	-	6.09678e-05
chr1	180264000	180264100	17	-	5.64399e-06
chr1	180267100	180267900	27.625	-	6.97445e-06
chr1	181733600	181733800	15.5	-	6.17512e-05
chr1	182743600	182743700	13	-	6.64341e-05
chr1	184416700	184416800	15	-	1.95918e-05
chr1	184422200	184422300	21	-	4.32335e-07
chr1	184447300	184447500	15.5	-	2.0795e-05
chr1	192306900	192307000	16	-	1.05107e-05
chr1	197066900	197067000	64	-	1.93468e-14
chr10	7675600	7675700	17	-	5.64399e-06
chr10	7675800	7675900	12	-	0.000121927
chr10	11211900	11212000	48	-	2.26779e-14
chr10	12642300	12642400	32	-	2.98887e-10
chr10	14465500	14465600	15	-	1.95918e-05
chr10	23505200	23505300	13	-	6.64341e-05
chr10	23505500	23505600	89	-	1.93468e-14
chr10	23506200	23506400	30.5	-	1.26553e-09
chr10	29418900	29419000	18	-	3.60963e-06
chr10	36854700	36854800	12	-	0.000121927
chr10	36855800	36856200	20.75	-	1.16986e-06
chr10	36856400	36856500	20	-	5.28588e-06
chr10	36856600	36856700	26	-	1.65716e-08
chr10	36858300	36858500	18.5	-	9.90861e-06
chr10	42576600	42576700	17	-	5.64399e-06
chr10	57247500	57247600	38	-	5.42704e-12
chr10	57252100	57252200	13.5	-	7.07594e-05
chr10	60293900	60294300	14.8	-	3.37229e-05
chr10	60609000	60609100	16	-	1.05107e-05
chr10	75322800	75322900	23	-	1.17317e-07
chr10	78996400	78996500	15	-	1.95918e-05
chr10	79440000	79440100	13	-	6.64341e-05
chr10	79442300	79442400	25	-	3.16151e-08
chr10	79446800	79446900	18	-	3.32757e-05
chr10	79858200	79858300	12	-	0.000121927
chr10	79862000	79862200	19	-	1.57527e-06
chr10	79866900	79867000	18	-	2.99663e-06
chr10	80138900	80139000	17	-	5.64399e-06
chr10	80367900	80368000	24	-	6.10282e-08
chr10	80862600	80862700	16	-	1.05107e-05
chr10	80862800	80863000	18.5	-	3.23479e-06
chr10	80883100	80883200	14	-	3.5946e-05
chr10	80955800	80955900	15	-	1.95918e-05
chr10	80958800	80958900	14	-	3.5946e-05
chr10	82417800	82418100	155	-	3.91056e-08
chr10	83990200	83990400	15	-	2.32284e-05
chr10	83990500	83990600	16	-	1.05107e-05
chr10	83990800	83991000	15	-	4.60273e-05
chr10	83991200	83991500	15.3333	-	4.45646e-05
chr10	83996200	83996300	21	-	4.32335e-07
chr10	83996500	83996700	18	-	3.60963e-06
chr10	86153700	86153800	18	-	1.80857e-05
chr10	86156100	86156200	13	-	6.64341e-05
chr10	86161100	86161200	14	-	3.5946e-05
chr10	86166300	86166400	12	-	0.000121927
chr10	86167000	86167100	45	-	6.29314e-14
chr10	86168000	86168200	61	-	2.02705e-11
chr10	90579700	90579800	12	-	0.000121927
chr10	90580000	90580100	17	-	5.64399e-06
chr10	90581000	90581300	22.6667	-	3.77887e-06
chr10	90581500	90581600	14	-	3.5946e-05
chr10	90584700	90584800	13	-	6.64341e-05
chr10	90586300	90586400	27	-	8.57895e-09
chr10	90626800	90626900	13	-	6.64341e-05
chr10	90633900	90634300	15.25	-	4.24898e-05
chr10	90644800	90644900	47	-	2.82339e-14
chr10	95015100	95015200	15	-	1.95918e-05
chr10	95540100	95540500	38	-	1.41101e-06
chr10	114752400	114752500	14	-	6.62189e-05
chr10	116490100	116490200	12	-	0.000121927
chr10	116494200	116494300	15	-	1.95918e-05
chr10	118676800	118676900	13	-	6.64341e-05
chr10	119866000	119866100	17	-	5.64399e-06
chr10	119912200	119912300	13	-	7.89365e-05
chr10	119913000	119913300	26.3333	-	4.50113e-08
chr10	126957100	126957200	13	-	6.64341e-05
chr10	126958000	126958100	21	-	4.32335e-07
chr10	126975300	126975800	18	-	3.27391e-05
chr10	126975900	126976100	25.5	-	1.13815e-07
chr10	126976500	126976600	17	-	5.64399e-06
chr10	126977200	126977300	21	-	4.32335e-07
chr10	126978000	126978100	22	-	2.25397e-07
chr10	126980200	126980300	17	-	5.64399e-06
chr10	126982600	126982700	17	-	5.64399e-06
[truncated: 1,664 more rows]

## Sheet: Annotated DHX36 binding sites
Supplementary Table S1. CLIP-seq analysis of DHX36 RNA binding in C2C12 myoblasts.
All annnotated DHX36 binding sites
Chromosome	Begin	End	Name	Strand	P-value	Annotation
chr10	114752400	114752500	Rab21	-	6.62189e-05	CDS, 5-UTR
chr10	116490100	116490200	Cct2	-	0.000121927	CDS
chr10	116494200	116494300	Cct2	-	1.95918e-05	CDS, Intron
chr10	118676800	118676900	Cand1	-	6.64341e-05	5-UTR
chr10	119866000	119866100	Hmga2	-	5.64399e-06	Intron
chr10	119912200	119912300	Hmga2	-	7.89365e-05	Intron
chr10	119913000	119913300	Hmga2	-	4.50113e-08	5-UTR, Intron, CDS
chr10	126500600	126500800	Cdk4	+	1.61102e-06	5-UTR
chr10	126501400	126501500	Cdk4	+	1.95918e-05	CDS
chr10	126501900	126502000	Cdk4	+	3.5946e-05	CDS
chr10	126502200	126502300	Cdk4	+	1.05107e-05	CDS, Intron
chr10	126503200	126503300	Cdk4	+	2.99663e-06	CDS, Intron
chr10	126504000	126504100	Cdk4	+	4.81718e-05	3-UTR, CDS
chr10	126957100	126957200	Shmt2	-	6.64341e-05	CDS
chr10	126958000	126958100	Shmt2	-	4.32335e-07	CDS
chr10	126975300	126975800	Lrp1	-	3.27391e-05	3-UTR
chr10	126975900	126976100	Lrp1	-	1.13815e-07	CDS, 3-UTR
chr10	126976500	126976600	Lrp1	-	5.64399e-06	Intron, CDS
chr10	126977200	126977300	Lrp1	-	4.32335e-07	Intron, CDS
chr10	126978000	126978100	Lrp1	-	2.25397e-07	CDS, Intron
chr10	126980200	126980300	Lrp1	-	5.64399e-06	CDS
chr10	126982600	126982700	Lrp1	-	5.64399e-06	CDS
chr10	126982800	126982900	Lrp1	-	3.5946e-05	CDS
chr10	126983900	126984000	Lrp1	-	0.000121927	CDS
chr10	126985400	126985500	Lrp1	-	3.5946e-05	CDS
chr10	126985600	126985700	Lrp1	-	1.17317e-07	CDS
chr10	126988000	126988100	Lrp1	-	2.99663e-06	CDS
chr10	126989200	126989300	Lrp1	-	8.25586e-07	Intron, CDS
chr10	126990700	126990900	Lrp1	-	1.80035e-05	Intron, CDS
chr10	126992000	126992100	Lrp1	-	3.5946e-05	Intron, CDS
chr10	126993700	126993800	Lrp1	-	1.05107e-05	CDS, Intron
chr10	126994500	126994600	Lrp1	-	1.05107e-05	CDS
chr10	126995100	126995200	Lrp1	-	3.16151e-08	Intron, CDS
chr10	126995600	126995700	Lrp1	-	8.25586e-07	CDS
chr10	126995900	126996000	Lrp1	-	6.10282e-08	CDS
chr10	126997000	126997200	Lrp1	-	3.28866e-07	Intron, CDS
chr10	126997500	126997700	Lrp1	-	3.23479e-06	Intron, CDS
chr10	127000700	127000800	Lrp1	-	8.25586e-07	CDS
chr10	127003800	127003900	Lrp1	-	4.32335e-07	CDS, Intron
chr10	127005400	127005500	Lrp1	-	4.32335e-07	Intron, CDS
chr10	127005600	127005800	Lrp1	-	5.119e-05	CDS, Intron
chr10	127005900	127006100	Lrp1	-	1.79752e-05	CDS, Intron
chr10	127006300	127006400	Lrp1	-	6.64341e-05	CDS, Intron
chr10	127009500	127009600	Lrp1	-	1.95918e-05	CDS
chr10	127009800	127009900	Lrp1	-	0.000121927	CDS, Intron
chr10	127012400	127012500	Lrp1	-	2.23218e-09	CDS
chr10	127013500	127013600	Lrp1	-	8.25586e-07	CDS
chr10	127013900	127014100	Lrp1	-	6.043e-06	CDS
chr10	127015100	127015200	Lrp1	-	6.64341e-05	CDS
chr10	127015600	127015700	Lrp1	-	1.05107e-05	CDS
chr10	127021700	127021800	Lrp1	-	0.000121927	CDS
chr10	127025100	127025200	Lrp1	-	2.25397e-07	CDS, Intron
chr10	127025500	127025600	Lrp1	-	2.99663e-06	CDS
chr10	127026700	127026800	Lrp1	-	9.41806e-05	CDS
chr10	127029100	127029200	Lrp1	-	1.95918e-05	CDS, Intron
chr10	127032000	127032200	Lrp1	-	6.043e-06	Intron, CDS
chr10	127042600	127042700	Lrp1	-	1.95918e-05	CDS
chr10	127047400	127047500	Lrp1	-	1.95918e-05	CDS
chr10	127049700	127049800	Lrp1	-	8.25586e-07	Intron, CDS
chr10	127057700	127058000	Lrp1	-	7.52321e-08	CDS, 5-UTR
chr10	127058100	127058200	Lrp1	-	6.64341e-05	5-UTR
chr10	127101500	127101600	Nab2	-	0.000121927	CDS
chr10	127103600	127103700	Nab2	-	2.99663e-06	5-UTR
chr10	127496100	127496200	Ptges3	+	1.05107e-05	5-UTR
chr10	127520400	127520500	Atp5b	+	5.64399e-06	CDS
chr10	127520900	127521100	Atp5b	+	2.82199e-06	Intron, CDS
chr10	127521200	127521300	Atp5b	+	7.87854e-11	Intron
chr10	127521400	127521500	Atp5b	+	1.65716e-08	CDS
chr10	127522200	127522400	Atp5b	+	7.87676e-07	CDS
chr10	127522200	127522400	Mir677	+	7.87676e-07	Intron
chr10	127522500	127522600	Atp5b	+	2.79484e-12	CDS
chr10	127523100	127523200	Atp5b	+	1.17317e-07	CDS
chr10	127525400	127525600	Atp5b	+	1.49847e-06	Intron, CDS
chr10	127526000	127526200	Atp5b	+	3.32476e-05	CDS, Intron
chr10	127527100	127527200	Atp5b	+	7.88753e-07	3-UTR, CDS
chr10	127774800	127774900	Cs	+	3.5946e-05	5-UTR
chr10	127828400	127828500	Ankrd52	+	6.64341e-05	3-UTR
chr10	127928000	127928100	Myl6	-	6.64341e-05	Intron, CDS, 3-UTR
chr10	127929600	127929700	Myl6	-	8.07736e-06	Intron, CDS
chr10	127962600	127962700	Esyt1	-	1.05107e-05	CDS
chr10	127985300	127985400	Rpl41	-	2.99663e-06	3-UTR
chr10	128002800	128003000	Pa2g4	-	2.40934e-08	5-UTR, CDS
chr10	128061600	128061700	Rps26	-	3.5946e-05	3-UTR, CDS, Intron
chr10	128346900	128347000	Cd63	+	5.64399e-06	Intron, 5-UTR
chr10	128347400	128347500	Cd63	+	1.06707e-11	CDS, 5-UTR, Intron
chr10	128348500	128348700	Cd63	+	5.34504e-12	Intron, CDS
chr10	128348800	128348900	Cd63	+	6.64341e-05	Intron, CDS
chr10	128349200	128349300	Cd63	+	3.16151e-08	Intron, CDS
chr10	128349500	128349600	Cd63	+	7.42066e-13	CDS, Intron
chr10	128349700	128349900	Cd63	+	1.7973e-05	Intron, 3-UTR, CDS
chr10	128370900	128371200	Itga7	+	1.32561e-05	CDS, 5-UTR, Intron
chr10	128376100	128376200	Itga7	+	3.5946e-05	CDS
chr10	128376300	128376400	Itga7	+	2.25397e-07	CDS, Intron
chr10	128377800	128377900	Itga7	+	8.57895e-09	CDS
chr10	128380800	128380900	Itga7	+	1.17317e-07	Intron, CDS
chr10	128383900	128384000	Itga7	+	0.000121927	CDS
chr10	128386400	128386500	Itga7	+	3.5946e-05	Intron, CDS
chr10	128387100	128387200	Itga7	+	0.000121927	CDS, Intron
chr10	128391000	128391100	Itga7	+	5.64399e-06	Intron, CDS
chr10	128395200	128395300	Itga7	+	0.000121927	3-UTR
chr10	17443100	17443200	Cited2	+	8.25586e-07	5-UTR
chr10	23505200	23505300	Rps12	-	6.64341e-05	Intron
chr10	23505500	23505600	Rps12	-	1.93468e-14	Intron
chr10	23506200	23506400	Rps12	-	1.26553e-09	Intron
chr10	24315300	24315600	Ctgf	+	1.9219e-06	CDS, Intron, 5-UTR
chr10	24315800	24315900	Ctgf	+	9.41806e-05	CDS
chr10	24316100	24316300	Ctgf	+	2.41696e-06	CDS, Intron
chr10	24317900	24318000	Ctgf	+	2.23218e-09	3-UTR
chr10	24318100	24318200	Ctgf	+	0.000121927	3-UTR
chr10	24318300	24318400	Ctgf	+	2.25397e-07	3-UTR
chr10	36854700	36854800	Marcks	-	0.000121927	3-UTR
chr10	36855800	36856200	Marcks	-	1.16986e-06	3-UTR, CDS
chr10	36856400	36856500	Marcks	-	5.28588e-06	CDS
chr10	36856600	36856700	Marcks	-	1.65716e-08	CDS
chr10	36858300	36858500	Marcks	-	9.90861e-06	CDS, 5-UTR
chr10	40069300	40069400	Cdk19	+	3.5946e-05	5-UTR, CDS
chr10	41248800	41248900	Cd164	+	3.5946e-05	3-UTR
chr10	41250000	41250100	Cd164	+	8.25586e-07	3-UTR
chr10	42481500	42481600	Sec63	+	8.25586e-07	5-UTR, CDS, Intron
chr10	52137400	52137700	Nus1	+	8.80845e-06	5-UTR, CDS, Intron
chr10	56107300	56107500	Gja1	+	5.36806e-06	5-UTR, Intron, CDS
chr10	56107600	56107700	Gja1	+	6.64341e-05	CDS
chr10	57247500	57247600	Serinc1	-	5.42704e-12	CDS
chr10	57252100	57252200	Serinc1	-	7.07594e-05	Intron, CDS
chr10	58786100	58786200	P4ha1	+	0.000121927	5-UTR
chr10	59740400	59740500	Psap	+	2.25397e-07	CDS, Intron, 5-UTR
chr10	59754400	59754500	Psap	+	1.93913e-14	CDS
chr10	59756100	59756200	Psap	+	2.23218e-09	CDS
chr10	59757300	59757500	Psap	+	3.23479e-06	CDS, Intron
chr10	59757700	59757900	Psap	+	1.49847e-06	CDS, Intron
chr10	59761800	59761900	Psap	+	6.64341e-05	CDS, Intron
chr10	59762500	59762800	Psap	+	8.14004e-08	CDS, Intron
chr10	59762900	59763000	Psap	+	1.53483e-10	CDS
chr10	59763300	59763400	Psap	+	2.99663e-06	Intron, CDS
chr10	59763500	59763600	Psap	+	1.14569e-09	CDS, Intron
chr10	59764400	59765300	Psap	+	8.66229e-06	CDS, 3-UTR, Intron
chr10	60293900	60294300	Unc5b	-	3.37229e-05	5-UTR, CDS
chr10	60609000	60609100	Sgpl1	-	1.05107e-05	Intron, 5-UTR, CDS
chr10	61143100	61143200	Sar1a	+	3.5946e-05	5-UTR, Intron
chr10	61154300	61154400	Sar1a	+	6.64341e-05	3-UTR
chr10	75322800	75322900	Mif	-	1.17317e-07	CDS, Intron
chr10	7675600	7675700	Tab2	-	5.64399e-06	5-UTR
chr10	7675800	7675900	Tab2	-	0.000121927	5-UTR
chr10	77055600	77055700	Pttg1ip	+	6.64341e-05	CDS
chr10	77108000	77108100	Ube2g2	+	6.64341e-05	3-UTR
chr10	77888500	77888600	Cstb	+	1.05107e-05	CDS, 5-UTR, Intron
chr10	78996400	78996500	Plpp2	-	1.95918e-05	CDS, 5-UTR
chr10	79167200	79167300	Bsg	+	0.000121927	CDS, 5-UTR, Intron
chr10	79172400	79172500	Bsg	+	3.23479e-06	CDS, Intron
chr10	79173000	79173100	Bsg	+	1.57527e-06	Intron, CDS
chr10	79173500	79173600	Bsg	+	5.87187e-10	CDS
chr10	79174300	79174700	Bsg	+	2.76702e-05	3-UTR, CDS
chr10	79326800	79326900	Ptbp1	+	1.95918e-05	3-UTR
chr10	79440000	79440100	Tmem259	-	6.64341e-05	3-UTR
chr10	79442300	79442400	Tmem259	-	3.16151e-08	CDS
chr10	79446800	79446900	Tmem259	-	3.32757e-05	5-UTR, CDS
chr10	79457900	79458000	Cnn2	+	2.25397e-07	3-UTR
chr10	79605200	79605300	Atp5d	+	1.81892e-05	CDS, 5-UTR, Intron
chr10	79612500	79612600	Midn	+	1.95918e-05	5-UTR
chr10	79612700	79612800	Midn	+	6.64341e-05	5-UTR
chr10	79619600	79619700	Midn	+	1.95918e-05	3-UTR
chr10	79620300	79620400	Midn	+	8.25586e-07	3-UTR
chr10	79727800	79727900	Dazap1	+	2.23218e-09	5-UTR, CDS, Intron
chr10	79755500	79755600	Rps15	+	1.65716e-08	Intron, 5-UTR, CDS
chr10	79756400	79756500	Rps15	+	1.05107e-05	CDS
chr10	79858200	79858300	Mbd3	-	0.000121927	CDS
chr10	79862000	79862200	Mbd3	-	1.57527e-06	5-UTR
chr10	79866900	79867000	Uqcr11	-	2.99663e-06	CDS, 3-UTR
chr10	80138900	80139000	Mknk2	-	5.64399e-06	5-UTR
chr10	80367900	80368000	Lmnb2	-	6.10282e-08	Intron, CDS
chr10	80568800	80568900	Map2k2	+	3.5946e-05	CDS, Intron, 5-UTR
chr10	80639400	80639500	Eef2	+	4.05216e-11	CDS, 5-UTR, Intron
chr10	80640400	80640600	Eef2	+	1.93468e-14	CDS, Intron
chr10	80640800	80641000	Eef2	+	1.52883e-06	CDS, Intron
chr10	80641400	80641600	Eef2	+	5.99119e-06	Intron, CDS
chr10	80641700	80642000	Eef2	+	5.99119e-06	CDS
chr10	80641700	80642000	Snord37	+	5.99119e-06	Intron
chr10	80642100	80642200	Eef2	+	1.65716e-08	Intron, CDS
chr10	80642300	80642500	Eef2	+	6.05615e-12	CDS
chr10	80642600	80642800	Eef2	+	4.12943e-07	Intron, CDS
chr10	80642900	80643100	Eef2	+	4.06424e-05	CDS
chr10	80643300	80643400	Eef2	+	1.65716e-08	Intron, CDS
chr10	80643500	80643600	Eef2	+	2.03287e-05	CDS, Intron
chr10	80643700	80644100	Eef2	+	2.03287e-05	CDS, Intron
chr10	80644600	80644900	Eef2	+	1.012e-06	CDS, 3-UTR, Intron
chr10	80645000	80645200	Eef2	+	1.012e-06	3-UTR
chr10	80862600	80862700	Nfic	-	1.05107e-05	3-UTR
chr10	80862800	80863000	Nfic	-	3.23479e-06	3-UTR
chr10	80883100	80883200	Nfic	-	3.5946e-05	CDS
chr10	80955800	80955900	Ncln	-	1.95918e-05	CDS, Intron
chr10	80958800	80958900	Ncln	-	3.5946e-05	Intron, CDS
chr10	81028700	81028800	Aes	+	1.57527e-06	3-UTR
chr10	82323300	82323400	Txnrd1	+	9.41806e-05	5-UTR, Intron
chr10	82337400	82337500	Txnrd1	+	0.000121927	Intron, CDS
chr10	83990200	83990400	Ckap4	-	2.32284e-05	3-UTR, CDS
chr10	83990500	83990600	Ckap4	-	1.05107e-05	CDS
chr10	83990800	83991000	Ckap4	-	4.60273e-05	CDS
chr10	83991200	83991500	Ckap4	-	4.45646e-05	CDS
chr10	83996200	83996300	Ckap4	-	4.32335e-07	CDS
chr10	83996500	83996700	Ckap4	-	3.60963e-06	CDS, 5-UTR
chr10	85763400	85763500	Timp3	+	3.41372e-05	5-UTR
chr10	85763600	85763700	Timp3	+	3.41372e-05	CDS
chr10	85801100	85801200	Timp3	+	1.95918e-05	Intron, CDS
chr10	85809900	85810000	Timp3	+	5.64399e-06	3-UTR
chr10	86153700	86153800	Hsp90b1	-	1.80857e-05	3-UTR
chr10	86156100	86156200	Hsp90b1	-	6.64341e-05	Intron, CDS
chr10	86161100	86161200	Hsp90b1	-	3.5946e-05	CDS, Intron
chr10	86166300	86166400	Hsp90b1	-	0.000121927	CDS, Intron
chr10	86167000	86167100	Hsp90b1	-	6.29314e-14	Intron, CDS
chr10	86168000	86168200	Hsp90b1	-	2.02705e-11	5-UTR, Intron, CDS
chr10	90579700	90579800	Slc25a3	-	0.000121927	CDS, 3-UTR
chr10	90580000	90580100	Slc25a3	-	5.64399e-06	CDS, Intron
chr10	90581000	90581300	Slc25a3	-	3.77887e-06	Intron
chr10	90581500	90581600	Slc25a3	-	3.5946e-05	CDS
chr10	90584700	90584800	Slc25a3	-	6.64341e-05	CDS, Intron
chr10	90586300	90586400	Slc25a3	-	8.57895e-09	CDS, Intron
chr10	90626800	90626900	Tmpo	-	6.64341e-05	CDS, 5-UTR
chr10	90633900	90634300	Tmpo	-	4.24898e-05	5-UTR, CDS
chr10	95015100	95015200	Nudt4	-	1.95918e-05	Intron, CDS
chr10	96079700	96079800	Btg1	+	1.95918e-05	5-UTR
chr1	102076700	102076800	Cntnap5b	-	1.65716e-08	Intron
chr11	100181300	100181400	Eif1	+	1.17317e-07	5-UTR
chr11	100275600	100275700	P3h4	-	6.64341e-05	CDS
chr11	100275900	100276100	P3h4	-	1.83858e-05	CDS, 5-UTR
chr11	100277100	100277200	Fkbp10	+	3.32476e-05	CDS
chr11	100285300	100285400	Fkbp10	+	3.5946e-05	CDS, 3-UTR
chr11	100285600	100285900	Fkbp10	+	2.06836e-06	3-UTR
chr11	100286000	100286100	Fkbp10	+	2.06836e-06	3-UTR
chr11	100577300	100577400	Rab5c	-	6.64341e-05	3-UTR, CDS
chr11	100581300	100581400	Rab5c	-	8.07736e-06	CDS, 5-UTR
chr11	100599400	100599500	Rab5c	-	1.17317e-07	5-UTR
chr11	100818100	100818200	Cavin1	-	5.31402e-06	3-UTR
chr11	100818500	100818900	Cavin1	-	6.11993e-05	3-UTR
chr11	100819000	100819300	Cavin1	-	2.88194e-05	3-UTR
chr11	100819500	100819700	Cavin1	-	5.36806e-06	3-UTR
chr11	100819900	100820200	Cavin1	-	1.53451e-06	CDS, 3-UTR
chr11	100820400	100820600	Cavin1	-	2.22589e-05	CDS
chr11	100831300	100831900	Cavin1	-	5.03003e-06	CDS, 5-UTR
chr11	100831300	100831900	Ptrf	-	5.03003e-06	Intron
chr11	101320100	101320400	Vat1	-	3.04946e-05	3-UTR
chr11	101320600	101320700	Vat1	-	4.32335e-07	3-UTR
chr11	101320900	101321200	Vat1	-	3.05566e-05	3-UTR
chr11	101321300	101321400	Vat1	-	1.57527e-06	3-UTR
chr11	101321700	101321900	Vat1	-	1.02087e-05	CDS
chr11	101327000	101327100	Vat1	-	1.95918e-05	CDS, Intron
chr11	101327200	101327500	Vat1	-	1.73669e-05	CDS, 5-UTR
chr11	102294300	102294400	Grn	+	1.65716e-08	CDS
chr11	102298000	102298100	Grn	+	6.64341e-05	3-UTR
chr11	102465700	102465800	Fzd2	+	3.42708e-05	5-UTR
chr11	102465900	102466000	Fzd2	+	3.42708e-05	5-UTR
chr11	102977700	102977800	Hexim1	+	2.25397e-07	5-UTR
chr11	105211200	105211300	Mrc2	+	3.5946e-05	3-UTR, CDS
chr11	105211900	105212000	Mrc2	+	1.95918e-05	3-UTR
chr11	105928100	105928200	Taco1	+	1.95918e-05	Intron
chr11	106362300	106362400	Snord104	+	1.93468e-14	Intron
chr11	106643800	106643900	Ddx5	-	6.64341e-05	CDS
chr11	106647500	106647600	Ddx5	-	4.32335e-07	Intron, CDS
chr11	106648300	106648400	Ddx5	-	3.5946e-05	Intron, CDS
chr11	106649600	106649800	Ddx5	-	1.43213e-07	5-UTR, CDS
chr11	109435000	109435100	Wipi1	-	3.5946e-05	3-UTR
chr11	109515100	109515200	Prkar1a	+	2.23218e-09	CDS
chr11	109528800	109529000	Prkar1a	+	5.25551e-06	CDS, 3-UTR
chr11	109529800	109529900	Prkar1a	+	1.65716e-08	3-UTR
chr11	115884500	115884600	H3f3b	-	1.05107e-05	3-UTR
chr11	115884700	115884800	H3f3b	-	1.95918e-05	CDS, 3-UTR
chr11	115885000	115885100	H3f3b	-	2.99663e-06	Intron, CDS
chr11	115885200	115885300	H3f3b	-	5.87187e-10	CDS
chr11	115885700	115885800	H3f3b	-	5.42704e-12	5-UTR
chr11	116135300	116135400	Srp68	-	6.10282e-08	CDS
chr11	116399900	116400000	Ube2o	-	0.000121927	3-UTR
chr11	116535900	116536000	Snord1a	+	0.000121927	Intron
chr11	116689000	116689100	Mxra7	-	0.000121927	Intron, CDS
chr11	116713500	116713600	Srsf2	-	3.16151e-08	CDS
chr11	116714200	116714300	Srsf2	-	4.14994e-07	CDS, 5-UTR
chr11	117151700	117151800	2020-09-09	+	1.95918e-05	Intron, CDS
chr11	117152100	117152200	2020-09-09	+	5.64399e-06	CDS
chr11	117223100	117223200	2020-09-09	+	9.41806e-05	3-UTR
chr11	117687000	117687100	Tk1	-	3.5946e-05	5-UTR, Intron, CDS
chr11	118162400	118162600	Timp2	-	1.03203e-05	3-UTR
chr11	118162700	118163600	Timp2	-	1.03203e-05	3-UTR
chr11	118163700	118163900	Timp2	-	1.03203e-05	3-UTR
chr11	118164000	118165200	Timp2	-	1.03203e-05	3-UTR, CDS
chr11	118171900	118172000	Timp2	-	1.57527e-06	CDS
chr11	118178700	118178800	Timp2	-	1.05107e-05	Intron, CDS
chr11	118181400	118181500	Timp2	-	3.16151e-08	CDS, Intron
chr11	118216300	118216600	Timp2	-	7.02441e-12	5-UTR, CDS
chr11	120207100	120207500	Actg1	-	2.23637e-05	3-UTR
chr11	120207700	120207800	Actg1	-	3.5946e-05	CDS, 3-UTR
chr11	120208200	120208300	Actg1	-	5.64399e-06	CDS, Intron
chr11	120209300	120209400	Actg1	-	2.23218e-09	CDS, 5-UTR
chr11	120209700	120209800	Actg1	-	5.87187e-10	5-UTR, Intron
chr11	120421700	120422100	P4hb	-	9.18294e-06	3-UTR
chr11	120422300	120422600	P4hb	-	4.06452e-05	CDS, Intron, 3-UTR
chr11	120423400	120423500	P4hb	-	5.64399e-06	CDS, Intron
chr11	120424000	120424100	P4hb	-	3.5946e-05	Intron, CDS
chr11	120424600	120424700	P4hb	-	1.05107e-05	CDS
chr11	120424900	120425000	P4hb	-	0.000121927	CDS, Intron
chr11	120432900	120433000	P4hb	-	1.95918e-05	CDS
chr11	120434000	120434200	P4hb	-	1.58076e-08	CDS, 5-UTR
chr11	120439500	120440400	Arhgdia	-	1.20101e-05	3-UTR
chr11	120440500	120440700	Arhgdia	-	1.20101e-05	3-UTR, CDS
chr11	120441200	120441300	Arhgdia	-	0.000121927	CDS, Intron
chr11	120441600	120441700	Arhgdia	-	6.09641e-05	5-UTR, CDS
chr11	17121200	17121500	Wdr92	+	1.44113e-07	Intron
chr11	20012800	20012900	Actr2	-	1.57527e-06	CDS, Intron, 5-UTR
chr1	120355700	120355800	Clasp1	-	7.42066e-13	Intron
chr1	121313800	121313900	Inhbb	-	6.64341e-05	CDS, 3-UTR
chr11	22890600	22890800	Cct4	+	4.81718e-05	Intron, CDS, 5-UTR
chr11	23156100	23156400	Xpo1	+	4.95486e-06	Intron, 5-UTR
chr11	23156500	23156700	Xpo1	+	3.33297e-05	5-UTR
chr11	23206900	23207000	Usp34	+	6.64341e-05	Intron, 5-UTR, CDS
chr11	23397800	23397900	Ahsa2	-	0.000121927	CDS, 5-UTR
chr1	127331900	127332100	Actr3	-	1.05107e-05	CDS, 5-UTR
chr11	29592900	29593700	Rtn4	+	2.65517e-06	CDS, 5-UTR, Intron
chr11	29633700	29633800	Rtn4	+	4.32335e-07	CDS
chr11	29636400	29636500	Rtn4	+	3.16151e-08	Intron, CDS
chr11	29642000	29642700	Rtn4	+	9.47645e-06	3-UTR, CDS
chr11	30014700	30014800	Sptbn1	-	3.5946e-05	CDS
chr11	30036000	30036100	Sptbn1	-	1.95918e-05	CDS
chr11	30036900	30037000	Sptbn1	-	0.000121927	CDS
chr11	30038700	30038800	Sptbn1	-	1.05107e-05	CDS
chr11	30039000	30039100	Sptbn1	-	8.25586e-07	CDS
chr11	30039300	30039400	Sptbn1	-	3.16151e-08	CDS
chr11	30042200	30042300	Sptbn1	-	0.000121927	CDS
chr11	3050100	3050200	Sfi1	-	5.64399e-06	Intron
chr11	3050500	3050600	Sfi1	-	2.23218e-09	Intron
chr11	33062900	33063100	Npm1	-	1.00121e-05	5-UTR, CDS, Intron
chr11	33654700	33655100	Kcnip1	-	1.52245e-10	Intron
chr1	133807100	133807300	Nucks1	+	4.63217e-08	5-UTR
chr1	133831200	133831300	Nucks1	+	3.5946e-05	3-UTR
chr1	135028400	135028500	Ppp1r15b	+	3.5946e-05	CDS
chr11	3549700	3549800	Morc2a	+	2.77689e-05	5-UTR
chr1	135557000	135557100	Zbed6	-	1.14569e-09	5-UTR
chr11	35647900	35648000	Rars	-	3.5946e-05	5-UTR, Intron, CDS
chr1	137647700	137647800	Csrp1	+	1.95918e-05	3-UTR
chr1	137648000	137648100	Csrp1	+	6.64341e-05	3-UTR
chr1	137662700	137662800	Phlda3	+	1.17317e-07	5-UTR
chr1	137662900	137663100	Phlda3	+	5.119e-05	CDS, Intron, 5-UTR
chr1	137663200	137663300	Phlda3	+	3.5946e-05	CDS
chr1	137665400	137665600	Phlda3	+	6.37855e-05	3-UTR
chr1	137742100	137742200	Tnnt2	+	4.40133e-09	CDS, Intron
chr1	138521600	138521700	Zfp281	+	1.95918e-05	5-UTR, Intron
chr11	48613800	48614100	Gnb2l1	+	3.52465e-06	Intron
chr11	48613800	48614100	Rack1	+	3.52465e-06	CDS, 5-UTR
chr11	48614300	48614400	Gnb2l1	+	6.13763e-05	Intron
chr11	48615200	48615300	Rack1	+	2.23218e-09	CDS
chr11	48615500	48615600	Snord96a	+	1.44156e-12	Intron
chr11	48615800	48615900	Rack1	+	7.87854e-11	CDS
chr11	48616600	48616700	Snord95	+	5.87187e-10	Intron
chr11	48616900	48617000	Gnb2l1	+	5.87187e-10	Intron
chr11	48616900	48617000	Rack1	+	5.87187e-10	CDS
chr11	48617700	48617800	Gnb2l1	+	3.5946e-05	Intron
chr11	48617700	48617800	Rack1	+	3.5946e-05	CDS
chr11	4982200	4982300	Ewsr1	-	1.17317e-07	CDS, 3-UTR
chr11	50014200	50014300	Sqstm1	-	8.25586e-07	CDS, 3-UTR
chr11	50016400	50016500	Sqstm1	-	8.25586e-07	CDS
chr11	50020900	50021100	Sqstm1	-	2.32284e-05	Intron, CDS
chr11	50024200	50024300	Sqstm1	-	6.10282e-08	CDS, 5-UTR
chr11	50108900	50109000	Canx	-	2.1567e-05	3-UTR
chr11	50109700	50109800	Canx	-	7.88753e-07	3-UTR, CDS
chr11	50114400	50114500	Canx	-	6.17512e-05	CDS
chr11	50117900	50118000	Canx	-	0.000121927	CDS
chr11	50122300	50122400	Canx	-	1.57527e-06	CDS
chr11	50125200	50125300	Canx	-	2.79484e-12	Intron, CDS, 5-UTR
chr11	50139000	50139100	Canx	-	1.06707e-11	5-UTR
chr11	50198100	50198200	Hnrnph1	+	6.64341e-05	Intron, CDS
chr11	50199300	50199400	Hnrnph1	+	8.25586e-07	CDS, 3-UTR
chr11	51414600	51414700	Hnrnpab	-	1.17317e-07	3-UTR
chr11	51414800	51415000	Agxt2l2	-	1.95918e-05	Intron
chr11	51414800	51415000	Hnrnpab	-	1.95918e-05	CDS, 3-UTR
chr11	51418200	51418300	Hnrnpab	-	1.17317e-07	CDS
chr11	51419000	51419100	Hnrnpab	-	2.25397e-07	CDS
chr11	51419800	51419900	Hnrnpab	-	1.57527e-06	Intron, CDS
chr11	51420000	51420100	Hnrnpab	-	2.22199e-05	5-UTR, Intron, CDS
chr11	51420200	51420300	Hnrnpab	-	2.22199e-05	5-UTR
chr11	51912300	51912400	Ppp2ca	+	3.76303e-05	5-UTR
chr11	51912500	51912600	Ppp2ca	+	3.76303e-05	Intron, 5-UTR, CDS
chr11	52202300	52202400	Vdac1	+	4.3013e-05	3-UTR
chr11	52210000	52210100	9530068E07Rik	+	1.95918e-05	CDS
chr11	52221200	52221300	9530068E07Rik	+	4.32335e-07	3-UTR
chr11	52221700	52221800	9530068E07Rik	+	0.000121927	3-UTR
chr11	52222000	52222100	9530068E07Rik	+	2.99663e-06	3-UTR
chr11	53113600	53113800	Hspa4	-	9.79595e-06	CDS, 5-UTR
chr1	153191700	153191800	Ivns1abp	+	0.000121927	5-UTR
chr11	54680000	54680100	Hint1	+	6.64341e-05	CDS
chr11	54683700	54683800	Hint1	+	2.0795e-05	CDS
chr11	54792600	54792700	Anxa6	-	6.64341e-05	3-UTR
chr11	54827300	54827400	Anxa6	-	3.16151e-08	CDS, Intron
chr1	155179500	155179600	Lamc1	-	4.32335e-07	CDS
chr11	55208100	55209100	Sparc	-	6.08177e-06	3-UTR, CDS
chr11	55209300	55209400	Sparc	-	1.93468e-14	CDS, Intron
chr11	55212000	55212200	Sparc	-	2.82207e-06	CDS, Intron
chr11	55212700	55212800	Sparc	-	1.14569e-09	CDS
chr11	55215400	55215600	Sparc	-	5.25537e-06	CDS, Intron
chr11	55218700	55218800	Sparc	-	3.32172e-05	CDS
chr11	55220000	55220100	Sparc	-	1.93468e-14	CDS, Intron
chr11	55220700	55220800	Sparc	-	5.42704e-12	Intron, CDS
chr11	55223400	55223500	Sparc	-	4.05216e-11	Intron, 5-UTR, CDS
chr11	55233300	55233400	Sparc	-	2.25397e-07	5-UTR
chr1	155303100	155303800	Dhx9	-	2.80757e-06	3-UTR, CDS
chr1	155305200	155305300	Dhx9	-	0.000121927	Intron, CDS
chr1	155312800	155312900	Dhx9	-	3.5946e-05	Intron, CDS
chr1	155330900	155331000	Dhx9	-	3.5946e-05	5-UTR, CDS
chr1	155334700	155334800	Dhx9	-	1.95918e-05	5-UTR
chr11	57459100	57459200	Galnt10	+	1.57527e-06	CDS
chr11	5762100	5762200	Aebp1	+	1.05107e-05	5-UTR, CDS, Intron
chr1	157625300	157625600	Qsox1	-	3.73513e-05	3-UTR
chr1	157625700	157625900	Qsox1	-	3.73513e-05	3-UTR
chr11	5769500	5769600	Aebp1	+	0.000121927	CDS
chr11	5769700	5769800	Aebp1	+	6.64341e-05	CDS, Intron
chr1	157891300	157891400	Tor1aip2	+	1.14569e-09	Intron
chr11	58747500	58747600	Rnf187	-	3.5946e-05	Intron, CDS
chr11	58768300	58768400	Hist3h2a	+	5.64399e-06	CDS
chr11	59476200	59476300	Mprip	+	5.64399e-06	5-UTR
chr11	59566300	59566400	Mprip	+	3.03816e-06	CDS
chr11	60351500	60351600	Alkbh5	+	1.95918e-05	5-UTR
chr11	62365800	62365900	Ubb	+	0.000121927	CDS
chr11	62366100	62366200	Ubb	+	2.99663e-06	CDS
chr11	62366300	62366400	Ubb	+	2.25397e-07	CDS
chr11	62416500	62416700	Snord49b	+	2.82199e-06	Intron
chr11	62416900	62417000	Snord49a	+	1.93468e-14	Intron
chr11	62418000	62418100	Snord65	+	1.93468e-14	Intron
chr11	62946600	62946700	Pmp22	+	2.25397e-07	CDS, 5-UTR, Intron
chr1	162965500	162965600	Gas5	+	1.93468e-14	Intron
chr1	162965900	162966000	Gas5	+	4.05216e-11	Intron
chr1	162966200	162966300	Gas5	+	1.08874e-13	Intron
chr1	162966800	162966900	Gas5	+	5.64399e-06	Intron
chr1	162967500	162967600	Gas5	+	1.93468e-14	Intron
chr1	162967700	162967800	Gas5	+	1.93468e-14	Intron
chr1	162968200	162968300	Snord47	+	3.93441e-14	Intron
chr1	162968400	162968500	Gas5	+	1.93468e-14	Intron
chr11	6333700	6333800	H2afv	-	6.64341e-05	CDS, Intron
chr11	6374800	6374900	Purb	-	1.95918e-05	3-UTR
chr11	6375000	6375200	Purb	-	3.32757e-05	CDS
chr11	6375600	6375700	Purb	-	6.33121e-05	CDS
chr11	6375900	6376000	Purb	-	6.64341e-05	5-UTR
chr1	164603400	164603500	Prrc2c	-	8.25586e-07	3-UTR
chr1	164603600	164603700	Prrc2c	-	0.000121927	CDS
chr1	16646900	16647000	Eloc	-	2.25397e-07	5-UTR
chr1	16646900	16647000	Tceb1	-	2.25397e-07	Intron
chr11	68200300	68200400	Ntn1	-	1.05107e-05	5-UTR
chr11	69173400	69173500	Chd3	-	0.000121927	CDS
chr11	69182600	69182700	Chd3	-	1.05107e-05	CDS, Intron
chr11	69182800	69182900	Chd3	-	0.000121927	5-UTR, CDS
chr11	69480700	69480800	Eif4a1	-	3.5946e-05	3-UTR
chr11	69481000	69481100	Eif4a1	-	1.05107e-05	CDS, 3-UTR
chr11	69481300	69481400	Eif4a1	-	1.02087e-05	Intron
chr11	69482300	69482500	Eif4a1	-	2.02923e-11	Intron
chr11	69482600	69482700	Eif4a1	-	0.000121927	CDS
chr11	69485000	69485100	Eif4a1	-	6.64341e-05	Intron
chr11	69485500	69485600	Eif4a1	-	5.64399e-06	Intron
chr11	69495300	69495400	Senp3	-	6.64341e-05	5-UTR
chr11	69555900	69556000	Polr2a	-	5.64399e-06	CDS
chr11	69560200	69560300	Polr2a	-	3.5946e-05	CDS
chr11	69730300	69730900	Eif5a	-	1.10874e-05	Intron, 3-UTR
chr11	69731100	69731200	Eif5a	-	5.64399e-06	CDS
chr11	69732700	69732800	Eif5a	-	1.65716e-08	CDS
chr11	69734600	69734800	Eif5a	-	5.31402e-06	Intron, 5-UTR
chr11	69803500	69803600	Ctdnep1	+	6.64341e-05	3-UTR, CDS
chr11	69805200	69805300	Gabarap	+	0.000121927	5-UTR, Intron, CDS
chr11	69809300	69809500	Phf23	+	1.87606e-05	5-UTR
chr11	69812100	69812200	Phf23	+	3.5946e-05	CDS
chr11	70053200	70053300	Rnasek	-	9.41806e-05	5-UTR, CDS
chr11	70465400	70465700	Pfn1	-	1.88171e-06	3-UTR, CDS
chr11	70466300	70466500	Pfn1	-	1.11612e-09	CDS, Intron
chr11	70467800	70468100	Pfn1	-	5.52412e-09	CDS, 5-UTR, Intron
chr11	70474200	70474300	Eno3	+	1.57527e-06	CDS
chr11	70474600	70474700	Eno3	+	2.77689e-05	Intron, CDS
chr11	70514100	70514200	Kif1c	+	8.25586e-07	5-UTR
chr11	70515900	70516000	Kif1c	+	1.05107e-05	5-UTR
chr11	70516300	70516400	Kif1c	+	1.05107e-05	Intron, CDS
chr11	70517300	70517400	Kif1c	+	1.95918e-05	Intron, CDS
chr11	70521900	70522100	Kif1c	+	3.5946e-05	Intron, CDS
chr11	70522400	70522500	Kif1c	+	8.25586e-07	Intron, CDS
chr11	70532500	70532600	Kif1c	+	1.57527e-06	Intron, CDS
chr11	70537500	70537600	Kif1c	+	0.000121927	Intron, CDS
chr11	70538400	70538500	Kif1c	+	6.62189e-05	CDS
chr11	70539400	70539900	Kif1c	+	2.26492e-06	CDS
chr11	70541700	70541900	Kif1c	+	5.86688e-08	CDS, Intron
chr11	70542000	70542400	Kif1c	+	3.0594e-05	3-UTR, CDS
chr11	70542500	70542700	Kif1c	+	6.043e-06	3-UTR
chr11	70542800	70543000	Kif1c	+	3.03816e-06	3-UTR
chr1	174435300	174435400	Tagln2	+	3.32253e-05	CDS
chr1	174435900	174436000	Tagln2	+	1.57527e-06	CDS
chr1	174436300	174436400	Tagln2	+	1.57527e-06	Intron, CDS
chr1	174436700	174437000	Tagln2	+	1.92596e-06	3-UTR, CDS
chr1	174437100	174437400	Tagln2	+	1.15353e-06	3-UTR
chr11	74537600	74537800	Pafah1b1	-	2.66471e-05	5-UTR
chr11	74718900	74719000	Snord91a	+	1.65716e-08	Intron
chr11	75223500	75223600	Serpinf1	-	1.85181e-05	3-UTR
chr11	75223700	75223800	Serpinf1	-	1.85181e-05	CDS
chr11	75224400	75224500	Serpinf1	-	5.64399e-06	CDS
chr11	75228500	75228600	Serpinf1	-	3.5946e-05	CDS
chr11	75229700	75229900	Serpinf1	-	1.55697e-06	Intron, CDS
chr11	75231400	75231500	Serpinf1	-	2.25397e-07	Intron, 5-UTR, CDS
chr11	75277200	75277300	Mir22	+	7.87854e-11	Intron
chr11	75300300	75300500	Prpf8	+	2.23279e-05	5-UTR
chr11	75314300	75314400	Prpf8	+	6.64341e-05	CDS
chr11	75486500	75486600	Myo1c	+	0.000121927	3-UTR
chr11	75546400	75546600	Ywhae	+	2.49426e-09	Intron, CDS, 5-UTR
chr11	75565400	75565500	Ywhae	+	8.25586e-07	CDS
chr11	75572800	75572900	Ywhae	+	3.5946e-05	CDS
chr11	75578700	75579000	Ywhae	+	1.85126e-05	3-UTR
chr11	77421200	77421300	Taok1	-	6.10282e-08	5-UTR
chr11	77994700	77994900	Rpl23a	-	8.66439e-10	CDS, Intron
chr11	77995200	77995300	Snord4a	-	4.32335e-07	Intron
chr11	77996500	77996600	Rpl23a	-	2.10312e-11	Intron
chr11	79525500	79525600	Mir193	+	0.000121927	Intron
chr11	79806800	79806900	Suz12	+	6.64341e-05	5-UTR, CDS, Intron
chr1	180260400	180260500	Hnrnpu	-	8.25586e-07	CDS, Intron
chr1	180261200	180261400	Hnrnpu	-	6.09678e-05	Intron, CDS
chr1	180264000	180264100	Hnrnpu	-	5.64399e-06	CDS, Intron
chr1	180267100	180267900	Hnrnpu	-	6.97445e-06	CDS, 5-UTR
chr1	181733600	181733800	Ahctf1	-	6.17512e-05	5-UTR
chr11	81849100	81849200	Ccl2	+	6.64341e-05	Intron, 5-UTR, CDS
chr1	182743600	182743700	H3f3a	-	6.64341e-05	Intron, 5-UTR
chr1	183081100	183081200	Cnih4	+	7.42066e-13	5-UTR, Intron, CDS
chr11	83318300	83318500	Taf15	+	1.1353e-05	CDS
chr11	8332400	8332500	Tns3	-	5.64399e-06	3-UTR
chr11	8333100	8333200	Tns3	-	3.5946e-05	3-UTR
chr11	8333300	8333400	Tns3	-	3.5946e-05	3-UTR
chr11	8333800	8334100	Tns3	-	1.3056e-05	3-UTR
chr1	184416700	184416800	Capn2	-	1.95918e-05	CDS
chr1	184422200	184422300	Capn2	-	4.32335e-07	CDS
chr1	184447300	184447500	Capn2	-	2.0795e-05	CDS, 5-UTR
chr11	84683400	84683500	Ggnbp2	-	8.25586e-07	5-UTR, CDS
chr11	86171000	86171100	Med13	-	5.64399e-06	CDS
chr11	86397600	86397700	Vmp1	-	1.93468e-14	3-UTR
chr11	86400000	86400100	Vmp1	-	0.000121927	CDS
chr11	86444000	86444100	Tmem49	-	3.5946e-05	Intron
chr11	86570800	86571000	Cltc	-	1.80035e-05	5-UTR
chr11	86935500	86935600	Ska2	+	3.5946e-05	CDS, 3-UTR
chr11	87236400	87236500	Tex14	+	1.65716e-08	Intron
chr11	87256700	87257000	Tex14	+	2.03428e-08	Intron
chr11	87262100	87262400	Tex14	+	1.44125e-07	Intron
chr11	87275800	87276000	Tex14	+	1.93468e-14	Intron
chr11	87284900	87285100	Tex14	+	1.93468e-14	Intron
chr11	87793100	87793200	Dynll2	-	6.64341e-05	3-UTR
chr11	87793600	87793700	Dynll2	-	3.16151e-08	3-UTR
chr11	87793800	87794000	Dynll2	-	5.47153e-06	3-UTR
chr11	87794100	87794200	Dynll2	-	4.07872e-05	3-UTR
chr11	87794300	87794400	Dynll2	-	4.07872e-05	3-UTR
chr11	87794500	87794600	Dynll2	-	5.64399e-06	3-UTR
chr11	87794800	87794900	Dynll2	-	1.05836e-05	3-UTR
chr11	87800700	87801000	Dynll2	-	2.90055e-06	5-UTR, Intron
chr11	87861300	87861400	Srsf1	+	5.64399e-06	5-UTR, CDS, Intron
chr11	87864500	87864600	Srsf1	+	9.41806e-05	3-UTR
chr11	90110900	90111000	Mmd	+	3.5946e-05	5-UTR
chr11	90139000	90139100	Mmd	+	0.000121927	3-UTR
chr11	93816800	93816900	Nme2	-	0.000121927	Intron, CDS
chr11	93827100	93827200	Nme1	-	3.5946e-05	CDS, Intron
chr11	93898800	93898900	Spag9	-	1.05107e-05	Intron
chr11	94183000	94183200	Luc7l3	-	1.87606e-05	CDS, 5-UTR, Intron
chr11	94491100	94491300	Lrrc59	+	1.0038e-06	5-UTR
chr11	94504600	94504700	Lrrc59	+	1.05107e-05	Intron, CDS
chr1	194571800	194571900	Hhat	+	1.93468e-14	Intron
chr11	94797600	94797700	Col1a1	+	3.5946e-05	CDS, 5-UTR, Intron
chr11	94799300	94799400	Col1a1	+	3.5946e-05	CDS
chr11	94804100	94804200	Col1a1	+	6.64341e-05	Intron, CDS
chr11	94852500	94852600	Ppp1r9b	+	4.32335e-07	5-UTR
chr11	94853300	94853400	Ppp1r9b	+	0.000121927	CDS
chr11	94854000	94854100	Ppp1r9b	+	5.64399e-06	CDS
chr11	94861500	94861600	Ppp1r9b	+	6.64341e-05	Intron, CDS
chr11	95910200	95910300	Ube2z	-	6.64341e-05	3-UTR
chr11	96678900	96679000	Nfe2l1	-	1.95918e-05	3-UTR
chr11	96679100	96679200	Nfe2l1	-	5.64399e-06	3-UTR
chr11	96679500	96679900	Nfe2l1	-	3.38879e-05	3-UTR
chr11	96680100	96680300	Nfe2l1	-	3.6039e-05	3-UTR
chr11	96680400	96680500	Nfe2l1	-	8.57895e-09	CDS, 3-UTR
chr11	96681600	96681700	Nfe2l1	-	4.32335e-07	CDS
chr11	96689100	96689400	Nfe2l1	-	4.4336e-06	5-UTR
chr11	97028900	97029000	Kpnb1	-	3.16151e-08	CDS
chr11	97032900	97033000	Kpnb1	-	6.10282e-08	CDS
chr11	97034400	97034500	Kpnb1	-	1.95918e-05	CDS
chr11	97046300	97046400	Kpnb1	-	5.64399e-06	CDS
chr11	97048700	97048800	Kpnb1	-	1.95918e-05	Intron, CDS
chr11	97048900	97049200	Kpnb1	-	1.34921e-06	5-UTR
chr11	97642900	97643000	Snora21	-	1.95954e-06	Intron
chr11	97643100	97643200	Rpl23	-	1.95954e-06	CDS, Intron
chr11	97661000	97661100	Lasp1	+	5.119e-05	5-UTR
chr11	97698100	97698200	Lasp1	+	0.000121927	3-UTR
chr11	98557100	98557200	Psmd3	+	1.50513e-05	3-UTR
chr11	98855600	98855700	Top2a	-	3.5946e-05	CDS
chr11	98862300	98862400	Top2a	-	6.64341e-05	CDS
chr11	98876000	98876100	Top2a	-	5.64399e-06	CDS, Intron
chr11	98876200	98876300	Top2a	-	1.05107e-05	CDS
chr11	98878300	98878400	Top2a	-	0.000121927	Intron
chr11	98880100	98880200	Top2a	-	3.5946e-05	CDS, Intron
chr1	20669100	20669200	Mir206	+	3.16151e-08	Intron
chr12	101437700	101437900	Calm1	+	1.16988e-07	5-UTR
chr12	101445300	101445400	Calm1	+	6.64341e-05	3-UTR
chr12	103491800	103491900	Slc24a4	-	3.16151e-08	Intron
chr12	111839800	111839900	Dync1h1	+	1.05836e-05	CDS, 5-UTR, Intron
chr12	111856300	111856400	Dync1h1	+	1.95918e-05	CDS
chr12	111862700	111862800	Dync1h1	+	6.64341e-05	Intron, CDS
chr12	111869800	111870000	Dync1h1	+	1.80316e-05	Intron, CDS
chr12	111872400	111872500	Dync1h1	+	3.5946e-05	Intron, CDS
chr12	111875400	111875500	Dync1h1	+	8.25586e-07	CDS
chr12	111875700	111875800	Dync1h1	+	0.000121927	Intron, CDS
chr12	111877000	111877100	Dync1h1	+	0.000121927	CDS
chr12	111878000	111878100	Dync1h1	+	6.64341e-05	CDS
chr12	111878700	111878800	Dync1h1	+	6.64341e-05	Intron, CDS
chr12	111884400	111884500	Dync1h1	+	6.64341e-05	Intron, CDS
chr12	111904900	111905100	Dync1h1	+	1.79888e-05	3-UTR, CDS
chr12	111933500	111933600	Hsp90aa1	-	4.32335e-07	CDS
chr12	112997100	112997200	Klc1	+	8.25586e-07	5-UTR
chr12	113033100	113033200	Klc1	+	6.64341e-05	Intron, 3-UTR
chr12	113838300	113838400	Inf2	+	6.64341e-05	CDS
chr12	113853500	113853600	Inf2	+	3.5946e-05	3-UTR
chr12	114381700	114381800	Crip2	+	8.57895e-09	CDS, 5-UTR
chr12	114383300	114383600	Crip2	+	3.39663e-05	3-UTR
chr12	114390300	114390400	Crip1	+	4.32335e-07	CDS, 5-UTR, Intron
chr12	114391500	114391600	Crip1	+	2.23218e-09	CDS, Intron
chr12	114392000	114392100	Crip1	+	3.84724e-05	3-UTR
chr12	11889100	11889200	Tubb2a-ps2	-	6.64341e-05	Intron
chr12	16901700	16902000	Rock2	+	5.36232e-05	5-UTR, Intron, CDS
chr12	17284000	17284100	Pdia6	+	2.99663e-06	Intron, CDS
chr12	17290800	17290900	Pdia6	+	1.12942e-05	3-UTR, CDS
chr12	25393100	25393300	Rrm2	+	9.8002e-06	Intron, 5-UTR, CDS
chr12	25393400	25393500	Rrm2	+	1.95918e-05	CDS, Intron
chr12	25393800	25393900	Rrm2	+	0.000121927	CDS, Intron
chr12	28026000	28026200	Sox11	-	3.47154e-05	CDS, 3-UTR
chr12	28026800	28026900	Sox11	-	0.000121927	CDS
chr12	28027200	28027300	Sox11	-	3.6039e-05	5-UTR, CDS
chr12	28027400	28027500	Sox11	-	1.95918e-05	5-UTR
chr12	31950300	31950400	Lamb1	+	1.05107e-05	CDS
chr12	32008400	32008500	Lamb1	+	0.000121927	CDS
chr1	23279100	23279200	Mir30a	+	4.40133e-09	Intron
chr12	3309300	3309800	Rab10	-	3.43896e-05	CDS, 5-UTR
chr12	70473300	70473900	Arf6	+	2.91226e-05	CDS, 5-UTR, Intron
chr12	70474000	70474100	Arf6	+	2.99663e-06	CDS
chr12	71031900	71032000	Atl1	+	2.99663e-06	Intron
chr12	75009000	75009100	Hif1a	+	6.64341e-05	5-UTR
chr12	76732000	76732300	Wdr89	-	4.16518e-05	3-UTR
chr12	79451800	79452200	Gphn	+	2.43461e-14	Intron
chr12	81269200	81269300	Actn1	-	2.99663e-06	3-UTR
chr12	81269400	81269500	Actn1	-	3.5946e-05	CDS, Intron
chr12	81275100	81275200	Actn1	-	6.64341e-05	CDS
chr12	81275500	81275600	Actn1	-	5.64399e-06	CDS
chr12	81279300	81279400	Actn1	-	5.64399e-06	CDS
chr12	81361000	81361200	Actn1	-	2.5649e-05	5-UTR, CDS
chr12	8505100	8505300	Rhob	-	1.25753e-08	3-UTR
chr12	8505600	8505800	Rhob	-	4.24898e-05	3-UTR
chr12	8506100	8506400	Rhob	-	7.50394e-06	CDS
chr12	8506500	8506800	Rhob	-	7.50394e-06	5-UTR
chr12	86097400	86097900	Npc2	-	1.12745e-05	3-UTR
chr12	86098000	86098100	Npc2	-	1.14569e-09	CDS, 3-UTR
chr12	86101700	86101800	Npc2	-	6.64341e-05	CDS
chr12	86106200	86106300	Npc2	-	3.16151e-08	CDS, Intron
chr12	86113700	86113800	Npc2	-	1.14569e-09	CDS, Intron
chr12	86216700	86216800	Ltbp2	-	0.000121927	CDS, Intron
chr12	86217200	86217300	Ltbp2	-	5.64399e-06	CDS, 5-UTR
chr12	8681000	8681300	Pum2	+	2.56874e-05	5-UTR, Intron
chr12	8778200	8778400	Sdc1	+	5.25492e-07	5-UTR
chr12	8798700	8798800	Sdc1	+	5.64399e-06	3-UTR
chr12	8799000	8799100	Sdc1	+	3.5946e-05	3-UTR
chr12	88223000	88223100	Irf2bpl	-	1.95918e-05	CDS
chr12	88223900	88224000	Irf2bpl	-	1.80316e-05	CDS
chr12	88224200	88224300	Irf2bpl	-	8.25586e-07	CDS
chr12	88225000	88225200	Irf2bpl	-	1.79731e-05	5-UTR
chr12	88225300	88225400	Irf2bpl	-	3.5946e-05	5-UTR
chr12	88225500	88225700	Irf2bpl	-	1.02087e-05	5-UTR
chr12	88607800	88607900	Ahsa1	+	1.05107e-05	Intron, CDS
chr12	88778600	88778700	Alkbh1	-	6.64341e-05	Intron
chr12	8928900	8929100	Laptm4a	+	1.12699e-07	CDS
chr12	8938400	8938500	Laptm4a	+	5.64399e-06	CDS, Intron
chr12	8942800	8942900	Laptm4a	+	2.99663e-06	CDS, Intron
chr12	8943500	8943600	Laptm4a	+	1.57527e-06	CDS, Intron
chr12	8944900	8945100	Laptm4a	+	3.47154e-05	CDS, Intron, 3-UTR
chr12	8945200	8945500	Laptm4a	+	7.06624e-06	3-UTR
chr13	100194600	100194700	Map1b	-	0.000121927	3-UTR
chr13	113254300	113254400	Il6st	+	5.64399e-06	5-UTR
chr13	113368400	113368500	Il31ra	-	7.87636e-07	Intron
chr13	113368800	113369000	Il31ra	-	6.24618e-05	Intron
chr13	13529900	13530100	Nid1	+	1.20043e-06	5-UTR, CDS, Intron
chr13	13556000	13556100	Nid1	+	4.40133e-09	CDS
chr13	13560500	13560600	Nid1	+	4.40133e-09	CDS
chr13	13568400	13568500	Nid1	+	8.07736e-06	CDS, Intron
chr13	13570500	13570600	Nid1	+	5.64399e-06	CDS
chr13	13574400	13574500	Nid1	+	1.00121e-05	CDS
chr13	13578900	13579000	Nid1	+	3.5946e-05	Intron, CDS
chr13	13581300	13581400	Nid1	+	2.99663e-06	CDS
chr13	13601700	13601800	Nid1	+	3.5946e-05	CDS
chr13	13602400	13602500	Nid1	+	2.93469e-06	3-UTR
chr13	13603300	13603600	Nid1	+	1.81873e-05	3-UTR
chr13	13603700	13603900	Nid1	+	1.83858e-05	3-UTR
chr13	13604100	13604200	Nid1	+	2.25397e-07	3-UTR
chr13	21807900	21808000	Hist1h2bl	-	8.18098e-05	CDS
chr13	21809500	21809700	Hist1h3h	+	7.89365e-05	5-UTR, CDS, Intron
chr13	21826900	21827100	Hist1h4j	+	3.41267e-05	5-UTR, CDS
chr13	21842300	21842400	Hist1h4k	-	2.85251e-06	CDS, 5-UTR
chr13	21845600	21845700	Hist1h2ak	-	1.05107e-05	5-UTR, CDS
chr13	21871900	21872000	Hist1h1b	-	2.83028e-06	CDS
chr13	21872100	21872400	Hist1h1b	-	3.51964e-06	CDS
chr13	21874800	21874900	Hist1h3i	-	3.5946e-05	3-UTR, CDS
chr13	21875100	21875200	Hist1h3i	-	3.6039e-05	CDS
chr13	21901900	21902000	Hist1h2bq	-	6.37855e-05	CDS
chr13	21923800	21923900	Hist1h4n	-	5.64399e-06	CDS
chr13	22127300	22127400	Hist1h2ah	-	1.95918e-05	CDS
chr13	22127700	22127800	Hist1h2bk	+	2.25397e-07	CDS, 5-UTR
chr13	22133100	22133200	Hist1h4i	-	0.000121927	CDS, 5-UTR
chr13	22135100	22135200	Hist1h2bj	+	6.62189e-05	CDS
chr13	23622900	23623100	Hist1h4h	+	2.85251e-06	5-UTR, CDS, Intron
chr13	23623200	23623300	Hist1h4h	+	1.95918e-05	3-UTR, CDS
chr13	23627600	23627700	Hist1h3g	+	0.000121927	CDS
chr13	23635100	23635200	Hist1h2bh	-	8.25586e-07	CDS
chr13	23643400	23643500	Hist1h4f	-	2.98887e-10	CDS
chr13	23646900	23647100	Hist1h1d	+	3.70335e-10	5-UTR, Intron, CDS
chr13	23647200	23647500	Hist1h1d	+	1.20602e-05	CDS
chr13	23647600	23647700	Hist1h1d	+	1.05107e-05	Intron, 3-UTR, CDS
chr13	23654100	23654200	Hist1h3e	-	8.49317e-05	CDS
chr13	23662900	23663000	Hist1h2ae	-	6.37855e-05	5-UTR, CDS
chr13	23666300	23666400	Hist1h2ad	+	3.5946e-05	CDS, 5-UTR
chr13	23668000	23668100	Hist1h3d	+	3.5946e-05	CDS, 3-UTR
chr13	23673400	23673700	Hist1h4d	+	1.30257e-05	CDS
chr13	23677700	23677800	Hist1h2be	-	5.64399e-06	CDS
chr13	23713800	23714000	Hist1h1e	-	1.81429e-05	CDS
chr13	23714100	23714400	Hist1h1e	-	1.81429e-05	CDS, 5-UTR
chr13	23775700	23775800	Hist1h2ac	-	5.64399e-06	5-UTR, CDS
chr13	23776100	23776200	Hist1h2bc	+	2.99663e-06	CDS
chr13	23776400	23776500	Hist1h2bc	+	6.64341e-05	CDS, 3-UTR
chr13	23790000	23790100	Hist1h4c	-	2.99663e-06	3-UTR, CDS
chr13	23790200	23790300	Hist1h4c	-	1.57527e-06	CDS
chr13	23830700	23831000	Hist1h1c	+	2.26803e-05	Intron, CDS, 5-UTR
chr13	23831100	23831200	Hist1h1c	+	8.25586e-07	CDS
chr13	23837000	23837100	Hist1h3c	-	7.07594e-05	CDS
chr13	23838600	23838700	Hist1h2bb	+	6.10282e-08	Intron, 5-UTR, CDS
chr13	23843000	23843200	Hist1h2ab	+	1.83858e-05	Intron, CDS
chr13	23843300	23843400	Hist1h2ab	+	6.24618e-05	3-UTR, CDS
chr13	23852900	23853000	Hist1h4a	-	1.65716e-08	CDS
chr13	23853800	23853900	Hist1h3a	-	3.5946e-05	CDS, 3-UTR
chr13	23855600	23855800	Hist1h1a	+	4.85018e-05	CDS
chr13	23856000	23856100	Hist1h1a	+	1.95918e-05	CDS
chr13	24893400	24893600	BC005537	+	4.27257e-05	5-UTR
chr13	24893700	24893800	BC005537	+	8.25586e-07	5-UTR
chr13	24894000	24894100	BC005537	+	3.16151e-08	5-UTR
chr13	29043800	29043900	Sox4	-	2.77689e-05	CDS
chr13	29044200	29044400	Sox4	-	4.3013e-05	CDS
chr13	29045000	29045100	Sox4	-	4.32335e-07	5-UTR
chr13	29045200	29045300	Sox4	-	7.89365e-05	5-UTR
chr13	34009900	34010000	Serpinb6a	-	6.10222e-05	3-UTR, CDS
chr13	34021900	34022000	Serpinb6a	-	4.32335e-07	CDS
chr13	34023300	34023500	Serpinb6a	-	1.79741e-05	CDS, Intron
chr13	34219200	34219300	Tubb2b	-	1.95918e-05	3-UTR
chr13	34220100	34220200	Tubb2b	-	6.64341e-05	CDS
chr13	34222100	34222200	Tubb2b	-	3.60963e-06	5-UTR, CDS
chr13	3537500	3537600	Gdi2	+	0.000121927	CDS, 5-UTR, Intron
chr13	3548100	3548200	Gdi2	+	5.64399e-06	Intron, CDS
chr13	38070800	38070900	Ssr1	-	1.05107e-05	3-UTR
chr13	38071300	38071400	Ssr1	-	2.06765e-05	3-UTR
chr13	38071500	38071600	Ssr1	-	2.06765e-05	3-UTR
chr13	38085900	38086000	Ssr1	-	3.5946e-05	CDS, 5-UTR
chr13	38592200	38592300	Txndc5	-	1.95918e-05	3-UTR
chr13	38592400	38592600	Txndc5	-	3.23479e-06	3-UTR
chr13	38592800	38593100	Txndc5	-	5.10824e-05	3-UTR
chr13	38602000	38602100	Txndc5	-	1.95918e-05	CDS
chr13	3882200	3882300	Net1	-	1.95918e-05	3-UTR
chr1	34223800	34223900	Dst	+	5.64399e-06	CDS
chr1	34246200	34246300	Dst	+	1.57527e-06	CDS
chr1	34247100	34247200	Dst	+	3.5946e-05	CDS
chr1	34257900	34258000	Dst	+	0.000121927	CDS
chr1	34285200	34285300	Dst	+	6.64341e-05	CDS
chr1	34309700	34309800	Dst	+	0.000121927	CDS
chr1	34332600	34332700	Dst	+	0.000121927	CDS
chr13	44964900	44965500	Jarid2	-	4.99441e-07	Intron
chr13	46822900	46823000	Nup153	-	4.32335e-07	5-UTR
chr13	48981100	48981200	Fam120a	-	0.000121927	Intron, CDS
chr13	48985100	48985200	Fam120a	-	3.5946e-05	Intron, CDS
chr1	34899700	34899800	Fam168b	-	1.95918e-05	5-UTR
chr13	49062900	49063000	Fam120a	-	6.64341e-05	CDS
chr13	49358700	49358800	Fgd3	-	1.57527e-06	3-UTR
chr13	49437000	49437100	Bicd2	+	3.5946e-05	Intron, 5-UTR, CDS
chr13	55423400	55423600	Prelid1	+	6.0859e-08	5-UTR, CDS, Intron
chr13	55448200	55448300	Lman2	-	9.41806e-05	3-UTR, CDS
chr13	55698200	55698300	Tmed9	+	6.64341e-05	Intron, CDS
chr13	55698400	55698500	Tmed9	+	2.99663e-06	3-UTR
chr13	55698600	55698700	Tmed9	+	0.000121927	3-UTR
chr13	55698800	55698900	Tmed9	+	8.25586e-07	3-UTR
chr13	58228300	58228400	Hnrnpa0	-	1.05107e-05	3-UTR
chr13	58228600	58229700	Hnrnpa0	-	3.44925e-06	5-UTR, 3-UTR, CDS
chr13	58229800	58229900	Hnrnpa0	-	1.53483e-10	5-UTR
chr13	58277600	58277700	Ubqln1	-	3.5946e-05	3-UTR
chr13	58316800	58316900	Ubqln1	-	1.02087e-05	5-UTR
chr13	58495900	58496000	Hnrnpk	-	2.0795e-05	CDS
chr13	58503700	58503800	Hnrnpk	-	1.17317e-07	5-UTR
chr13	58503700	58503800	Rmi1	-	1.17317e-07	Intron
chr13	5860800	5860900	Klf6	+	0.000121927	5-UTR, Intron, CDS
chr13	60276800	60277300	Gas1	-	2.06768e-05	CDS, 3-UTR
chr13	60277400	60277500	Gas1	-	1.48922e-05	CDS
chr13	60277600	60278700	Gas1	-	1.48922e-05	5-UTR, CDS
chr13	62644700	62644800	6720457D02Rik	-	3.5946e-05	Intron
chr13	63401800	63401900	2010111I01Rik	+	6.10282e-08	3-UTR
chr13	63402500	63402600	2010111I01Rik	+	5.64399e-06	3-UTR
chr13	64465400	64465500	Ctsl	-	9.79649e-06	3-UTR, CDS
chr13	64467800	64467900	Ctsl	-	1.05107e-05	CDS
chr1	36605600	36606000	Sema4c	-	4.92504e-05	3-UTR
chr1	36606800	36606900	Sema4c	-	3.5946e-05	CDS
chr13	74905600	74905700	Cast	-	1.95918e-05	Intron
chr13	81203700	81203800	9330111N05Rik	+	3.40047e-05	Intron
chr13	81205100	81205300	9330111N05Rik	+	1.39385e-05	Intron
chr13	85428200	85428400	Rasa1	-	1.81892e-05	CDS
chr13	85428700	85428800	Rasa1	-	5.119e-05	5-UTR
chr13	89881700	89881900	Vcan	-	5.25492e-07	5-UTR
chr13	96374300	96374500	F2r	-	0.000103429	CDS
chr13	96374700	96374800	F2r	-	2.99663e-06	CDS
chr13	96388200	96388400	F2r	-	5.66816e-06	5-UTR, CDS, Intron
chr13	97960500	97960600	Hexb	-	1.93468e-14	Intron
chr1	39958000	39958100	Map4k4	+	1.05836e-05	CDS, 5-UTR, Intron
chr13	99614400	99614500	Tnpo1	-	0.000121927	3-UTR
chr1	40053900	40054000	Map4k4	+	3.5946e-05	CDS
chr1	40061600	40061700	Map4k4	+	0.000121927	Intron, CDS
chr1	40068500	40068600	Map4k4	+	3.5946e-05	CDS
chr1	40080200	40080300	Map4k4	+	6.64341e-05	Intron, CDS
chr14	105115000	105115300	D130009I18Rik	-	1.82193e-12	Intron
chr14	115442900	115443000	Mir17	+	6.62189e-05	Intron
chr14	115443400	115443500	Mir20a	+	1.95918e-05	Intron
chr14	120675000	120675100	Mbnl2	+	6.64341e-05	5-UTR
chr14	122506400	122506500	Tm9sf2	+	4.40133e-09	Intron, CDS, 5-UTR
chr14	17197900	17198200	Top2b	+	9.32667e-05	CDS, 5-UTR, Intron
chr14	20570500	20570700	Nid2	+	1.55697e-06	5-UTR, CDS, Intron
chr14	21748700	21748900	Vcl	+	1.20043e-06	CDS, 5-UTR, Intron
chr14	21822300	21822400	Vcl	+	0.000121927	CDS, Intron
chr14	21841200	21841300	Vcl	+	0.000121927	Intron, CDS
chr14	21843400	21843500	Vcl	+	1.95918e-05	CDS
chr14	21848400	21848600	Vcl	+	6.62189e-05	CDS
chr14	21851600	21851700	Vcl	+	6.64341e-05	3-UTR
chr14	26534000	26534100	Zcchc24	-	3.5946e-05	3-UTR
chr14	26534400	26534500	Zcchc24	-	1.95918e-05	3-UTR
chr14	27457800	27457900	Arf4	+	6.75368e-06	5-UTR
chr14	31827400	31827500	Gnl3	-	3.5946e-05	CDS
chr14	31827400	31827500	Snord69	-	3.5946e-05	Intron
chr14	31832300	31832400	Pbrm1	+	6.64341e-05	5-UTR
chr14	31932100	31932200	Pbrm1	+	8.25586e-07	3-UTR
chr14	31990500	31990600	Nisch	-	3.5946e-05	CDS
chr14	31994000	31994100	Nisch	-	0.000121927	Intron, CDS
chr14	33005100	33005200	Timm23	-	8.25586e-07	Intron
chr1	43502700	43502800	Nck2	+	1.95918e-05	5-UTR
chr14	35124400	35124500	Glud1	+	7.07594e-05	CDS
chr14	35487100	35487200	Wapl	+	8.25586e-07	5-UTR
chr14	46703800	46703900	Gm1821	+	1.50513e-05	Intron
chr14	46704000	46704100	Gm1821	+	1.95918e-05	Intron
chr14	47504400	47504500	Samd4	+	1.95918e-05	Intron, 5-UTR, CDS
chr14	47993500	47993600	Lgals3	+	1.57527e-06	5-UTR
chr14	47999700	47999800	Lgals3	+	2.98887e-10	CDS, Intron
chr14	47999900	48000100	Lgals3	+	1.80857e-05	Intron, CDS
chr14	48001200	48001300	Lgals3	+	1.95918e-05	CDS, Intron
chr14	48005200	48005400	Lgals3	+	1.71448e-06	CDS, 3-UTR
chr14	51427100	51427400	Rpph1	-	1.66085e-05	Intron
chr14	52829400	52829500	Snord8	-	2.99663e-06	Intron
chr1	45368400	45368600	Col3a1	+	6.09635e-05	5-UTR, CDS, Intron
chr1	45378300	45378500	Col3a1	+	3.05909e-08	CDS, Intron
chr1	45384400	45384500	Col3a1	+	2.25397e-07	CDS, Intron
chr1	45388500	45388600	Col3a1	+	8.57895e-09	Intron, CDS
chr1	45388800	45388900	Col3a1	+	1.57527e-06	CDS, Intron
chr1	45390400	45390500	Col3a1	+	6.10282e-08	Intron, CDS
chr1	45390800	45390900	Col3a1	+	6.64341e-05	CDS, Intron
chr1	45391000	45391100	Col3a1	+	1.94713e-05	CDS, Intron
chr1	45393500	45393600	Col3a1	+	0.000121927	CDS, Intron
chr1	45394100	45394200	Col3a1	+	1.54911e-05	Intron, CDS
chr1	45394300	45394400	Col3a1	+	1.54911e-05	CDS, Intron
chr1	45396700	45396800	Col3a1	+	3.16151e-08	Intron, CDS
chr1	45397400	45397500	Col3a1	+	1.95918e-05	CDS, Intron
chr1	45397700	45397900	Col3a1	+	9.81172e-06	Intron, CDS
chr1	45398000	45398100	Col3a1	+	6.64341e-05	Intron, CDS
chr1	45398900	45399100	Col3a1	+	6.75368e-06	Intron, CDS
chr1	45400200	45400300	Col3a1	+	4.32335e-07	Intron, CDS
chr1	45402700	45402800	Col3a1	+	4.05216e-11	CDS
chr1	45402900	45403000	Col3a1	+	3.5946e-05	Intron, CDS
chr1	45404000	45404100	Col3a1	+	1.17317e-07	CDS
chr1	45404500	45404700	Col3a1	+	4.40133e-09	CDS
chr1	45405500	45405600	Col3a1	+	1.95918e-05	3-UTR, CDS
chr1	45436900	45437000	Col5a2	-	1.17317e-07	CDS
chr1	45441800	45441900	Col5a2	-	1.95918e-05	Intron, CDS
chr1	45446200	45446300	Col5a2	-	3.5946e-05	Intron, CDS
chr1	45446900	45447000	Col5a2	-	1.17317e-07	CDS
chr1	45448700	45448800	Col5a2	-	1.05107e-05	CDS, Intron
chr1	45452900	45453000	Col5a2	-	1.05107e-05	CDS, Intron
chr1	45460300	45460400	Col5a2	-	0.000121927	CDS, Intron
chr14	54873400	54873500	Dad1	-	1.05107e-05	CDS
chr1	45499500	45499700	Col5a2	-	5.25544e-06	CDS
chr14	55050700	55050800	Mmp14	+	6.10282e-08	CDS, 5-UTR, Intron
chr14	55059200	55059400	Mmp14	+	3.78904e-06	CDS
chr14	55059500	55059800	Mmp14	+	3.78904e-06	3-UTR, CDS
chr14	55060200	55060500	Mmp14	+	4.06351e-05	3-UTR
chr14	55060700	55061000	Mmp14	+	4.16468e-05	3-UTR
chr14	55083100	55083200	Lrp10	+	0.000121927	5-UTR
chr14	55513100	55513200	Pabpn1	+	3.32176e-05	CDS
chr14	55517000	55517100	Pabpn1	+	3.5946e-05	3-UTR
chr14	55517200	55517300	Pabpn1	+	6.64341e-05	3-UTR
chr1	45559700	45559900	Col5a2	-	2.24006e-09	5-UTR, CDS
chr14	57312800	57313000	Mphosph8	-	2.82199e-06	Intron
chr1	46132800	46133000	Dnahc7b	-	2.82199e-06	Intron
chr14	63741300	63741400	Ctsb	+	1.05107e-05	5-UTR
chr14	63752100	63752300	Ctsb	+	5.47153e-06	Intron, CDS, 5-UTR
chr14	63752800	63752900	Ctsb	+	3.5946e-05	CDS, Intron
chr14	63757200	63757300	Ctsb	+	8.57895e-09	CDS
chr14	63760600	63760700	Ctsb	+	4.32335e-07	Intron, CDS
chr14	63761200	63761700	Ctsb	+	1.53754e-05	3-UTR
chr14	70843300	70843400	Mir320	+	5.64399e-06	Intron
chr14	70908600	70908700	Bmp1	-	0.000121927	CDS
chr14	73766100	73766200	Itm2b	-	1.05107e-05	Intron, CDS
chr14	73768100	73768200	Itm2b	-	1.14569e-09	Intron, CDS
chr14	73784800	73785100	Itm2b	-	2.21504e-05	CDS, 5-UTR, Intron
chr14	76245100	76245300	Tpt1	+	4.58307e-09	Intron, 5-UTR, CDS
chr14	76246000	76246100	Tpt1p	+	3.5946e-05	Intron
chr14	76246000	76246100	Tpt1p	+	3.5946e-05	Intron, CDS
chr14	76247700	76247800	Snora31	+	2.10312e-11	Intron
chr14	76906300	76906600	Tsc22d1	+	2.29501e-05	CDS, 3-UTR
chr14	76906700	76907000	Tsc22d1	+	2.29501e-05	3-UTR
chr14	76907300	76907500	Tsc22d1	+	2.82207e-06	3-UTR
chr14	8650500	8650800	Flnb	+	1.42783e-05	5-UTR, CDS, Intron
chr14	8702300	8702400	Flnb	+	5.64399e-06	CDS, Intron
chr14	8716300	8716400	Flnb	+	3.5946e-05	CDS
chr14	8717100	8717200	Flnb	+	3.32476e-05	CDS
chr14	8720100	8720200	Flnb	+	8.25586e-07	CDS, Intron
chr14	8724600	8724700	Flnb	+	6.64341e-05	CDS
chr14	8725400	8725500	Flnb	+	5.64399e-06	CDS
chr14	8726600	8726700	Flnb	+	1.05107e-05	Intron, CDS
chr14	8728600	8728700	Flnb	+	8.25586e-07	CDS, Intron
chr14	8728900	8729000	Flnb	+	2.25397e-07	CDS
chr14	8734400	8734500	Flnb	+	2.99663e-06	CDS
chr14	8737000	8737200	Flnb	+	3.03816e-06	CDS
chr14	8737900	8738000	Flnb	+	6.10282e-08	CDS
chr14	8738100	8738300	Flnb	+	8.25586e-07	CDS
chr14	8739700	8739800	Flnb	+	6.64341e-05	CDS
chr14	8742100	8742200	Flnb	+	4.40133e-09	Intron, CDS
chr14	8745500	8745600	Flnb	+	4.32335e-07	CDS
chr14	8748500	8748600	Flnb	+	2.25397e-07	CDS
chr14	8751600	8751800	Flnb	+	1.26179e-05	CDS, Intron
chr14	8763300	8763400	Flnb	+	1.57527e-06	CDS
chr14	8763500	8763600	Flnb	+	1.05107e-05	CDS, Intron
chr14	8766300	8766400	Flnb	+	3.84724e-05	CDS
chr14	8771600	8771700	Flnb	+	2.99663e-06	Intron, CDS
chr14	8774600	8774700	Flnb	+	8.25586e-07	CDS
chr14	8781000	8781100	Flnb	+	1.05107e-05	CDS
chr14	8782800	8783200	Flnb	+	3.23056e-05	3-UTR, CDS, Intron
chr14	8783600	8783700	Flnb	+	1.81276e-05	3-UTR
chr14	8783800	8784000	Flnb	+	1.81276e-05	3-UTR
chr15	101912400	101912500	Eif4b	+	2.98887e-10	CDS, Intron
chr15	101914600	101914700	Eif4b	+	2.25397e-07	CDS
chr15	101915100	101915200	Eif4b	+	3.5946e-05	CDS, Intron
chr15	101919300	101919400	Eif4b	+	5.64399e-06	CDS
chr15	101923500	101923600	Eif4b	+	6.17512e-05	CDS
chr15	101925100	101925200	Eif4b	+	2.10312e-11	CDS, Intron
chr15	101925700	101925800	Eif4b	+	3.16151e-08	3-UTR, CDS
chr15	101927100	101927200	Eif4b	+	3.5946e-05	3-UTR
chr15	101974900	101975000	Igfbp6	+	5.06765e-05	Intron, CDS, 5-UTR
chr15	102303700	102303800	Pcbp2	+	2.99663e-06	5-UTR, Intron, CDS
chr15	102328900	102329000	Pcbp2	+	6.64341e-05	CDS, 3-UTR
chr15	103023100	103023200	Cbx5	-	6.64341e-05	3-UTR
chr15	103025000	103025100	Cbx5	-	3.5946e-05	3-UTR
chr15	103025500	103025600	Cbx5	-	3.16151e-08	3-UTR
chr15	103025900	103026100	Cbx5	-	3.6039e-05	3-UTR
chr15	103029900	103030000	Cbx5	-	5.64399e-06	3-UTR
chr15	103043500	103043600	Cbx5	-	8.25586e-07	Intron, CDS
chr15	103073400	103073500	Hnrnpa1	+	8.57895e-09	CDS
chr15	10644300	10644400	Rai14	-	6.64341e-05	5-UTR
chr1	52289500	52289600	Gls	-	1.95918e-05	CDS
chr1	52289800	52290000	Gls	-	1.83858e-05	5-UTR, CDS
chr15	25294100	25294200	Basp1	-	0.000121927	CDS
chr15	25294400	25294500	Basp1	-	3.5946e-05	CDS
chr15	25343300	25343400	Basp1	-	3.5946e-05	5-UTR, Intron
chr15	25552300	25552500	Myo10	+	1.43402e-05	5-UTR
chr15	25552600	25552800	Myo10	+	1.43402e-05	Intron, CDS, 5-UTR
chr15	25651900	25652000	Myo10	+	3.5946e-05	CDS, Intron
chr15	25666300	25666400	Myo10	+	6.64341e-05	Intron, CDS
chr15	25710800	25710900	Myo10	+	4.06573e-05	CDS
chr15	25740200	25740300	Myo10	+	6.64341e-05	CDS
chr15	25742300	25742500	Myo10	+	3.84724e-05	3-UTR
chr15	25773100	25773200	Retreg1	+	6.64341e-05	CDS
chr15	27396400	27396800	Ank	+	7.75873e-05	5-UTR, Intron, CDS
chr15	27412100	27412200	Ank	+	5.64399e-06	Intron
chr15	27474000	27474200	Ank	+	2.32284e-05	CDS, Intron
chr15	27492500	27492600	Ank	+	1.05107e-05	CDS
chr15	27523500	27523600	Ank	+	1.95918e-05	3-UTR
chr15	31154200	31154300	Dap	+	4.32335e-07	5-UTR, CDS, Intron
chr15	31522400	31522500	Cct5	-	1.05107e-05	CDS
chr15	31531400	31531500	Cct5	-	1.17317e-07	5-UTR, CDS
chr15	32850700	32850900	Sdc2	+	2.20457e-07	5-UTR
chr15	34012800	34012900	Mtdh	+	3.6039e-05	CDS
chr15	34370600	34370700	Gm12191	-	3.36298e-05	Intron
chr15	34372400	34372500	Rpl30	-	2.25397e-07	CDS
chr15	35866900	35867000	Cox6c	-	1.14569e-09	Intron, CDS
chr15	36527800	36527900	Pabpc1	-	1.05107e-05	Intron, CDS
chr15	36532600	36532700	Pabpc1	-	2.98887e-10	CDS
chr15	36535200	36535300	Pabpc1	-	4.32335e-07	CDS
chr15	36538100	36538700	Pabpc1	-	5.03012e-06	5-UTR, CDS
chr15	36700800	36700900	Ywhaz	-	8.25586e-07	3-UTR
chr15	36720600	36720700	Ywhaz	-	1.50261e-06	CDS, 5-UTR
chr15	36723200	36723400	Ywhaz	-	1.50261e-06	Intron, 5-UTR
chr15	37971600	37971700	Ubr5	-	3.36298e-05	CDS
chr15	38008100	38008500	Ubr5	-	1.24714e-05	CDS, 5-UTR, Intron
chr15	3945600	3945700	AW549877	-	5.64399e-06	Intron, CDS
chr15	4003700	4003800	Oxct1	+	1.95918e-05	CDS, Intron
chr15	5067300	5067400	Rpl37	+	3.5946e-05	CDS
chr1	55134700	55134800	Hspd1	-	0.000121927	3-UTR
chr1	55135100	55135200	Hspd1	-	3.32192e-05	3-UTR, CDS
chr1	55144600	55144700	Hspd1	-	5.64399e-06	Intron, 5-UTR
chr1	55145900	55146000	Hspe1	+	3.16151e-08	CDS
chr15	51674000	51674100	Eif3h	-	1.95918e-05	CDS, Intron
chr15	51696900	51697000	Eif3h	-	5.42704e-12	CDS
chr15	51799900	51800000	Rad21	-	1.95918e-05	CDS
chr15	51804700	51804800	Rad21	-	1.05107e-05	CDS
chr15	53176600	53176800	Ext1	-	2.77689e-05	CDS
chr15	53176900	53177200	Ext1	-	5.9155e-05	5-UTR, CDS
chr15	53177300	53177500	Ext1	-	1.71448e-06	5-UTR
chr15	57723800	57723900	Derl1	-	0.000121927	5-UTR, CDS
chr15	58256300	58256400	D15Ertd621e	+	2.99663e-06	Intron
chr15	58256300	58256400	Fam91a1	+	2.99663e-06	CDS
chr15	58880400	58880500	Mtss1	-	1.57527e-06	Intron
chr15	58913100	58913300	Mtss1	-	2.0795e-05	5-UTR
chr15	59146800	59146900	Sqle	+	1.17317e-07	5-UTR
chr15	66723000	66723200	Wisp1	+	7.89365e-05	5-UTR, CDS, Intron
chr15	66744500	66744600	Wisp1	+	3.5946e-05	CDS
chr15	66984600	66984700	St3gal1	-	2.99663e-06	Intron, 5-UTR
chr15	67008200	67008300	St3gal1	-	5.64399e-06	5-UTR
chr15	7079600	7079700	Lifr	+	0.000121927	5-UTR
chr15	72936200	72936300	Ago2	-	3.5946e-05	3-UTR
chr15	75908000	75908100	Puf60	-	1.05107e-05	CDS, 5-UTR, Intron
chr15	76001400	76002400	Plec	-	3.81665e-06	3-UTR
chr15	76002500	76003900	Plec	-	3.81665e-06	3-UTR, CDS
chr15	76004000	76008800	Plec	-	4.15086e-06	CDS
chr15	76009000	76012300	Plec	-	1.94603e-07	CDS
chr15	76013500	76013600	Plec	-	1.05107e-05	Intron, CDS
chr15	76013800	76014300	Plec	-	3.92493e-06	CDS, Intron
chr15	76014400	76014500	Plec	-	1.44156e-12	CDS
chr15	76015700	76015900	Plec	-	8.28582e-09	CDS, Intron
chr15	76016000	76016200	Plec	-	1.69237e-08	Intron, CDS
chr15	76016300	76016500	Plec	-	1.12699e-07	CDS, Intron
chr15	76016600	76016700	Plec	-	3.16151e-08	CDS, Intron
chr15	76016800	76016900	Plec	-	4.40133e-09	CDS
chr15	76017000	76017100	Plec	-	3.5946e-05	CDS, Intron
chr15	76018000	76018200	Plec	-	5.25965e-06	CDS, Intron
chr15	76018900	76019000	Plec	-	4.40133e-09	CDS
chr15	76019300	76019600	Plec	-	4.20164e-08	CDS
chr15	76019700	76019800	Plec	-	5.64399e-06	CDS
chr15	76020500	76020600	Plec	-	4.05216e-11	CDS, Intron
chr15	76020900	76021000	Plec	-	1.53483e-10	CDS
chr15	76021500	76021800	Plec	-	4.88249e-05	CDS, Intron
chr15	76022600	76022800	Plec	-	9.90861e-06	CDS, 5-UTR, Intron
chr15	76023800	76023900	Plec	-	8.25586e-07	5-UTR, Intron, CDS
chr15	76024700	76024800	Plec	-	1.05107e-05	CDS, Intron, 5-UTR
chr15	76026000	76026100	Plec	-	0.000121927	5-UTR
chr15	76030300	76030400	Plec	-	3.5946e-05	Intron
chr15	76036100	76036800	Plec	-	2.73635e-05	CDS, 5-UTR, Intron
chr15	76174000	76174100	Cyc1	+	1.05107e-05	CDS
chr15	76174700	76174800	Cyc1	+	8.25586e-07	CDS, Intron
chr15	76734700	76735100	Rpl8	+	7.49306e-07	5-UTR, CDS, Intron
chr15	76735200	76735500	Rpl8	+	2.57234e-05	Intron, CDS
chr15	76736300	76736400	Rpl8	+	3.40047e-05	CDS
chr15	76736500	76736700	Rpl8	+	3.03816e-06	CDS, Intron
chr15	76909800	76909900	Rbfox2	-	6.64341e-05	3-UTR
chr15	76910800	76910900	Rbfox2	-	3.5946e-05	3-UTR
chr15	76914100	76914200	Rbfox2	-	0.000121927	3-UTR
chr15	77591000	77591200	Myh9	-	5.93106e-10	3-UTR
chr15	77591300	77591400	Myh9	-	1.93913e-14	3-UTR
chr15	77591500	77592400	Myh9	-	1.6756e-08	3-UTR, CDS
chr15	77593400	77593500	Myh9	-	2.25397e-07	CDS
chr15	77593600	77593800	Myh9	-	9.79606e-06	CDS, Intron
chr15	77594300	77594400	Myh9	-	9.79591e-06	CDS
chr15	77594700	77594800	Myh9	-	7.87854e-11	CDS, Intron
chr15	77594900	77595000	Myh9	-	5.64399e-06	CDS, Intron
chr15	77597200	77597300	Myh9	-	1.93468e-14	CDS
chr15	77597600	77597800	Myh9	-	1.85126e-05	Intron, CDS
chr15	77597900	77598100	Myh9	-	4.36622e-09	Intron, CDS
chr15	77599200	77599500	Myh9	-	6.67475e-06	Intron, CDS
chr15	77599600	77599800	Myh9	-	6.10282e-08	Intron, CDS
chr15	77599900	77600000	Myh9	-	1.65716e-08	CDS, Intron
chr15	77600200	77600400	Myh9	-	4.29481e-09	CDS
chr15	77601500	77601700	Myh9	-	1.61012e-08	CDS, Intron
chr15	77602200	77602400	Myh9	-	4.41459e-05	CDS, Intron
chr15	77603700	77603900	Myh9	-	5.2554e-06	CDS, Intron
chr15	77604400	77604500	Myh9	-	1.17317e-07	Intron, CDS
chr15	77605000	77605100	Myh9	-	1.08874e-13	CDS
chr15	77605500	77605700	Myh9	-	5.72855e-10	CDS, Intron
chr15	77606300	77606400	Myh9	-	1.57527e-06	Intron, CDS
chr15	77607300	77607400	Myh9	-	8.25586e-07	Intron, CDS
chr15	77608200	77608400	Myh9	-	5.25566e-06	CDS, Intron
chr15	77610400	77610500	Myh9	-	2.23218e-09	CDS, Intron
chr15	77611500	77611600	Myh9	-	8.57895e-09	Intron, CDS
chr15	77611800	77611900	Myh9	-	5.87351e-08	CDS
chr15	77613800	77613900	Myh9	-	1.05107e-05	CDS, Intron
chr15	77615600	77615700	Myh9	-	2.0795e-05	Intron, CDS
chr15	77616900	77617000	Myh9	-	1.95918e-05	CDS, Intron
chr15	77617900	77618100	Myh9	-	8.07736e-06	CDS, Intron
chr15	77620300	77620400	Myh9	-	8.25586e-07	CDS, Intron
chr15	77621200	77621300	Myh9	-	5.64399e-06	CDS, Intron
chr15	77621500	77621600	Myh9	-	4.32335e-07	CDS, Intron
chr15	77622700	77622800	Myh9	-	2.99663e-06	Intron, CDS
chr15	77626400	77626500	Myh9	-	8.25586e-07	Intron, CDS
chr15	77638300	77638400	Myh9	-	4.32335e-07	CDS
chr15	77643300	77643600	Myh9	-	5.12962e-11	CDS, Intron
chr15	77672400	77672600	Myh9	-	5.25536e-06	5-UTR
chr15	77798900	77799000	Eif3d	-	1.57527e-06	CDS
chr15	78757100	78757200	Lgals1	+	3.3217e-05	5-UTR
chr15	78758400	78758500	Lgals1	+	2.82339e-14	CDS, Intron
chr15	78760000	78760300	Lgals1	+	1.89187e-06	Intron, CDS
chr15	78760400	78760600	Lgals1	+	2.21447e-05	3-UTR, CDS, Intron
chr15	78858900	78859000	H1f0	+	1.57527e-06	5-UTR
chr15	79191900	79192000	Tmem184b	-	0.000121927	3-UTR
chr15	79360000	79360100	Ddx17	-	5.64399e-06	3-UTR
chr15	79555800	79555900	Sun2	-	0.000121927	CDS, 3-UTR
chr15	79570200	79570300	Sun2	-	3.5946e-05	CDS, 5-UTR
chr15	79654400	79654500	Cbx6	-	1.05107e-05	3-UTR
chr15	79655600	79655700	Cbx6	-	0.000121927	3-UTR
chr15	79657000	79657200	Cbx6	-	3.84724e-05	3-UTR
chr15	79657400	79657500	Cbx6	-	6.64341e-05	3-UTR
chr15	79657600	79657700	Cbx6	-	1.95918e-05	3-UTR
chr15	79658300	79658400	Cbx6	-	1.05107e-05	3-UTR
chr15	79664600	79664700	Cbx6	-	0.000121927	5-UTR
chr15	79664600	79664700	Npcd	-	0.000121927	CDS
chr15	79908900	79909000	Snord83b	-	1.93468e-14	Intron
chr15	79913200	79913400	Snord43	-	1.12719e-07	Intron
chr15	80086700	80086800	Atf4	+	6.62189e-05	5-UTR, Intron, CDS
chr15	81229900	81230000	St13	-	4.32335e-07	CDS, Intron
chr15	81416700	81416800	Ep300	+	3.5946e-05	5-UTR
chr15	81539900	81540000	Rangap1	-	6.64341e-05	Intron, CDS
chr15	81540800	81540900	Rangap1	-	0.000121927	CDS
chr15	81560200	81560300	Rangap1	-	6.64341e-05	5-UTR
chr15	81977700	81977900	Srebf2	+	2.16178e-07	Intron, 5-UTR, CDS
chr15	82000200	82000500	Srebf2	+	4.73171e-05	CDS
chr15	82001500	82001600	Srebf2	+	7.89365e-05	Intron, CDS
chr15	82009200	82009300	Srebf2	+	6.64341e-05	CDS
chr15	82012400	82012500	Srebf2	+	3.5946e-05	CDS, Intron
chr15	82028100	82028200	Srebf2	+	1.95918e-05	CDS
chr15	82033600	82033700	Srebf2	+	1.05107e-05	CDS, Intron
chr15	82034200	82034300	Srebf2	+	1.95918e-05	CDS
chr15	82034400	82034500	Srebf2	+	1.17317e-07	3-UTR
chr15	82034600	82034700	Srebf2	+	1.95918e-05	3-UTR
chr15	82034900	82035000	Srebf2	+	5.64399e-06	3-UTR
chr15	82980100	82980200	Rnu12	+	1.93468e-14	Intron
chr15	82984000	82984500	Cyb5r3	-	3.39015e-09	3-UTR
chr15	82984600	82985100	Cyb5r3	-	2.20731e-05	3-UTR, CDS
chr15	82989200	82989400	Cyb5r3	-	1.50513e-05	CDS, Intron
chr15	82990500	82990600	Cyb5r3	-	7.87854e-11	Intron, CDS
chr15	82990700	82990800	Cyb5r3	-	4.32335e-07	Intron, CDS
chr15	82992200	82992400	Cyb5r3	-	6.09636e-05	Intron, CDS
chr15	82996500	82996700	Cyb5r3	-	9.79592e-06	CDS, Intron
chr15	83002500	83002600	Cyb5r3	-	3.16151e-08	Intron, CDS, 5-UTR
chr15	83232300	83232400	Pacsin2	-	1.95918e-05	5-UTR, CDS
chr15	83294900	83295000	Pacsin2	-	1.57527e-06	5-UTR
chr15	83401800	83402000	Tspo	+	1.43213e-07	CDS, Intron, 5-UTR
chr15	84022700	84022800	Samm50	+	1.05107e-05	Intron, 5-UTR, CDS
chr15	85537000	85537100	Mirlet7c-2	+	6.10282e-08	Intron
chr15	85537700	85537800	Mirlet7b	+	3.16151e-08	Intron
chr15	88986000	88986100	Plxnb2	-	3.5946e-05	3-UTR
chr15	88986300	88986400	Plxnb2	-	6.64341e-05	3-UTR
chr15	88988100	88988200	Plxnb2	-	0.000121927	CDS
chr15	88997000	88997100	Plxnb2	-	1.95918e-05	Intron, CDS
chr15	88998300	88998400	Plxnb2	-	3.84724e-05	CDS
chr15	89119000	89119100	Sbf1	-	3.5946e-05	CDS, 3-UTR
chr15	96291100	96291200	Scaf11	-	5.64399e-06	5-UTR
chr15	96517900	96518000	Slc38a2	-	3.5946e-05	3-UTR
chr15	96518600	96518900	Slc38a2	-	1.88072e-05	3-UTR
chr15	96519000	96519100	Slc38a2	-	1.05107e-05	3-UTR
chr15	96520400	96520600	Slc38a2	-	1.17317e-07	3-UTR, CDS
chr15	96522100	96522200	Slc38a2	-	6.10282e-08	CDS, Intron
chr15	96523500	96523600	Slc38a2	-	5.64399e-06	CDS
chr15	96529100	96529300	Slc38a2	-	6.09638e-05	Intron, CDS, 5-UTR
chr15	96529800	96529900	Slc38a2	-	5.64399e-06	5-UTR, Intron
chr1	59761100	59761200	Nop58	+	5.64399e-06	Intron
chr1	59761600	59761700	Snord11	+	6.10282e-08	Intron
chr15	98350200	98350300	Snora34	-	5.64399e-06	Intron
chr15	98364400	98364600	Kansl2	-	8.18151e-07	5-UTR
chr15	98422000	98422100	Adcy6	-	2.25397e-07	3-UTR
chr15	98434900	98435000	Adcy6	-	6.64341e-05	CDS
chr15	98569400	98569500	Arf3	-	3.5946e-05	3-UTR
chr15	98570200	98570300	Arf3	-	1.05107e-05	3-UTR
chr15	98593400	98593600	Arf3	-	8.57895e-09	5-UTR
chr15	98663000	98663100	Kmt2d	-	2.25397e-07	3-UTR
chr15	98691500	98691600	Kmt2d	-	0.000121927	CDS
chr15	98691500	98691600	Mll2	-	0.000121927	Intron
chr15	98695600	98695700	Kmt2d	-	3.5946e-05	CDS
chr15	98701400	98701500	Kmt2d	-	1.05107e-05	5-UTR
chr15	98701400	98701500	Mll2	-	1.05107e-05	Intron
chr15	98761900	98762000	Tuba1b	-	4.40133e-09	3-UTR
chr15	98763500	98763600	Tuba1b	-	6.10282e-08	CDS
chr15	98780300	98780500	Tuba1a	-	2.91931e-06	3-UTR, CDS
chr15	98781100	98781200	Tuba1a	-	1.02087e-05	CDS
chr15	98782000	98782100	Tuba1a	-	2.25397e-07	CDS
chr15	98783800	98784000	Tuba1a	-	2.0795e-05	5-UTR, CDS, Intron
chr15	98864500	98864600	Tuba1c	+	6.64341e-05	Intron, CDS
chr15	99239100	99239800	Tmbim6	+	7.1941e-07	3-UTR
chr15	99239900	99240000	Tmbim6	+	9.81172e-06	3-UTR
chr15	99240300	99240400	Tmbim6	+	1.14569e-09	3-UTR
chr15	99421600	99421800	Aqp5	+	5.25648e-06	Intron, 5-UTR, CDS
chr15	99423100	99423200	Aqp5	+	8.25586e-07	CDS
chr15	99424500	99425000	Aqp5	+	1.17139e-06	CDS, 3-UTR, Intron
chr15	99425100	99425200	Aqp5	+	1.17139e-06	3-UTR
chr15	99650300	99650400	Lima1	-	5.64399e-06	CDS, 5-UTR
chr16	11144000	11144400	Zc3h7a	+	1.93468e-14	Intron
chr16	11254000	11254400	Gspt1	-	2.25498e-06	CDS, 5-UTR
chr16	17130500	17130600	Sdf2l1	-	5.64399e-06	3-UTR, CDS
chr16	18245300	18245400	Ranbp1	-	0.000121927	CDS
chr16	18247400	18247500	Ranbp1	-	3.5946e-05	CDS
chr16	18248600	18248800	Ranbp1	-	2.99663e-06	5-UTR, CDS, Intron
chr16	18533200	18533400	Gnb1l	-	1.93468e-14	Intron
chr16	20651800	20651900	Psmd2	+	6.64341e-05	CDS
chr16	20675400	20675500	Eif4g1	+	9.79649e-06	CDS, Intron
chr16	20679300	20679400	Eif4g1	+	4.90229e-06	CDS
chr16	20679500	20679800	Eif4g1	+	4.90229e-06	CDS
chr16	20679900	20680100	Eif4g1	+	3.03816e-06	CDS, Intron
chr16	20681000	20681100	Eif4g1	+	3.5946e-05	CDS
chr16	20684300	20684400	Snord66	+	1.65716e-08	Intron
chr16	20686200	20686400	Eif4g1	+	1.05836e-05	CDS, Intron
chr16	20686900	20687000	Eif4g1	+	1.05107e-05	CDS
chr16	20688600	20688700	Eif4g1	+	6.10282e-08	Intron, CDS
chr16	20688800	20688900	Eif4g1	+	5.64399e-06	Intron, CDS
chr16	20692300	20692900	Eif4g1	+	1.27637e-06	3-UTR, Intron, CDS
chr16	23109000	23109100	Snord2	+	1.93468e-14	Intron
chr16	23110400	23110500	Eif4a2	+	0.000121927	Intron, CDS
chr16	23110800	23111000	Snora81	+	1.12709e-07	Intron
chr16	23111400	23111500	Eif4a2	+	2.98887e-10	Intron
chr16	24991300	24991400	Lpp	+	6.64341e-05	3-UTR
chr1	62750000	62750300	Nrp2	+	1.8049e-05	5-UTR
chr16	30351000	30351100	Atp13a3	-	2.99663e-06	Intron, CDS
chr16	30362700	30362800	Atp13a3	-	5.64399e-06	CDS
chr16	30388500	30388600	Atp13a3	-	1.05107e-05	5-UTR
chr16	31664300	31664400	Dlg1	+	3.5946e-05	5-UTR
chr1	63223700	63223800	Eef1b2	+	2.25397e-07	5-UTR, CDS, Intron
chr1	63225200	63225300	Eef1b2	+	1.14569e-09	Intron
chr16	33002000	33002100	Lrch3	+	4.05216e-11	Intron
chr16	33047700	33047800	Iqcg	+	1.93468e-14	Intron
chr16	33829800	33829900	Itgb5	+	5.64399e-06	5-UTR
chr16	33865600	33865700	Itgb5	+	4.32335e-07	CDS
chr16	35573400	35573600	Sema5b	-	1.79888e-05	Intron
chr16	37777100	37777200	Fstl1	+	2.25397e-07	5-UTR
chr16	37815800	37815900	Fstl1	+	7.87854e-11	CDS, Intron
chr16	37819000	37819100	Fstl1	+	5.64399e-06	CDS
chr16	37822700	37822800	Fstl1	+	6.64341e-05	CDS
chr16	37828800	37828900	Fstl1	+	5.64399e-06	CDS
chr16	37829200	37829300	Fstl1	+	8.57895e-09	CDS
chr16	37834000	37834100	Fstl1	+	4.32335e-07	CDS, 3-UTR
chr16	37834200	37834400	Fstl1	+	2.16188e-07	3-UTR
chr16	37834800	37834900	Fstl1	+	1.05107e-05	3-UTR
chr16	37835000	37835100	Fstl1	+	0.000121927	3-UTR
chr16	37835200	37835400	Fstl1	+	3.5946e-05	3-UTR
chr16	37835600	37836200	Fstl1	+	2.07004e-05	3-UTR
chr16	37882200	37882300	Lrrc58	+	1.95918e-05	3-UTR
chr16	37882700	37882800	Lrrc58	+	4.05216e-11	3-UTR
chr16	37883100	37883400	Lrrc58	+	8.43228e-06	3-UTR
chr16	37883500	37883600	Lrrc58	+	2.02011e-13	3-UTR
chr16	37884000	37884100	Lrrc58	+	2.25397e-07	3-UTR
chr16	37885700	37885800	Lrrc58	+	4.32335e-07	3-UTR
chr16	38089600	38089700	Gsk3b	+	2.99663e-06	5-UTR
chr16	38089800	38090000	Gsk3b	+	4.29527e-05	5-UTR
chr16	4213200	4213300	Crebbp	-	3.5946e-05	CDS, 5-UTR
chr16	44140000	44140200	Naa50	+	7.95922e-07	5-UTR
chr16	44159900	44160000	Naa50	+	4.32335e-07	3-UTR
chr16	44161400	44161500	Naa50	+	5.64399e-06	3-UTR
chr16	44162400	44162500	Naa50	+	1.05107e-05	3-UTR
chr16	45808400	45808500	Phldb2	-	6.64341e-05	CDS
chr16	45825900	45826000	Phldb2	-	3.5946e-05	CDS
chr16	49855800	49855900	Cd47	+	0.000121927	Intron, CDS, 5-UTR
chr16	52452700	52452800	Alcam	-	5.119e-05	5-UTR
chr16	57122100	57122200	Tomm70a	+	6.64341e-05	CDS
chr16	57391200	57391800	Filip1l	-	1.93468e-14	Intron
chr16	77599900	77600000	Mirlet7c-1	+	1.17317e-07	Intron
chr16	77646500	77646600	Mir125b-2	+	4.32335e-07	Intron
chr16	84831600	84831700	Atp5j	-	8.25586e-07	CDS
chr16	84954800	84954900	App	-	3.5946e-05	3-UTR
chr16	84955100	84955200	App	-	8.25586e-07	3-UTR
chr16	84955500	84955600	App	-	5.64399e-06	3-UTR, CDS
chr16	84963000	84963100	App	-	3.5946e-05	CDS
chr16	85043800	85043900	App	-	6.64341e-05	Intron, CDS
chr16	85056600	85056700	App	-	0.000121927	CDS
chr16	85080100	85080200	App	-	8.25586e-07	CDS
chr16	85083000	85083100	App	-	1.95918e-05	CDS, Intron
chr16	85120800	85120900	App	-	3.5946e-05	CDS
chr16	85173700	85173900	App	-	4.86232e-09	5-UTR, CDS, Intron
chr16	87491500	87491600	Cct8	-	6.64341e-05	Intron, CDS
chr16	8830200	8830400	1810013L24Rik	+	6.1022e-05	5-UTR
chr16	8830500	8830600	1810013L24Rik	+	6.1022e-05	Intron, 5-UTR, CDS
chr16	90221000	90221200	Sod1	+	5.28588e-06	Intron, CDS, 5-UTR
chr16	90226400	90226500	Sod1	+	0.000121927	CDS
chr16	96349200	96349300	Hmgn1	-	3.16151e-08	5-UTR, CDS
chr17	10511700	10511800	Qk	-	9.41806e-05	5-UTR, CDS
chr17	10512000	10512200	Qk	-	3.52059e-05	5-UTR
chr17	13109300	13109500	Tcp1	+	9.81172e-06	CDS, 5-UTR, Intron
chr17	13110900	13111000	Tcp1	+	2.25397e-07	Intron, CDS
chr17	13112500	13112600	Tcp1	+	3.5946e-05	Intron
chr17	13115700	13115800	Snora20	+	1.57527e-06	Intron
chr1	71632100	71632900	Fn1	-	3.76831e-06	Intron, 3-UTR, CDS
chr1	71633400	71633500	Fn1	-	6.10282e-08	Intron, CDS
chr1	71636700	71636800	Fn1	-	3.16151e-08	CDS, Intron
chr1	71637300	71637500	Fn1	-	1.5957e-08	CDS, Intron
chr1	71639600	71639800	Fn1	-	3.32173e-05	Intron, CDS
chr1	71642200	71642300	Fn1	-	1.06707e-11	CDS, Intron
chr1	71643900	71644300	Fn1	-	7.20163e-06	CDS
chr1	71644900	71645000	Fn1	-	2.23218e-09	Intron, CDS
chr1	71645800	71646000	Fn1	-	1.7973e-05	CDS, Intron
chr1	71646800	71647100	Fn1	-	4.26401e-05	CDS, Intron
chr1	71647700	71647800	Fn1	-	6.64341e-05	CDS, Intron
chr1	71648900	71649100	Fn1	-	5.25965e-06	Intron, CDS
chr1	71650200	71650500	Fn1	-	4.06431e-05	CDS, Intron
chr1	71651500	71651700	Fn1	-	2.77689e-05	Intron, CDS
chr1	71652500	71652600	Fn1	-	7.87854e-11	CDS
chr1	71653300	71653400	Fn1	-	2.02011e-13	CDS
chr1	71654500	71654600	Fn1	-	1.08874e-13	Intron, CDS
chr1	71656000	71656200	Fn1	-	3.06636e-08	CDS
chr1	71657500	71657600	Fn1	-	8.25586e-07	Intron, CDS
chr1	71659000	71659200	Fn1	-	5.73566e-10	Intron, CDS
chr1	71661900	71662100	Fn1	-	1.49861e-06	Intron, CDS
chr1	71665100	71665200	Fn1	-	5.87187e-10	CDS, Intron
chr1	71666000	71666100	Fn1	-	1.93468e-14	CDS
chr1	71667300	71667400	Fn1	-	2.99663e-06	Intron, CDS
chr1	71670600	71670900	Fn1	-	1.22572e-05	CDS, Intron
chr1	71672500	71672800	Fn1	-	3.91126e-08	Intron, CDS
chr1	71673700	71673900	Fn1	-	4.43037e-10	CDS, Intron
chr1	71674600	71674700	Fn1	-	1.44156e-12	Intron, CDS
chr1	71675000	71675100	Fn1	-	3.16151e-08	CDS
chr1	71675900	71676100	Fn1	-	5.93106e-10	CDS, Intron
chr1	71676200	71676400	Fn1	-	4.29481e-09	CDS, Intron
chr1	71678600	71678700	Fn1	-	1.06707e-11	CDS, Intron
chr1	71683800	71684000	Fn1	-	1.49832e-06	Intron, CDS
chr1	71685000	71685100	Fn1	-	4.32335e-07	Intron, CDS
chr1	71686800	71687000	Fn1	-	4.12796e-07	CDS, Intron
chr1	71687700	71687900	Fn1	-	1.49832e-06	Intron, CDS
chr1	71688600	71688700	Fn1	-	1.17317e-07	CDS
chr1	71689500	71689700	Fn1	-	2.29743e-11	Intron, CDS
chr1	71692100	71692300	Fn1	-	4.01135e-11	Intron, CDS
chr1	71694600	71694700	Fn1	-	1.93468e-14	CDS
chr1	71695700	71695900	Fn1	-	3.05155e-08	CDS, Intron
chr1	71697100	71697200	Fn1	-	3.32171e-05	CDS, Intron
chr1	71698100	71698200	Fn1	-	4.05216e-11	CDS
chr1	71699400	71699700	Fn1	-	1.93468e-14	Intron, CDS, 5-UTR
chr17	22103400	22103500	4930432O21Rik	-	0.000121927	Intron
chr17	22104700	22104800	4930432O21Rik	-	1.05107e-05	Intron
chr17	23812600	23813000	Tnfrsf12a	-	1.72356e-07	CDS, 3-UTR
chr17	23813100	23813200	Tnfrsf12a	-	5.42704e-12	Intron, CDS
chr17	23813500	23813600	Tnfrsf12a	-	1.14569e-09	CDS, Intron
chr17	23814300	23814400	Tnfrsf12a	-	1.93468e-14	5-UTR, CDS
chr17	23943900	23944100	Srrm2	+	4.71451e-07	Intron
chr17	23948600	23948700	Srrm2	+	1.57527e-06	Intron, CDS
chr17	23952200	23952300	Srrm2	+	6.37855e-05	CDS
chr17	23952900	23953100	Srrm2	+	7.89365e-05	CDS
chr17	23956900	23957000	Srrm2	+	1.05107e-05	CDS
chr17	23957200	23957400	Srrm2	+	3.32757e-05	CDS
chr17	23957500	23957600	Srrm2	+	1.57527e-06	CDS
chr17	23961400	23961500	Srrm2	+	1.17317e-07	3-UTR
chr17	24301100	24301200	Atp6v0c	-	0.000121927	3-UTR
chr17	24607400	24607500	Pgp	+	1.05107e-05	5-UTR, CDS, Intron
chr17	24857800	24857900	Snora64	+	1.57527e-06	Intron
chr17	25969700	25969800	Stub1	-	1.95918e-05	5-UTR, CDS
chr17	26407200	26407400	Luc7l	+	0.000121927	Intron
chr17	27327200	27327300	Lemd2	-	5.64399e-06	3-UTR
chr1	72758200	72758300	Rpl37a	+	4.32335e-07	Intron, CDS
chr1	72758700	72758800	Rpl37a	+	5.64399e-06	Intron, CDS
chr17	27771000	27771100	Rps10	-	1.57527e-06	CDS, Intron
chr1	72871000	72871500	Igfbp2	+	1.32871e-05	5-UTR, CDS, Intron
chr1	72895600	72895900	Igfbp2	+	2.85734e-07	5-UTR, CDS, Intron
chr1	72896100	72896200	Igfbp2	+	9.90861e-06	Intron, CDS
chr1	72898500	72899000	Igfbp2	+	2.36594e-06	CDS, 3-UTR, Intron
chr1	72904600	72904700	Igfbp5	-	5.64399e-06	3-UTR
chr1	72905000	72906500	Igfbp5	-	5.42704e-06	3-UTR
chr1	72906600	72907900	Igfbp5	-	5.42704e-06	3-UTR
chr1	72908100	72908300	Igfbp5	-	4.35226e-05	3-UTR
chr1	72908400	72909100	Igfbp5	-	1.90873e-06	CDS, 3-UTR, Intron
chr1	72910400	72910600	Igfbp5	-	8.18151e-07	CDS, Intron
chr17	29169600	29169700	Srsf3	+	8.25586e-07	5-UTR
chr1	72920400	72921400	Igfbp5	-	5.03948e-07	CDS, 5-UTR
chr17	29235500	29235600	Cdkn1a	+	2.99663e-06	CDS
chr17	29797600	29797700	Cmtr1	+	0.000121927	5-UTR
chr17	30532900	30533000	Btbd9	-	0.000121927	Intron
chr17	33786600	33786900	Hnrnpm	-	8.48707e-06	CDS
chr17	33787100	33787300	Hnrnpm	-	9.85457e-06	CDS
chr17	33795300	33795400	Hnrnpm	-	8.25586e-07	CDS, Intron
chr17	33802500	33802600	Hnrnpm	-	3.5946e-05	CDS, Intron
chr17	33822200	33822300	Hnrnpm	-	3.5946e-05	CDS, Intron
chr17	34165300	34165400	Slc39a7	-	0.000121927	3-UTR
chr17	34165700	34165800	Slc39a7	-	0.000121927	3-UTR, CDS
chr17	34167500	34167600	Slc39a7	-	8.25586e-07	Intron, CDS
chr17	34168100	34168400	Slc39a7	-	6.53633e-06	CDS, 5-UTR
chr17	34249200	34249400	Brd2	-	3.23479e-06	3-UTR
chr17	34249500	34249600	Brd2	-	6.64341e-05	CDS, 3-UTR
chr17	34255600	34256000	Brd2	-	2.81313e-05	5-UTR
chr17	34256100	34256200	Brd2	-	2.81313e-05	5-UTR
chr17	35087900	35088000	Snord52	-	1.93468e-14	Intron
chr17	35088900	35089000	1110038B12Rik	-	9.01582e-06	Intron
chr17	35089100	35089300	1110038B12Rik	-	9.01582e-06	Intron
chr17	35133800	35133900	D17H6S56E-5	-	3.16151e-08	3-UTR
chr17	35134700	35134800	D17H6S56E-5	-	1.95918e-05	CDS
chr17	35135800	35135900	D17H6S56E-5	-	6.64341e-05	CDS
chr17	35136000	35136100	D17H6S56E-5	-	9.41806e-05	CDS
chr17	35136300	35136400	D17H6S56E-5	-	3.5946e-05	CDS
chr17	35137100	35137200	D17H6S56E-5	-	8.57895e-09	CDS, 5-UTR
chr17	35148500	35148600	Vars	+	1.95918e-05	Intron, CDS
chr17	35187200	35187400	Clic1	+	2.24453e-07	5-UTR, CDS, Intron
chr17	35192200	35192300	Clic1	+	1.95918e-05	CDS
chr17	35195300	35195600	Clic1	+	1.85181e-05	CDS, 3-UTR
chr17	35286200	35286300	Prrc2a	-	8.25586e-07	3-UTR, CDS
chr17	35286900	35287000	Prrc2a	-	6.64341e-05	CDS
chr17	35290500	35290600	Prrc2a	-	7.07594e-05	CDS
chr17	35291900	35292000	Prrc2a	-	8.25586e-07	CDS
chr17	35292300	35292400	Bat2	-	3.16151e-08	Intron
chr17	35292300	35292400	Prrc2a	-	3.16151e-08	CDS
chr17	35292600	35293200	Prrc2a	-	2.93123e-05	CDS
chr17	35293300	35293600	Prrc2a	-	4.5228e-06	CDS
chr17	35293700	35293800	Prrc2a	-	8.25586e-07	CDS
chr17	35294300	35294400	Prrc2a	-	5.64399e-06	CDS
chr17	35294900	35295000	Prrc2a	-	5.64399e-06	CDS
chr17	35296000	35296300	Prrc2a	-	2.3145e-05	CDS
chr17	35298000	35298100	Prrc2a	-	6.10282e-08	CDS
chr17	35299500	35299600	Bat2	-	4.32335e-07	Intron
chr17	35301700	35301800	Prrc2a	-	1.05107e-05	5-UTR
chr17	35379600	35379700	Bat1a	+	4.32335e-07	Intron
chr17	35384100	35384200	Bat1a	+	4.05216e-11	Intron
chr17	35970900	35971000	Tubb5	-	1.95918e-05	3-UTR
chr17	35971100	35971200	Tubb5	-	1.05107e-05	3-UTR
chr17	35971800	35972000	Tubb5	-	2.93613e-10	CDS, 3-UTR
chr17	35972100	35973000	Tubb5	-	1.09139e-08	CDS, Intron
chr17	35973100	35973200	Tubb5	-	3.16151e-08	Intron, CDS
chr17	35973600	35973700	Tubb5	-	1.65716e-08	Intron, CDS
chr17	35974900	35975200	Tubb5	-	9.98878e-07	CDS, Intron, 5-UTR
chr17	36004200	36004300	Ppp1r18	+	0.000121927	CDS
chr1	73959200	73959300	Tns1	-	6.64341e-05	3-UTR
chr1	73959900	73960000	Tns1	-	6.64341e-05	3-UTR
chr1	73960100	73960200	Tns1	-	1.05107e-05	3-UTR
chr1	73960300	73960400	Tns1	-	3.16151e-08	3-UTR
chr1	73960500	73960600	Tns1	-	6.64341e-05	3-UTR
chr1	73960800	73961000	Tns1	-	1.79231e-05	3-UTR
chr1	73961100	73961200	Tns1	-	1.79231e-05	CDS, 3-UTR
chr1	73971600	73971700	Tns1	-	3.5946e-05	CDS
chr1	73972200	73972300	Tns1	-	6.24618e-05	CDS
chr17	39979900	39985800	Mir715	+	1.93468e-14	Intron
chr1	73999000	73999100	Tns1	-	1.05107e-05	CDS
chr1	74000000	74000100	Tns1	-	2.99663e-06	CDS
chr1	74041800	74041900	Tns1	-	0.000121927	CDS
chr1	74283100	74283400	Arpc2	+	7.53224e-06	Intron, 5-UTR, CDS
chr1	74440800	74440900	Mir26b	+	6.64341e-05	Intron
chr17	45704800	45705000	Hsp90ab1	-	5.72855e-10	CDS, 3-UTR
chr17	45705200	45705500	Hsp90ab1	-	6.54401e-06	CDS
chr17	45705800	45706100	Hsp90ab1	-	2.15653e-06	CDS, Intron
chr17	45706200	45706300	Hsp90ab1	-	7.42066e-13	CDS
chr17	45706400	45706800	Hsp90ab1	-	2.50985e-07	Intron, CDS
chr17	45707200	45707500	Hsp90ab1	-	4.07117e-08	CDS, Intron
chr17	45707600	45707700	Hsp90ab1	-	1.65716e-08	Intron, CDS
chr17	45708000	45708100	Hsp90ab1	-	2.82214e-06	CDS
chr17	45708400	45708600	Hsp90ab1	-	2.56483e-05	CDS, Intron
chr17	45708700	45708900	Hsp90ab1	-	6.2896e-07	Intron, CDS
chr17	45710100	45710200	Hsp90ab1	-	3.93441e-14	5-UTR, Intron
chr17	45722200	45722500	Slc29a1	-	7.19981e-06	3-UTR
chr17	45722600	45722700	Slc29a1	-	1.57527e-06	CDS, 3-UTR
chr17	45727200	45727300	Slc29a1	-	3.5946e-05	Intron, CDS
chr17	45729100	45729200	Slc29a1	-	8.57895e-09	CDS, Intron, 5-UTR
chr17	46162300	46162400	Vegfa	-	0.000121927	CDS
chr17	46168300	46168500	Vegfa	-	5.25965e-06	CDS, 5-UTR
chr17	46168600	46168700	Vegfa	-	1.05107e-05	CDS, 5-UTR
chr17	46168800	46168900	Vegfa	-	6.64341e-05	CDS, 5-UTR
chr17	46692400	46692500	Srf	-	3.5946e-05	CDS
chr17	46701500	46701600	Ptk7	-	3.5946e-05	3-UTR
chr17	47824900	47825000	Tomm6	-	3.5946e-05	5-UTR, CDS
chr1	75356900	75357300	Des	+	1.12228e-07	CDS, Intron, 5-UTR
chr1	75357400	75357500	Des	+	3.84724e-05	CDS
chr1	75360100	75360200	Des	+	2.25397e-07	CDS
chr1	75363600	75363800	Des	+	2.8378e-06	3-UTR, CDS
chr1	75363900	75364200	Des	+	1.21261e-05	3-UTR
chr17	56448800	56449000	Uhrf1	+	9.41806e-05	CDS
chr17	56451500	56451600	Uhrf1	+	3.5946e-05	CDS
chr17	56565100	56565200	Ptprs	-	5.64399e-06	CDS
chr17	56574300	56574400	Ptprs	-	3.5946e-05	CDS, Intron
chr17	56575200	56575400	Ptprs	-	7.89365e-05	CDS
chr17	56591100	56591200	Ptprs	-	3.5946e-05	CDS
chr17	56594300	56594400	Ptprs	-	6.10282e-08	CDS
chr17	56597600	56597700	Ptprs	-	3.5946e-05	CDS, Intron
chr17	57161900	57162100	Khsrp	-	5.119e-05	3-UTR
chr17	57170800	57170900	Khsrp	-	1.65716e-08	5-UTR, CDS
chr17	6137800	6137900	Tulp4	+	5.64399e-06	Intron
chr17	64681100	64681200	Pja2	-	3.5946e-05	5-UTR, Intron
chr17	64950400	64951000	Man2a1	+	4.10006e-05	5-UTR
chr17	71200400	71200500	Tgif1	-	6.64341e-05	5-UTR
chr17	71323700	71323800	Myl12b	-	6.64341e-05	CDS
chr17	71343700	71344000	Myl12a	-	7.06624e-06	3-UTR, CDS
chr17	71345500	71345600	Myl12a	-	6.64341e-05	CDS
chr17	71346000	71346200	2900073G15Rik	-	9.85457e-06	Intron
chr17	71346000	71346200	Myl12a	-	9.85457e-06	CDS
chr17	71351400	71351500	2900073G15Rik	-	2.82339e-14	Intron
chr17	71351400	71351500	Myl12a	-	2.82339e-14	5-UTR
chr17	7146200	7146400	Rsph3b	+	1.93468e-14	Intron
chr17	71980600	71980700	Snord92	+	2.23218e-09	Intron
chr17	71990200	71990300	Snord53	+	4.32335e-07	Intron
chr17	71990900	71991000	Wdr43	+	1.65716e-08	Intron
chr17	8145100	8145300	Rsph3a	-	4.11391e-14	Intron
chr17	84585000	84585300	Zfp36l2	-	4.34323e-08	CDS, 3-UTR
chr17	84585400	84585700	Zfp36l2	-	2.43172e-06	CDS
chr17	84585900	84586000	Zfp36l2	-	0.000121927	CDS
chr17	84586100	84586200	Zfp36l2	-	5.64399e-06	CDS
chr17	84586300	84586400	Zfp36l2	-	3.6039e-05	CDS
chr17	84587100	84587200	Zfp36l2	-	8.25586e-07	5-UTR
chr1	78654500	78654700	Acsl3	+	4.3013e-05	Intron
chr1	78654500	78654700	Utp14b	+	4.3013e-05	5-UTR
chr17	87362900	87363000	Rhoq	+	6.64341e-05	5-UTR, Intron, CDS
chr17	87507100	87507200	Socs5	+	6.62189e-05	5-UTR
chr17	87832900	87833000	Calm2	-	5.64399e-06	3-UTR
chr17	87846100	87846200	Calm2	-	2.23218e-09	5-UTR, Intron, CDS
chr18	10151000	10151100	Rock1	-	1.17317e-07	Intron
chr18	10617800	10617900	Snrpd1	+	2.25397e-07	5-UTR
chr18	10804700	10804800	Mib1	+	1.05107e-05	Intron, CDS
chr18	14806300	14806400	Ss18	-	0.000121927	Intron
chr18	16966900	16967000	Cdh2	-	6.64341e-05	CDS, 5-UTR
chr1	82287100	82287200	Irs1	-	0.000121927	5-UTR
chr18	32536900	32537100	Bin1	+	5.47153e-06	Intron, CDS, 5-UTR
chr18	32584500	32584600	Bin1	+	6.64341e-05	CDS
chr18	32594800	32594900	Bin1	+	6.64341e-05	3-UTR, CDS
chr18	32595000	32595200	Bin1	+	6.64341e-05	3-UTR
chr18	34936700	34936800	Kdm3b	+	1.95918e-05	Intron, 5-UTR, CDS
chr18	35022300	35022400	Egr1	+	0.000121927	CDS
chr18	35063300	35063400	Etf1	-	1.05107e-05	3-UTR
chr18	35097400	35097500	Hspa9	-	2.99663e-06	3-UTR
chr18	35097600	35097800	Hspa9	-	2.31975e-07	3-UTR
chr18	35097900	35098000	Hspa9	-	3.5946e-05	CDS, 3-UTR
chr18	35098200	35098300	Hspa9	-	0.000121927	Intron, CDS
chr18	35101600	35101700	Hspa9	-	8.57895e-09	CDS
chr18	35105600	35105700	Hspa9	-	0.000121927	Intron, CDS
chr18	35113800	35114000	Hspa9	-	1.87606e-05	CDS, Intron, 5-UTR
chr18	35342000	35342100	Ctnna1	+	2.99663e-06	CDS, Intron
chr18	35716700	35716900	Snora74a	+	2.93603e-10	Intron
chr18	35758300	35758400	Paip2	+	1.95918e-05	5-UTR
chr18	36961500	36961700	Vaultrc5	+	8.20767e-11	Intron
chr18	37966100	37966600	Pcdhgb8	+	2.51005e-06	Intron
chr18	37966100	37966600	Pcdhgc3	+	2.51005e-06	5-UTR, CDS
chr18	37966700	37966900	Pcdhgc3	+	4.26401e-05	CDS
chr18	37967400	37967500	Pcdhgc3	+	3.5946e-05	CDS
chr18	37967600	37967700	Pcdhgc3	+	8.25586e-07	CDS
chr18	37967800	37968000	Pcdhgc3	+	3.59925e-05	CDS
chr18	37968100	37968200	Pcdhgc3	+	3.59925e-05	CDS
chr18	37999500	37999700	Pcdha4-g	+	6.13763e-05	Intron
chr18	37999500	37999700	Pcdhgb6	+	6.13763e-05	CDS
chr18	37999800	37999900	Pcdhga12	+	4.03419e-06	3-UTR
chr18	38000000	38000100	Pcdhga12	+	4.03419e-06	3-UTR
chr18	38000200	38000400	Pcdhga12	+	1.94713e-05	3-UTR
chr18	38000600	38000700	Pcdhga12	+	6.10222e-05	3-UTR
chr18	38000800	38000900	Pcdhga12	+	1.57527e-06	3-UTR
chr18	38001100	38001400	Pcdhga12	+	1.39076e-05	3-UTR
chr18	43483500	43483600	Dpysl3	-	5.64399e-06	3-UTR
chr18	43517900	43518000	Dpysl3	-	6.64341e-05	CDS
chr18	43597500	43597700	Dpysl3	-	9.41806e-05	CDS
chr18	46756800	46756900	Tmed7	-	3.5946e-05	CDS
chr18	46757000	46757100	Tmed7	-	3.16151e-08	5-UTR
chr18	48206300	48206600	Eno1b	+	3.37384e-05	CDS, 5-UTR
chr18	48206700	48206800	Eno1b	+	3.37384e-05	CDS
chr18	48206900	48207100	Eno1b	+	3.37384e-05	CDS
chr18	48207300	48207600	Eno1b	+	2.29186e-05	CDS
chr1	84835800	84836000	Trip12	-	4.63217e-08	Intron, 5-UTR
chr18	50294400	50294800	Hsd17b4	+	1.37933e-05	Intron
chr18	50294900	50295100	Hsd17b4	+	1.37933e-05	Intron
chr18	52677300	52677600	Lox	-	1.65648e-05	3-UTR
chr18	52684700	52684800	Lox	-	5.119e-05	Intron, CDS
chr18	52686500	52686600	Lox	-	0.000121927	CDS, Intron
chr18	52688400	52689300	Lox	-	4.45595e-06	CDS, 5-UTR
chr18	53577500	53577600	Ppic	-	6.10282e-08	CDS
chr18	60938100	60938200	Rps14	+	1.05107e-05	CDS, 3-UTR
chr18	61204900	61205000	Pdgfrb	+	2.99663e-06	5-UTR
chr18	61557400	61557500	Ppargc1b	-	5.64399e-06	Intron
chr18	6208200	6208300	Kif5b	-	4.32335e-07	CDS, 3-UTR
chr18	6241200	6241300	Kif5b	-	4.32335e-07	5-UTR
chr18	63851700	63851900	Txnl1	-	6.09718e-05	Intron, CDS, 5-UTR
chr18	64664900	64665000	Nars	-	0.000121927	CDS
chr18	6765200	6765300	Rab18	+	0.000121927	5-UTR, CDS, Intron
chr18	69505900	69506000	Tcf4	+	8.25586e-07	Intron
chr18	75161100	75161200	Rpl17	+	4.05216e-11	Intron
chr18	75161500	75161600	Rpl17	+	1.65716e-08	Intron
chr18	78012700	78012800	Atp5a1	+	1.05107e-05	5-UTR, Intron, CDS
chr18	78016300	78016400	Atp5a1	+	2.82229e-06	CDS
chr18	78017200	78017300	Atp5a1	+	1.57527e-06	CDS
chr18	78017500	78017600	Atp5a1	+	0.000121927	CDS
chr18	78019700	78019800	Atp5a1	+	3.5946e-05	CDS, Intron
chr18	78020000	78020100	Atp5a1	+	3.5946e-05	Intron, CDS
chr18	78021200	78021300	Atp5a1	+	8.25586e-07	3-UTR
chr1	87961300	87961400	Psmd1	+	1.95918e-05	CDS, 5-UTR, Intron
chr1	88247200	88247300	Ncl	-	1.05107e-05	CDS, Intron
chr1	88247400	88247600	Ncl	-	1.49832e-06	CDS
chr1	88247700	88247800	Snora75	-	8.14288e-05	Intron
chr1	88247900	88248000	Ncl	-	8.14288e-05	CDS, Intron
chr1	88248500	88248700	Ncl	-	5.26365e-06	Intron
chr1	88250300	88250400	Ncl	-	6.64341e-05	Intron, CDS
chr1	88252600	88252700	Ncl	-	1.95918e-05	CDS, Intron
chr1	88252800	88252900	Snord82	-	2.79484e-12	Intron
chr1	88253500	88254000	Ncl	-	1.56269e-05	Intron, CDS
chr1	88254700	88254800	Ncl	-	2.23218e-09	Intron, CDS
chr1	88255800	88255900	Ncl	-	3.93441e-14	5-UTR
chr1	88423300	88423500	Ptma	+	2.16207e-07	5-UTR, CDS, Intron
chr1	89673700	89673800	Atg16l1	+	5.64399e-06	Intron
chr1	90174000	90174100	A730008H23Rik	-	5.64399e-06	CDS, 5-UTR
chr1	90596800	90596900	Arl4c	-	4.86094e-05	3-UTR
chr1	90597000	90597200	Arl4c	-	4.86094e-05	3-UTR
chr1	90597300	90597400	Arl4c	-	6.64341e-05	3-UTR
chr1	90598500	90598600	Arl4c	-	5.64399e-06	5-UTR
chr19	10057200	10057400	Fth1	+	1.1982e-05	5-UTR, Intron, CDS
chr19	10059000	10059100	Fth1	+	1.57527e-06	CDS, Intron
chr19	10059300	10059500	Fth1	+	1.83858e-05	3-UTR, CDS
chr19	10126700	10126800	Fads3	+	6.64341e-05	CDS
chr19	10166200	10166300	Fads2	-	3.5946e-05	CDS, Intron
chr19	10175800	10176000	Fads2	-	1.20043e-06	5-UTR, CDS
chr19	10275100	10275200	Fen1	-	6.64341e-05	CDS
chr19	10680100	10680200	Ddb1	+	8.25586e-07	5-UTR, Intron, CDS
chr19	10681400	10681500	Ddb1	+	2.28595e-06	Intron, CDS
chr19	10693700	10693800	Ddb1	+	2.99663e-06	Intron, CDS
chr19	10702000	10702100	Ddb1	+	4.32335e-07	CDS
chr19	10703600	10703700	Ddb1	+	6.62189e-05	CDS, 3-UTR
chr19	10703900	10704100	Ddb1	+	3.08835e-05	3-UTR
chr19	10704200	10704300	Ddb1	+	3.08835e-05	3-UTR
chr19	10944100	10944200	Tmem132a	-	2.99663e-06	CDS, 5-UTR
chr19	10946500	10946600	Tmem109	-	1.05107e-05	CDS
chr19	10948800	10948900	Tmem109	-	7.07594e-05	CDS
chr19	10956100	10956200	Tmem109	-	5.64399e-06	5-UTR, Intron
chr19	11195800	11195900	1700017D01Rik	+	1.94713e-05	Intron
chr19	12869700	12869800	Zfp91	-	5.119e-05	CDS
chr19	15991600	15991700	Psat1	-	0.000121927	CDS
chr19	15992700	15992800	Psat1	-	3.5946e-05	CDS
chr19	20449700	20449800	Anxa1	-	6.64341e-05	Intron, CDS
chr19	20452100	20452200	Anxa1	-	5.64399e-06	CDS, Intron
chr19	20459000	20459100	Anxa1	-	0.000121927	CDS, Intron
chr19	22926500	22926600	Trpm3	+	1.49832e-06	Intron
chr1	92698900	92699000	Col6a3	-	3.5946e-05	CDS
chr1	92707100	92707200	Col6a3	-	0.000121927	CDS
chr1	92710000	92710100	Col6a3	-	5.64399e-06	CDS
chr1	92718700	92718800	Col6a3	-	0.000121927	CDS
chr1	92740400	92740500	Col6a3	-	1.65716e-08	5-UTR
chr19	34316000	34316300	Acta2	-	2.26233e-09	3-UTR, CDS
chr19	34317800	34318000	Acta2	-	4.13087e-07	CDS, Intron
chr19	34319400	34319600	Acta2	-	8.28581e-09	CDS, Intron
chr19	34320500	34320700	Acta2	-	6.09637e-05	CDS, Intron
chr19	34321100	34321200	Acta2	-	2.98887e-10	Intron, CDS
chr19	34322900	34323000	Acta2	-	3.86755e-13	CDS, Intron
chr19	34326200	34326400	Acta2	-	9.79591e-06	Intron, CDS
chr19	34326900	34327100	Acta2	-	2.93603e-10	Intron, CDS, 5-UTR
chr19	36186500	36186700	Ankrd1	-	1.05107e-05	3-UTR
chr19	36193700	36193800	Ankrd1	-	1.95918e-05	CDS, Intron
chr19	38025900	38026000	Myof	-	1.57527e-06	CDS, Intron
chr19	41338200	41338500	Tm9sf3	-	6.69302e-07	5-UTR, CDS, Intron
chr19	41986500	41986600	Pgam1	+	0.000121927	Intron, 5-UTR, CDS
chr19	42012100	42012200	Zdhhc16	+	0.000121927	CDS
chr19	44368500	44368900	Scd2	+	1.66127e-05	CDS, Intron, 5-UTR
chr19	44369400	44369600	Scd2	+	2.31975e-07	CDS
chr19	44375700	44375800	Scd2	+	4.32031e-06	Intron, CDS
chr19	44377600	44378300	Scd2	+	1.93512e-05	CDS, 3-UTR
chr19	44378500	44379200	Scd2	+	2.5828e-06	3-UTR
chr19	44379400	44379800	Scd2	+	2.03329e-05	3-UTR
chr19	44380000	44380100	Scd2	+	6.11797e-05	3-UTR
chr19	44380300	44380500	Scd2	+	2.16169e-07	3-UTR
chr19	44380600	44380700	Scd2	+	8.78033e-06	3-UTR
chr19	44380800	44381000	Scd2	+	8.78033e-06	3-UTR
chr19	44381100	44381200	Scd2	+	8.78033e-06	3-UTR
chr19	44470600	44470700	Scd1	-	2.99663e-06	3-UTR
chr19	44470900	44471000	Scd1	-	5.64399e-06	3-UTR
chr19	44472000	44472100	Scd1	-	1.57527e-06	3-UTR
chr19	44481900	44482000	Scd1	-	4.32335e-07	5-UTR
chr19	44648800	44648900	Hif1an	+	3.16151e-08	3-UTR
chr19	4615300	4615400	Lrfn4	-	0.000121927	5-UTR
chr1	94728300	94728700	Gpc1	+	8.98651e-06	Intron, CDS, 5-UTR
chr19	47334800	47335200	Sh3pxd2a	-	3.08868e-05	3-UTR
chr19	47335900	47336000	Sh3pxd2a	-	5.64399e-06	3-UTR
chr19	47337100	47337200	Sh3pxd2a	-	3.5946e-05	3-UTR
chr19	47338300	47338400	Sh3pxd2a	-	0.000121927	3-UTR
chr19	47338900	47339000	Sh3pxd2a	-	3.16151e-08	3-UTR
chr19	47339200	47339300	Sh3pxd2a	-	2.99663e-06	3-UTR
chr19	47339800	47340000	Sh3pxd2a	-	4.75405e-05	3-UTR
chr19	47340100	47340200	Sh3pxd2a	-	4.75405e-05	3-UTR
chr19	47340300	47340400	Sh3pxd2a	-	1.95918e-05	3-UTR
chr19	47340600	47340700	Sh3pxd2a	-	8.25586e-07	3-UTR
chr19	47340800	47340900	Sh3pxd2a	-	6.23898e-05	3-UTR
chr19	47341000	47341200	Sh3pxd2a	-	6.23898e-05	3-UTR
chr19	47341500	47341600	Sh3pxd2a	-	1.484e-05	CDS
chr19	47341700	47341900	Sh3pxd2a	-	1.484e-05	CDS
chr19	47342100	47342600	Sh3pxd2a	-	2.33122e-05	CDS
chr19	47343000	47343100	Sh3pxd2a	-	8.25586e-07	CDS
chr19	47343200	47343400	Sh3pxd2a	-	1.12942e-05	CDS
chr19	47347900	47348000	Sh3pxd2a	-	0.000121927	CDS
chr19	47352800	47352900	Sh3pxd2a	-	1.17317e-07	Intron, CDS
chr19	47388500	47388700	Sh3pxd2a	-	3.36298e-05	CDS, Intron
chr19	47388900	47389100	Sh3pxd2a	-	4.3013e-05	Intron
chr1	94749900	94750100	Gpc1	+	1.52883e-06	Intron, CDS
chr1	94751400	94751800	Gpc1	+	1.31391e-07	CDS, Intron
chr1	94752500	94752600	Gpc1	+	5.64399e-06	CDS
chr1	94753500	94753700	Gpc1	+	6.24618e-05	Intron, CDS
chr1	94753800	94753900	Gpc1	+	5.87187e-10	CDS, Intron
chr1	94754000	94754100	Gpc1	+	6.0994e-05	CDS, Intron
chr1	94754400	94754600	Gpc1	+	6.62189e-05	CDS, Intron
chr1	94754900	94755800	Gpc1	+	2.4675e-06	3-UTR, CDS, Intron
chr1	94755900	94756800	Gpc1	+	2.4675e-06	3-UTR
chr19	47969900	47970000	Itprip	-	6.64341e-05	3-UTR
chr19	47972400	47972500	Itprip	-	3.5946e-05	CDS
chr19	5365800	5365900	Banf1	-	6.10282e-08	CDS, Intron
chr19	5490500	5490600	Cfl1	+	6.10282e-08	5-UTR, CDS, Intron
chr19	5492500	5492800	Cfl1	+	8.10707e-08	CDS
chr19	5493400	5493800	Cfl1	+	3.51101e-06	CDS, 3-UTR
chr19	5493900	5494000	Cfl1	+	3.51101e-06	3-UTR
chr1	95698300	95698400	Dtymk	-	1.05107e-05	CDS
chr19	5742100	5742200	Ltbp3	+	1.95918e-05	5-UTR
chr19	5796000	5798500	Malat1	-	2.51573e-06	Intron
chr19	5798600	5799400	Malat1	-	2.51573e-06	Intron
chr19	5799500	5801900	Malat1	-	2.51573e-06	Intron
chr19	5802100	5802400	Malat1	-	1.19821e-05	Intron
chr19	5802600	5802700	Malat1	-	6.10282e-08	Intron
chr19	5837900	5845500	Neat1	-	5.15435e-08	Intron
chr19	6058200	6058300	Fau	+	0.000121927	Intron, 5-UTR, CDS
chr19	6058400	6058500	Fau	+	5.64399e-06	CDS, Intron
chr19	60656400	60656500	Cacul1	-	1.03113e-05	CDS
chr19	60656600	60656800	Cacul1	-	1.03113e-05	5-UTR, CDS
chr19	60842300	60842600	Eif3a	-	3.12421e-05	CDS
chr19	60852500	60852600	Eif3a	-	6.64341e-05	CDS, Intron
chr19	60858100	60858200	Eif3a	-	3.5946e-05	CDS
chr19	60866400	60866500	Eif3a	-	3.6039e-05	5-UTR, CDS
chr19	6365600	6365700	Sf1	+	6.64341e-05	CDS, Intron
chr19	6376600	6376700	Sf1	+	0.000121927	3-UTR
chr19	6982500	6982600	Prdx5	-	1.05107e-05	CDS
chr19	7049500	7049700	Ppp1r14b	+	4.17083e-07	5-UTR
chr19	7049800	7049900	Ppp1r14b	+	0.000121927	CDS
chr19	7095500	7095600	Stip1	-	4.74482e-05	CDS, 3-UTR
chr19	7289900	7290000	Cox8a	-	2.77689e-05	CDS, Intron
chr19	7291900	7292100	Cox8a	-	1.52883e-06	5-UTR, CDS
chr19	7501600	7501700	Rtn3	-	5.66816e-06	3-UTR
chr19	7557500	7557600	Rtn3	-	2.23218e-09	CDS, 5-UTR
chr19	8788100	8788200	Slc3a2	-	3.84724e-05	CDS
chr19	8798400	8798600	Snhg1	+	7.87637e-07	Intron
chr19	8798700	8798800	Snhg1	+	2.02509e-14	Intron
chr19	8799000	8799100	Snhg1	+	1.08874e-13	Intron
chr19	8799300	8799700	Snhg1	+	1.07916e-05	Intron
chr19	8799800	8799900	Snhg1	+	1.44156e-12	Intron
chr19	8800100	8800200	Snhg1	+	4.32335e-07	Intron
chr19	8800300	8800500	Snhg1	+	2.20069e-09	Intron
chr19	9063800	9063900	Ahnak	+	3.41267e-05	5-UTR
chr19	9064900	9065000	Ahnak	+	3.5946e-05	Intron
chr19	9074200	9074300	Ahnak	+	8.25586e-07	5-UTR, Intron
chr19	9074600	9074700	Ahnak	+	1.14569e-09	CDS
chr19	9075200	9075300	Ahnak	+	1.08874e-13	CDS
chr19	9076200	9078400	Ahnak	+	4.87645e-06	CDS
chr19	9078500	9079400	Ahnak	+	1.51449e-05	CDS
chr19	9079500	9079600	Ahnak	+	1.51449e-05	CDS
chr19	9080000	9080500	Ahnak	+	1.38235e-05	CDS
chr19	9080600	9080700	Ahnak	+	1.38235e-05	CDS
chr19	9080800	9080900	Ahnak	+	1.38235e-05	CDS
chr19	9081000	9081100	Ahnak	+	1.38235e-05	CDS
chr19	9081200	9081300	Ahnak	+	2.97933e-05	CDS
chr19	9081400	9082300	Ahnak	+	2.97933e-05	CDS
chr19	9082400	9082500	Ahnak	+	5.26244e-05	CDS
chr19	9082600	9082700	Ahnak	+	5.26244e-05	CDS
chr19	9082800	9083300	Ahnak	+	1.39846e-05	CDS
chr19	9083500	9084100	Ahnak	+	3.0886e-05	CDS
chr19	9084200	9084400	Ahnak	+	3.84724e-05	CDS
chr19	9084800	9085100	Ahnak	+	2.94767e-05	CDS
chr19	9085200	9085700	Ahnak	+	2.94767e-05	CDS
chr19	9085800	9085900	Ahnak	+	3.5946e-05	CDS
chr19	9086000	9086100	Ahnak	+	0.000121927	CDS
chr19	9086400	9086500	Ahnak	+	4.76495e-05	CDS
chr19	9086900	9087000	Ahnak	+	4.3013e-05	CDS
chr19	9087200	9087400	Ahnak	+	3.36298e-05	CDS
chr19	9087600	9087700	Ahnak	+	1.57527e-06	CDS
chr19	9087800	9088000	Ahnak	+	1.94713e-05	CDS
chr19	9088300	9088600	Ahnak	+	2.94533e-06	CDS
chr19	9088900	9089100	Ahnak	+	1.71448e-06	CDS
chr19	9089300	9089500	Ahnak	+	1.50513e-05	CDS
chr19	9089600	9090000	Ahnak	+	2.43203e-05	CDS
chr19	9090100	9090200	Ahnak	+	2.43203e-05	CDS
chr19	9090300	9090400	Ahnak	+	2.43203e-05	CDS
chr19	9090600	9093000	Ahnak	+	3.09647e-07	3-UTR, CDS
chr19	9093100	9093500	Ahnak	+	1.72858e-06	3-UTR
chr1	9932500	9932600	Snord87	-	2.10312e-11	Intron
chr19	9951100	9951200	Incenp	-	6.64341e-05	CDS
chr19	9969800	9969900	Incenp	-	0.000121927	CDS, Intron
chr2	102652300	102652400	Cd44	-	1.17317e-07	3-UTR
chr2	102652500	102652600	Cd44	-	2.99663e-06	3-UTR
chr2	102652900	102653000	Cd44	-	5.9155e-05	3-UTR
chr2	102653300	102653400	Cd44	-	3.5946e-05	3-UTR
chr2	102653800	102653900	Cd44	-	1.95918e-05	3-UTR
chr2	102654200	102654500	Cd44	-	1.21316e-05	Intron, 3-UTR, CDS
chr2	102669400	102669600	Cd44	-	1.7973e-05	Intron
chr2	102693200	102693300	Cd44	-	8.25586e-07	CDS
chr2	102705500	102705600	Cd44	-	2.99663e-06	CDS
chr2	102741400	102741600	Cd44	-	2.99663e-06	5-UTR, CDS, Intron
chr2	103637000	103637100	Caprin1	-	1.05107e-05	5-UTR, CDS
chr2	105227700	105227800	Rcn1	-	5.25965e-06	3-UTR
chr2	105228000	105228100	Rcn1	-	3.5946e-05	CDS, 3-UTR
chr2	105239200	105239300	Rcn1	-	2.0795e-05	CDS
chr2	113588900	113589000	Grem1	-	4.56627e-06	3-UTR
chr2	113589100	113590300	Grem1	-	3.26685e-06	CDS, 3-UTR
chr2	113672700	113672900	Arhgap11a	-	6.24618e-05	3-UTR
chr2	113673900	113674000	Arhgap11a	-	0.000121927	CDS
chr2	113688300	113688400	Arhgap11a	-	7.4769e-05	5-UTR
chr2	117096400	117096500	Fam98b	+	7.07594e-05	CDS
chr2	117937600	117937800	Thbs1	+	2.20206e-09	5-UTR
chr2	117938300	117938500	Thbs1	+	4.12793e-07	CDS, Intron, 5-UTR
chr2	117938700	117939200	Thbs1	+	1.10768e-05	Intron, CDS
chr2	117940400	117940600	Thbs1	+	7.91926e-07	CDS, Intron
chr2	117940700	117940800	Thbs1	+	8.25586e-07	CDS
chr2	117941600	117941700	Thbs1	+	6.64341e-05	CDS, Intron
chr2	117943200	117943400	Thbs1	+	4.3013e-05	Intron, CDS
chr2	117943900	117944100	Thbs1	+	7.87637e-07	CDS, Intron
chr2	117944400	117944500	Thbs1	+	5.87187e-10	CDS
chr2	117944800	117944900	Thbs1	+	5.87187e-10	Intron, CDS
chr2	117945100	117945200	Thbs1	+	4.40133e-09	CDS
chr2	117945500	117945700	Thbs1	+	2.40031e-05	CDS, Intron
chr2	117946600	117946700	Thbs1	+	7.87854e-11	CDS
chr2	117946900	117947000	Thbs1	+	2.99663e-06	Intron, CDS
chr2	117948300	117948400	Thbs1	+	3.60963e-06	CDS
chr2	117948700	117948800	Thbs1	+	3.47154e-05	CDS
chr2	117949000	117949300	Thbs1	+	1.05593e-05	Intron, CDS
chr2	117949800	117950000	Thbs1	+	4.32335e-07	CDS, Intron
chr2	117950800	117951600	Thbs1	+	1.18166e-08	3-UTR
chr2	117951800	117952100	Thbs1	+	4.20164e-08	3-UTR
chr2	117952200	117952400	Thbs1	+	4.32031e-06	3-UTR
chr2	121239800	121239900	Pdia3	+	1.49832e-06	CDS
chr2	121259300	121259400	Pdia3	+	0.000121927	CDS
chr2	121260500	121260600	Pdia3	+	6.64341e-05	Intron, CDS
chr2	121973400	121973600	B2m	+	6.09635e-05	5-UTR, CDS
chr2	121973400	121973600	Patl2	+	6.09635e-05	Intron
chr2	121976600	121976700	B2m	+	2.10312e-11	CDS, Intron
chr2	128512900	128513000	Anapc1	-	1.95918e-05	5-UTR
chr2	129024600	129024700	Slc20a1	+	6.64341e-05	5-UTR
chr2	129998600	129998700	Snrpb	-	4.05216e-11	Intron
chr2	130100400	130100500	Nop56	+	6.64341e-05	CDS, Intron
chr2	130101200	130101300	Snord110	+	1.53483e-10	Intron
chr2	130102000	130102100	Nop56	+	1.14569e-09	Intron
chr2	130103400	130103500	Nop56	+	1.93913e-14	Intron
chr2	130103700	130103800	Nop56	+	4.40133e-09	CDS
chr2	130103700	130103800	Snord57	+	4.40133e-09	Intron
chr2	131003000	131005600	Cenpb	-	8.97539e-07	3-UTR, CDS
chr2	132078600	132078700	Pcna	-	1.85231e-05	CDS
chr2	132078800	132078900	Pcna	-	1.85231e-05	5-UTR
chr2	13495900	13496600	Vim	+	1.93468e-14	CDS, 5-UTR, Intron
chr2	13497100	13497200	Vim	+	1.17317e-07	Intron, CDS
chr2	13500000	13500100	Vim	+	2.02509e-14	Intron, CDS
chr2	13500200	13500400	Vim	+	2.02705e-11	CDS, Intron
chr2	13501000	13501200	Vim	+	5.89519e-08	CDS, Intron
chr2	13501600	13501900	Vim	+	7.44139e-10	Intron, CDS
chr2	13502200	13502300	Vim	+	3.5946e-05	Intron, CDS
chr2	13503200	13503300	Vim	+	8.57895e-09	Intron, CDS
chr2	13504100	13504300	Vim	+	5.89519e-08	CDS, 3-UTR
chr2	143741300	143741400	Dstn	+	0.000121927	Intron, 5-UTR, CDS
chr2	143779800	143779900	Rrbp1	-	1.05107e-05	Intron, CDS
chr2	143814700	143814800	Rrbp1	-	1.95918e-05	CDS
chr2	143814900	143815000	Rrbp1	-	1.05107e-05	CDS
chr2	143815200	143815300	Rrbp1	-	3.6039e-05	CDS
chr2	143836800	143836900	Rrbp1	-	3.84724e-05	5-UTR
chr2	144087300	144087400	Snx5	-	8.25586e-07	Intron
chr2	144091700	144092000	Snord17	-	2.21447e-05	Intron
chr2	148697500	148697600	Cst3	-	1.57527e-06	3-UTR
chr2	148700900	148701200	Cst3	-	3.08847e-08	CDS, 5-UTR
chr2	151386400	151386500	Fkbp1a	+	1.57527e-06	3-UTR
chr2	152495200	152495300	H13	+	1.95918e-05	5-UTR
chr2	152562000	152562100	Id1	+	3.5946e-05	Intron, CDS, 5-UTR
chr2	154617100	154617200	Raly	+	1.05107e-05	5-UTR
chr2	154689500	154689600	Raly	+	3.5946e-05	Intron, CDS
chr2	155652300	155652400	Eif6	-	6.64341e-05	5-UTR
chr2	156005800	156005900	Rbm39	-	1.05107e-05	5-UTR
chr2	156606900	156607000	Myl9	+	0.000121927	3-UTR
chr2	156688900	156689100	1110008F13Rik	+	2.32284e-05	CDS, Intron, 5-UTR
chr2	156866400	156866500	Soga1	-	1.05107e-05	CDS
chr2	157109300	157109400	Rpn2	+	1.95918e-05	5-UTR, Intron, CDS
chr2	157151600	157151700	Rpn2	+	6.37855e-05	3-UTR
chr2	158182200	158182300	9430008C03Rik	-	0.000121927	Intron
chr2	158185500	158185600	9430008C03Rik	-	5.87187e-10	Intron
chr2	163162100	163162200	Jph2	-	3.76303e-05	3-UTR
chr2	163162500	163162600	Jph2	-	1.95918e-05	3-UTR
chr2	163165100	163165200	Jph2	-	0.000121927	CDS
chr2	163223200	163223300	Jph2	-	3.5946e-05	5-UTR, CDS
chr2	163821000	163821100	Ywhab	+	7.89365e-05	5-UTR
chr2	163837300	163837400	Ywhab	+	3.5946e-05	5-UTR, CDS, Intron
chr2	164250000	164250200	Sdc4	-	5.45137e-05	3-UTR
chr2	164250300	164250400	Sdc4	-	5.45137e-05	3-UTR
chr2	164250800	164251200	Sdc4	-	3.61852e-05	3-UTR
chr2	164251300	164251400	Sdc4	-	3.1908e-05	3-UTR
chr2	164251500	164251700	Sdc4	-	3.1908e-05	CDS, 3-UTR
chr2	164254500	164254600	Sdc4	-	0.000121927	CDS, Intron
chr2	164659500	164659600	Ctsa	+	5.64399e-06	Intron, CDS
chr2	166888900	166889200	1500012F01Rik	+	1.20023e-05	Intron
chr2	166890500	166890600	1500012F01Rik	+	1.93468e-14	Intron
chr2	166890800	166890900	Snord12	+	4.05216e-11	Intron
chr2	173053200	173053400	Pmepa1	-	6.63265e-05	CDS, 3-UTR
chr2	173086500	173086600	Pmepa1	-	0.000121927	Intron
chr2	173089300	173089400	Pmepa1	-	5.64399e-06	Intron
chr2	173091000	173091100	Pmepa1	-	2.32284e-05	Intron
chr2	173101100	173101200	Pmepa1	-	6.10282e-08	Intron
chr2	173101300	173101400	Pmepa1	-	9.41806e-05	Intron
chr2	173101900	173102000	Pmepa1	-	4.32335e-07	5-UTR
chr2	173604400	173604500	Vapb	+	1.95918e-05	3-UTR
chr2	174155600	174155700	Gnas	+	2.98887e-10	5-UTR
chr2	174155800	174155900	Gnas	+	2.25397e-07	CDS
chr2	174167300	174167400	Gnas	+	6.10282e-08	Intron, CDS, 3-UTR
chr2	174168700	174168800	Gnas	+	1.14569e-09	CDS, Intron, 3-UTR
chr2	174170900	174171000	Gnas	+	5.64399e-06	CDS, 3-UTR
chr2	174171700	174171900	Gnas	+	2.88065e-06	CDS, Intron, 3-UTR
chr2	174263700	174263800	Ctsz	-	1.05107e-05	CDS
chr2	174264300	174264400	Ctsz	-	6.62189e-05	CDS, 5-UTR
chr2	17986300	17986500	Mllt10	+	4.12943e-07	Intron, 5-UTR
chr2	18598800	18598900	Bmi1	+	0.000121927	5-UTR
chr2	20821500	20821800	Arhgap21	+	4.14291e-09	Intron
chr2	22444300	22444500	Myo3a	-	4.35451e-08	Intron
chr2	22444700	22444900	Myo3a	-	8.30606e-09	Intron
chr2	22445200	22445400	Myo3a	+	1.80316e-05	Intron
chr2	22895500	22895700	Abi1	-	2.85251e-06	CDS, 5-UTR
chr2	26494700	26494800	Snhg7	-	1.17317e-07	Intron
chr2	26766800	26766900	Rpl7a	+	7.42066e-13	Intron
chr2	26767700	26767800	Rpl7a	+	2.23218e-09	Intron
chr2	26768000	26768100	Rpl7a	+	3.86755e-13	Intron
chr2	26768300	26768400	Rpl7a	+	7.87854e-11	Intron, CDS
chr2	26777300	26777500	Surf4	-	6.75368e-06	CDS, 3-UTR
chr2	26779900	26780000	Surf4	-	5.64399e-06	CDS
chr2	26976800	26977000	Fam163b	+	7.6751e-11	Intron
chr2	27257400	27257500	Vav2	+	1.14569e-09	Intron
chr2	27616500	27616600	Rxra	+	0.000121927	3-UTR
chr2	27742000	27742400	Col5a1	+	7.50536e-06	5-UTR, CDS, Intron
chr2	27888100	27888200	Col5a1	+	1.95918e-05	Intron, CDS
chr2	27892500	27892600	Col5a1	+	1.95918e-05	3-UTR, CDS
chr2	27892700	27892800	Col5a1	+	2.99663e-06	3-UTR
chr2	27893900	27894000	Col5a1	+	3.5946e-05	3-UTR
chr2	29833900	29834000	Sptan1	+	0.000121927	CDS
chr2	29857800	29857900	Sptan1	+	0.000121927	CDS
chr2	29922000	29922400	Set	+	2.4473e-05	5-UTR, CDS, Intron
chr2	30303200	30303300	Ptpa	+	0.000121927	3-UTR
chr2	31428300	31428400	Fubp3	+	3.16151e-08	5-UTR, Intron, CDS
chr2	32006600	32006800	Prrc2b	+	7.89365e-05	5-UTR
chr2	32056400	32056500	Prrc2b	+	1.05107e-05	CDS
chr2	32077500	32077600	Bat2l	+	6.64341e-05	Intron
chr2	32134300	32134400	Swi5	-	1.95918e-05	3-UTR
chr2	32134500	32134600	Swi5	-	8.25586e-07	CDS, 3-UTR
chr2	32143400	32143500	2900010J23Rik	-	1.95918e-05	Intron
chr2	32143400	32143500	Swi5	-	1.95918e-05	5-UTR
chr2	32731700	32731900	Fam129b	+	5.27117e-06	CDS, 5-UTR, Intron
chr2	32761300	32761400	Fam129b	+	0.000121927	CDS
chr2	32775000	32775100	Fam129b	+	4.32335e-07	Intron, CDS
chr2	32779000	32779600	Fam129b	+	7.18164e-06	CDS, 3-UTR
chr2	32779800	32779900	Fam129b	+	6.64341e-05	3-UTR
chr2	32780000	32780400	Fam129b	+	7.52786e-06	3-UTR
chr2	32780500	32780700	Fam129b	+	6.75368e-06	3-UTR
chr2	32818800	32819000	Snora65	+	9.81172e-06	Intron
chr2	33071600	33071900	Angptl2	+	3.5091e-06	5-UTR
chr2	33083700	33083800	Angptl2	+	1.57527e-06	5-UTR, CDS
chr2	33083700	33083800	Ralgps1	+	1.57527e-06	Intron
chr2	33083900	33084200	Angptl2	+	1.0037e-05	CDS
chr2	33084300	33084400	Angptl2	+	1.05107e-05	CDS
chr2	33102400	33102500	Angptl2	+	3.5946e-05	3-UTR
chr2	33102700	33102800	Angptl2	+	3.16151e-08	3-UTR
chr2	33103000	33103100	Angptl2	+	6.64341e-05	3-UTR
chr2	34627600	34628000	Hspa5	+	2.65702e-06	CDS, 5-UTR, Intron
chr2	34628100	34628300	Hspa5	+	1.69237e-08	CDS
chr2	34629600	34629700	Hspa5	+	4.32335e-07	CDS
chr2	34631100	34631200	Hspa5	+	5.64399e-06	CDS
chr2	34631500	34631700	Hspa5	+	1.38924e-05	3-UTR, CDS
chr2	34631800	34631900	Hspa5	+	1.38924e-05	3-UTR
chr2	49307100	49307200	Epc2	+	1.05107e-05	5-UTR
chr2	5300100	5300400	Camk1d	-	5.7196e-09	Intron
chr2	5715800	5715900	Cdc123	-	5.64399e-06	3-UTR, CDS
chr2	58999100	58999200	Pkp4	+	1.95918e-05	Intron, 5-UTR
chr2	6997200	6997500	Celf2	-	5.25104e-07	Intron
chr2	73404100	73404200	Chrna1	-	3.84724e-05	3-UTR
chr2	73408500	73408600	Chrna1	-	3.5946e-05	CDS
chr2	73412500	73412700	Chrna1	-	1.80316e-05	Intron, CDS
chr2	73705900	73706100	Atf2	+	1.93468e-14	Intron
chr2	73746500	73746700	Atp5g3	-	7.89365e-05	CDS, 3-UTR
chr2	73747200	73747400	Atp5g3	-	1.49943e-06	CDS, Intron
chr2	73749000	73749100	Atp5g3	-	1.06707e-11	CDS, Intron, 5-UTR
chr2	75542400	75542500	Nfe2l2	-	1.95918e-05	5-UTR, Intron, CDS
chr2	80421000	80421100	Nckap1	-	5.64399e-06	CDS, Intron
chr2	80421200	80421300	Nckap1	-	1.17317e-07	5-UTR
chr2	83646200	83646300	Itgav	+	1.05107e-05	3-UTR
chr2	84441200	84441300	Ctnnd1	-	1.94713e-05	3-UTR
chr2	84442000	84442100	Ctnnd1	-	7.07594e-05	3-UTR
chr2	84456700	84456800	Ctnnd1	-	0.000121927	CDS
chr2	84460200	84460300	Ctnnd1	-	9.41806e-05	CDS
chr2	84464500	84464600	Ctnnd1	-	3.33297e-05	CDS
chr2	84490600	84490700	Ctnnd1	-	1.05107e-05	5-UTR
chr2	84581200	84581300	Mir130a	-	6.64341e-05	Intron
chr2	84902200	84902400	Tnks1bp1	+	6.37855e-05	CDS
chr2	84903500	84903700	Tnks1bp1	+	2.77689e-05	CDS
chr2	84903800	84904000	Tnks1bp1	+	4.32031e-06	CDS
chr2	92755300	92755400	Syt13	+	6.37855e-05	5-UTR, CDS, Intron
chr2	92786200	92786300	Syt13	+	2.32284e-05	CDS
chr2	93259300	93259400	Cd82	-	2.99663e-06	3-UTR
chr2	93270300	93270400	Cd82	-	1.05107e-05	CDS
chr2	93274000	93274100	Cd82	-	0.000121927	CDS, Intron
chr2	93283500	93283600	Cd82	-	1.95918e-05	5-UTR, Intron
chr2	93302500	93302600	Cd82	-	7.87854e-11	5-UTR
chr2	93997900	93998000	Hsd17b12	-	2.99663e-06	CDS
chr2	9990200	9990300	Atp5c1	-	1.57527e-06	Intron, CDS
chr3	100489200	100489300	Man1a2	-	3.5946e-05	5-UTR
chr3	100844900	100845000	Ptgfrn	-	0.000121927	3-UTR
chr3	100845800	100846000	Ptgfrn	-	3.23479e-06	3-UTR
chr3	100846700	100846900	Ptgfrn	-	6.75368e-06	3-UTR
chr3	100847200	100847300	Ptgfrn	-	6.10282e-08	CDS, 3-UTR
chr3	100849500	100849600	Ptgfrn	-	4.32335e-07	CDS
chr3	100854000	100854100	Ptgfrn	-	1.95918e-05	Intron, CDS
chr3	100860300	100860400	Ptgfrn	-	3.5946e-05	CDS
chr3	100864700	100864800	Ptgfrn	-	0.000121927	CDS
chr3	100884000	100884400	Ptgfrn	-	2.22941e-05	CDS, Intron
chr3	100914000	100914200	Ptgfrn	-	1.49889e-06	CDS, Intron, 5-UTR
chr3	101380300	101380500	Atp1a1	-	2.99663e-06	CDS, 3-UTR
chr3	101390100	101390200	Atp1a1	-	3.5946e-05	CDS
chr3	101395700	101395800	Atp1a1	-	6.64341e-05	Intron, CDS
chr3	101398900	101399000	Atp1a1	-	2.23218e-09	CDS, Intron
chr3	101408400	101408600	Atp1a1	-	3.32182e-05	5-UTR
chr3	104442600	104442700	Slc16a1	+	6.64341e-05	5-UTR
chr3	104459800	104459900	Slc16a1	+	1.57527e-06	3-UTR
chr3	107499100	107499200	Ahcyl1	-	6.64341e-05	5-UTR, CDS
chr3	107544100	107544200	Csf1	-	1.57527e-06	3-UTR
chr3	107544400	107544600	Csf1	-	4.32031e-06	3-UTR
[truncated: 1,261 more rows]

## Sheet: mRNAs with different sites
Supplementary Table S1. CLIP-seq analysis of DHX36 RNA binding in C2C12 myoblasts.
mRNAs with different DHX36 bindings
3' UTR	CDS	5' UTR	Intron
2010111I01Rik	1110008F13Rik	1110008F13Rik	0610031J06Rik
9530068E07Rik	1810013L24Rik	1810013L24Rik	1110008F13Rik
Acta2	9530068E07Rik	A730008H23Rik	1110038B12Rik
Actb	A730008H23Rik	Abi1	1500012F01Rik
Actg1	Aars	Acta2	1700017D01Rik
Actn1	Abi1	Actb	1810013L24Rik
Actn4	Acta2	Actg1	2410002F23Rik
Adcy6	Actb	Actn1	2500003M10Rik
Adcy7	Actg1	Actn4	2700023E23Rik
Aes	Actn1	Actr2	2900002K06Rik
Ago2	Actn4	Actr3	2900010J23Rik
Ahnak	Actr2	Adam10	2900073G15Rik
Ak2	Actr3	Adcy7	4930412F15Rik
Akap2	Adcy6	Aebp1	4930422I07Rik
Aldoa	Adcy7	Aebp2	4930432O21Rik
Amfr	Aebp1	Afg3l1	4933404O12Rik
Angptl2	Aebp2	Ahctf1	5430416N02Rik
Ank	Afg3l1	Ahcyl1	6720457D02Rik
Ankrd1	Ahcyl1	Ahnak	9330111N05Rik
Ankrd52	Ahnak	Ahsa2	9430008C03Rik
Anp32e	Ahsa1	Akr1a1	Aars
Anxa2	Ahsa2	Alcam	Abcb7
Anxa5	Akap2	Aldh2	Acsl3
Anxa6	Akr1a1	Aldoa	Acta2
App	Aldh2	Alkbh5	Actb
Aqp1	Aldoa	Amfr	Actg1
Aqp5	Amfr	Anapc1	Actn1
Arf3	Ammecr1	Angptl2	Actn4
Arhgap11a	Amotl2	Ank	Actr2
Arhgdia	Anapc5	Anp32b	Adcy7
Arl4c	Angptl2	Anp32e	Aebp1
Arl6ip5	Ank	Anxa3	Aebp2
Arpc4	Ankrd1	Anxa5	Afg3l1
Asah1	Anln	App	Agxt2l2
Atp1a1	Anp32b	Aqp5	Ahnak
Atp5a1	Anp32e	Arf3	Ahsa1
Atp5b	Anxa1	Arf4	AI506816
Atp5g3	Anxa2	Arf6	Aldoa
Atp6ap1	Anxa5	Arglu1	Alkbh1
Atp6v0c	Anxa6	Arhgap11a	Amfr
Aup1	App	Arhgdia	Ank
Axl	Aqp1	Arl4c	Ankrd1
Bgn	Aqp5	Arl6ip5	Anln
Bin1	Arf6	Arpc2	Anp32b
Brd2	Arglu1	Asah1	Anp32e
Bsg	Arhgap11a	Asph	Anxa1
Calm1	Arhgdia	Atf4	Anxa2
Calm2	Arhgef2	Atn1	Anxa6
Calm3	Arid1a	Atp13a3	App
Calr	Arih1	Atp1a1	Aqp5
Calu	Arl6ip1	Atp2a2	Arf6
Canx	Arl6ip5	Atp5a1	Arhgap21
Capg	Arpc1b	Atp5d	Arhgdia
Capns1	Arpc2	Atp5g3	Arhgef2
Capzb	Arpc4	Atp6ap1	Arl6ip1
Cavin1	Asah1	Atp6v0b	Arl6ip5
Cbx5	Asph	Axl	Arpc2
Cbx6	Atf4	B2m	Arpc4
Ccnd1	Atp13a3	Basp1	Atf2
Cd164	Atp1a1	Baz1b	Atf4
Cd44	Atp2a2	BC005537	Atg16l1
Cd63	Atp5a1	Bgn	Atl1
Cd81	Atp5b	Bicd2	Atn1
Cd82	Atp5c1	Bin1	Atp13a3
Cd9	Atp5d	Bmi1	Atp1a1
Cdc123	Atp5g3	Brd2	Atp5a1
Cdh15	Atp5j	Bsg	Atp5b
Cdk4	Atp5j2	Btg1	Atp5c1
Cenpb	Atp6ap1	Cacul1	Atp5d
Cfl1	Atp6v0b	Cald1	Atp5g3
Chd4	Aup1	Calm1	Atp6ap1
Chrna1	AW549877	Calm2	AW549877
Chst2	Axl	Calm3	Axl
Ckap4	B2m	Calr	B2m
Clic1	Banf1	Cand1	Banf1
Clic4	Basp1	Canx	Basp1
Cnbp	Baz1b	Capn2	Bat1a
Cnn2	Bcar1	Caprin1	Bat2
Cnn3	Bgn	Cavin1	Bat2l
Col12a1	Bicd2	Cbfb	Baz1b
Col1a2	Bin1	Cbx6	Bgn
Col3a1	Bmp1	Ccl2	Bicd2
Col4a1	Brd2	Ccnd1	Bin1
Col4a2	Bsg	Cct3	Bsg
Col5a1	Cacul1	Cct4	Btbd9
Coro1c	Cald1	Cct5	C230081A13Rik
Cox4i1	Calm2	Cct6a	C230096C10Rik
Crip1	Calr	Cct7	Cald1
Crip2	Calu	Cd151	Calm2
Csf1	Canx	Cd44	Calr
Csrp1	Cap1	Cd47	Camk1d
Cst3	Capg	Cd63	Canx
Ctdnep1	Capn2	Cd81	Cap1
Ctgf	Capns1	Cd82	Capg
Ctnnb1	Caprin1	Cd9	Cast
Ctnnd1	Cavin1	Cdh15	Cbfb
Ctsb	Cbfb	Cdh2	Cbx5
Ctsd	Cbx5	Cdk19	Ccl2
Ctsl	Ccl2	Cdk4	Cct2
Cxcl12	Ccnd1	Cfl1	Cct3
Cxcl5	Cct2	Chd3	Cct4
Cyb5r3	Cct3	Chst2	Cct6a
Cyr61	Cct4	Chsy1	Cct7
D17H6S56E-5	Cct5	Cited2	Cct8
Dag1	Cct6a	Ckap4	Cd44
Ddb1	Cct7	Clic1	Cd47
Ddx17	Cct8	Clic4	Cd63
Ddx6	Cd44	Clta	Cd82
Des	Cd47	Cltc	Cd9
Dhx9	Cd63	Cmtr1	Cdh15
Dnaja2	Cd81	Cnbp	Cdk4
Dpysl3	Cd82	Cnih4	Cdk8
Dync1h1	Cd9	Cnn3	Celf2
Dynll2	Cdc123	Col1a1	Cfl1
Eef1a1	Cdh15	Col1a2	Chd3
Eef2	Cdh2	Col3a1	Chd4
Efnb2	Cdk19	Col4a1	Chrna1
Eif4a1	Cdk4	Col5a1	Chst2
Eif4b	Cdkn1a	Col5a2	Clasp1
Eif4g1	Cenpb	Col6a3	Clasp2
Eif4h	Cfl1	Cox4i1	Clic1
Eif5a	Chd3	Cox5a	Clta
Emc3	Chd4	Cox6a1	Cnbp
Emp1	Chrna1	Cox8a	Cnih4
Emp3	Chst2	Crebbp	Cnn3
Eno1	Chsy1	Crip1	Cntnap5b
Etf1	Chtop	Crip2	Col1a1
Ewsr1	Ckap4	Crlf1	Col1a2
Fam129b	Clic1	Cs	Col3a1
Fdps	Clic4	Csf1	Col4a1
Fgd3	Clta	Cst3	Col5a1
Fgfr1	Cnbp	Cstb	Col5a2
Fkbp10	Cnih4	Ctgf	Col6a6
Fkbp1a	Cnn3	Ctnnb1	Cox4i1
Fkbp9	Col1a1	Ctnnd1	Cox5a
Flna	Col1a2	Ctsb	Cox6a1
Flnb	Col3a1	Ctsz	Cox6c
Flnc	Col4a1	Cxcl12	Cox8a
Fn1	Col4a2	Cxcl5	Crip1
Fscn1	Col5a1	Cyb5r3	Crlf1
Fstl1	Col5a2	Cyr61	Csda
Fth1	Col6a3	D17H6S56E-5	Csf1
Ftl1	Cox4i1	D830031N03Rik	Cstb
Furin	Cox5a	Dag1	Ctbp1
Fus	Cox6a1	Dap	Ctgf
Gar1	Cox6c	Dazap1	Ctnna1
Gas1	Cox8a	Ddb1	Ctnnb1
Gnai2	Cpe	Ddx3x	Ctps
Gnas	Crebbp	Ddx5	Ctsa
Gnb1	Crip1	Derl1	Ctsb
Gnb2	Crip2	Des	Ctsd
Gpc1	Crlf1	Dhx15	Cxcl12
Grem1	Crtap	Dhx9	Cxcl5
Grn	Csf1	Dlg1	Cyb5r3
H3f3b	Cst3	Dnaja1	Cyc1
Hdgf	Cstb	Dnajc13	Cyr61
Hif1an	Ctbp1	Dstn	D130009I18Rik
Hist1h1d	Ctdnep1	Dusp4	D15Ertd621e
Hist1h2ab	Ctgf	Dync1h1	Dap
Hist1h2bc	Ctnna1	Dynll2	Dazap1
Hist1h3a	Ctnnb1	Ecm1	Dcaf10
Hist1h3d	Ctnnd1	Eef1a1	Ddb1
Hist1h3i	Ctsa	Eef1b2	Ddx3x
Hist1h4c	Ctsb	Eef2	Ddx5
Hist1h4h	Ctsd	Eif1	Des
Hist2h2aa1	Ctsl	Eif1ax	Dhx15
Hist2h2bb	Ctsz	Eif3a	Dhx32
Hist2h3c1	Cxcl12	Eif3b	Dhx9
Hnrnpa0	Cxcl5	Eif3c	Dnahc7b
Hnrnpa2b1	Cyb5r3	Eif4g2	Dnajc8
Hnrnpab	Cyc1	Eif5a	Dstn
Hnrnph1	Cyr61	Eif6	Dync1h1
Hsp90ab1	D17H6S56E-5	Eloc	Dynll2
Hsp90b1	Dad1	Emc1	Eef1a1
Hspa5	Dag1	Emp1	Eef1b2
Hspa9	Dap	Emp3	Eef2
Hspd1	Dazap1	Eno1	Eftud1
Hspg2	Ddb1	Eno1b	Eif3a
Hyou1	Ddost	Ep300	Eif3b
Id3	Ddx3x	Epc2	Eif3h
Ier2	Ddx5	Epha2	Eif4a1
Ifitm3	Ddx6	Ext1	Eif4a2
Igfbp2	Derl1	Ezh2	Eif4b
Igfbp5	Des	F2r	Eif4g1
Igfbp7	Dhx15	Fads2	Eif4g2
Inf2	Dhx9	Fam129b	Eif5a
Inhbb	Dmpk	Fam168b	Emp1
Itga7	Dnaja2	Fam20c	Emp3
Itgav	Dnajc13	Fam76b	Eno1
Itgb1	Dnajc8	Fam96b	Eno3
Itprip	Dpy19l1	Fau	Epha2
Itpripl2	Dpysl3	Fgfr1	F2r
Jph2	Dst	Fkbp9	Fads2
Jun	Dstn	Flna	Fam120a
Jund	Dtymk	Flnb	Fam126a
Kank2	Dync1h1	Flnc	Fam129b
Kctd10	Ecm1	Fn1	Fam163b
Kdelr1	Eef1a1	Fscn1	Fam20c
Kdelr2	Eef1b2	Fstl1	Fam38a
Khsrp	Eef2	Fth1	Fau
Kif1c	Egr1	Ftl1	Filip1l
Kif5b	Ehd2	Fubp3	Fkbp9
Kirrel	Eif3a	Fzd2	Flna
Klc1	Eif3b	Gabarap	Flnb
Kmt2d	Eif3c	Galnt2	Flnc
Lamp1	Eif3d	Gas1	Fn1
Laptm4a	Eif3h	Gdi2	Fscn1
Lars2	Eif4a1	Ggnbp2	Fstl1
Lasp1	Eif4a2	Gja1	Fth1
Ldha	Eif4b	Glmp	Fubp3
Ldlr	Eif4g1	Gls	Fus
Lemd2	Eif4g2	Gm20594	Gabarap
Lgals1	Eif4h	Gnai2	Gadl1
Lgals3	Eif5a	Gnas	Galnt2
Lman2	Emc1	Gnb1	Gas5
Lmna	Emp1	Golim4	Gdi2
Lox	Emp3	Gpc1	Gja1
Lpp	Eno1	Gsk3b	Gm12191
Lrig1	Eno1b	Gspt1	Gm1821
Lrp1	Eno3	H13	Gnai2
Lrrc58	Epha2	H1f0	Gnai3
Map1b	Esyt1	H2afx	Gnas
Map4	Ewsr1	H2afz	Gnb1
Map7d1	Ext1	H3f3a	Gnb1l
Marcks	F2r	H3f3b	Gnb2
Mfge8	Fads2	Hdgf	Gnb2l1
Midn	Fads3	Hexim1	Gpc1
Mlec	Fam120a	Hif1a	Gphn
Mmd	Fam129b	Hist1h1c	Gpr133
Mmp14	Fam20c	Hist1h1d	Gucy2c
Mrc2	Fam91a1	Hist1h1e	H19
Msn	Fam96b	Hist1h2ac	H2afv
Mt1	Fam98b	Hist1h2ad	H2afx
Mt2	Fau	Hist1h2ae	H3f3a
Myadm	Fbl	Hist1h2ak	H3f3b
Myh9	Fbln2	Hist1h2bb	Hexb
Myl12a	Fdps	Hist1h2bk	Hhat
Myl6	Fen1	Hist1h3h	Hist1h1c
Myl9	Fgfr1	Hist1h4h	Hist1h1d
Myo10	Fkbp10	Hist1h4i	Hist1h2ab
Myo1c	Fkbp9	Hist1h4j	Hist1h2bb
Myod1	Flna	Hist1h4k	Hist1h3h
Naa50	Flnb	Hist2h2aa2	Hist1h4h
Ncor2	Flnc	Hist2h2bb	Hist2h2aa1
Nedd4	Fn1	Hist2h3c1	Hist2h2bb
Nes	Fscn1	Hmga2	Hist2h3c2-ps
Net1	Fstl1	Hmgn1	Hmg20a
Nfe2l1	Fth1	Hnrnpa0	Hmga2
Nfic	Ftl1	Hnrnpa2b1	Hnrnpa2b1
Nfix	Fubp3	Hnrnpab	Hnrnpab
Nid1	Fus	Hnrnpd	Hnrnpd
Notch2	Gabarap	Hnrnpf	Hnrnph1
Npc2	Galnt10	Hnrnpk	Hnrnpl
Nptn	Galnt2	Hnrnpl	Hnrnpm
Nucks1	Gar1	Hnrnpu	Hnrnpu
Ociad1	Gars	Hs2st1	Hsd17b4
P4hb	Gas1	Hsp90ab1	Hsp90ab1
Pabpn1	Gdi2	Hsp90b1	Hsp90b1
Palld	Ggnbp2	Hspa4	Hspa5
Pbrm1	Gja1	Hspa5	Hspa8
Pcbp2	Glmp	Hspa8	Hspa9
Pcdhga12	Gls	Hspa9	Hspb1
Pdia6	Glud1	Hspb1	Hspd1
Pdpn	Gm20594	Hspd1	Hspg2
Pfn1	Gnai2	Hspg2	Ica1
Pgd	Gnai3	Hsph1	Id1
Phc2	Gnas	Huwe1	Igfbp2
Phf13	Gnb1	Id1	Igfbp5
Phlda3	Gnb2	Igfbp2	Igfbp6
Pkm	Gnl3	Igfbp5	Igfbp7
Plec	Gpc1	Igfbp6	Il1rapl1
Plp2	Grem1	Igfbp7	Il31ra
Plxna1	Grn	Il6st	Impg1
Plxnb2	Gspt1	Impad1	Incenp
Pmepa1	H2afv	Irf2bpl	Iqcg
Ppib	H2afx	Irs1	Itga7
Prkar1a	H3f3b	Itga7	Itga9
Prmt1	Hdgf	Itgb1	Itgb1
Prrc2a	Hint1	Itgb5	Itm2b
Prrc2c	Hist1h1a	Itm2b	Jarid2
Psap	Hist1h1b	Itpripl2	Kcmf1
Psmd3	Hist1h1c	Ivns1abp	Kcnip1
Ptbp1	Hist1h1d	Jph2	Kcnn4
Ptgfrn	Hist1h1e	Jun	Kctd10
Ptk7	Hist1h2ab	Junb	Kdelr2
Ptms	Hist1h2ac	Kansl2	Kdm3b
Ptpa	Hist1h2ad	Kcmf1	Kif1c
Ptpn11	Hist1h2ae	Kcnn4	Klc1
Purb	Hist1h2ah	Kdelr2	Klf6
Qsox1	Hist1h2ak	Kdm3b	Kpna4
Rab5c	Hist1h2bb	Khsrp	Kpnb1
Rab7	Hist1h2bc	Kif1c	Kras
Rad23b	Hist1h2be	Kif5b	Lamp1
Rbbp4	Hist1h2bh	Kirrel	Lamp2
Rbfox2	Hist1h2bj	Klc1	Laptm4a
Rcc2	Hist1h2bk	Klf6	Ldha
Rcn1	Hist1h2bl	Kmt2d	Lgals1
Rhob	Hist1h2bq	Kpnb1	Lgals3
Rpl41	Hist1h3a	Krtcap2	Limch1
Rpn1	Hist1h3c	Lamp1	Lmna
Rpn2	Hist1h3d	Lamp2	Lmnb2
Rps14	Hist1h3e	Lasp1	LOC100302567
Rps26	Hist1h3g	Ldha	Lox
Rps5	Hist1h3h	Lgals1	Lrch3
Rtn3	Hist1h3i	Lgals3	Lrp1
Rtn4	Hist1h4a	Lifr	Lrrc59
Rxra	Hist1h4c	Lima1	Ltbp2
S100a4	Hist1h4d	Lmna	Luc7l
Sar1a	Hist1h4f	Lox	Luc7l3
Sbf1	Hist1h4h	Loxl1	Luzp1
Scd1	Hist1h4i	Lrfn4	Macf1
Scd2	Hist1h4j	Lrp1	Malat1
Sdc1	Hist1h4k	Lrp10	Manf
Sdc4	Hist1h4n	Lrrc59	Map2k2
Sdf2l1	Hist2h2aa1	Ltbp2	Map3k15
Sec61a1	Hist2h2bb	Ltbp3	Map4k4
Selenof	Hist2h3b	Luc7l2	Mbtps2
Sema4c	Hist2h3c1	Luc7l3	Mib1
Sema7a	Hist2h3c2	Man1a2	Mif
Sept11	Hist2h4	Man2a1	Mir125b-1
Sept9	Hist3h2a	Manf	Mir125b-2
Serpinb6a	Hist4h4	Map2k1	Mir130a
Serpine1	Hmga2	Map2k2	Mir140
Serpinf1	Hmgn1	Map4k4	Mir17
Serpinh1	Hnrnpa0	Map7d1	Mir193
Sf1	Hnrnpa1	Marcks	Mir206
Sh3pxd2a	Hnrnpa2b1	Mat2a	Mir20a
Ska2	Hnrnpab	Mbd3	Mir2132
Slc16a1	Hnrnpd	Mbnl1	Mir22
Slc25a3	Hnrnph1	Mbnl2	Mir23a
Slc29a1	Hnrnpk	Mepce	Mir24-2
Slc38a2	Hnrnpl	Mgp	Mir26a-1
Slc39a7	Hnrnpm	Midn	Mir26b
Slc44a2	Hnrnpu	Mki67	Mir29a
Slc6a6	Hs2st1	Mknk2	Mir30a
Slc7a5	Hsd17b12	Mlec	Mir30e
Smurf1	Hsp90aa1	Mlf2	Mir320
Snrnp70	Hsp90ab1	Mllt10	Mir675
Sox11	Hsp90b1	Mmd	Mir677
Sparc	Hspa4	Mmp14	Mir715
Spp1	Hspa5	Mmp2	Mir93
Spr	Hspa8	Morc2a	Mirlet7b
Sqstm1	Hspa9	Morf4l2	Mirlet7c-1
Srebf2	Hspb1	Mprip	Mirlet7c-2
Srrm2	Hspd1	Mrfap1	Mki67
Srsf1	Hspe1	Msn	Mll2
Ssr1	Hspg2	Mt1	Mllt10
Ssr3	Hsph1	Mt2	Mmp14
Stip1	Hyou1	Mtpn	Mmp2
Sun2	Id1	Mtss1	Morf4l2
Surf4	Id3	Myadm	Mphosph8
Swi5	Ier2	Myh9	Msn
Tagln	Ifitm3	Myl12a	Mt1
Tagln2	Igfbp2	Mylpf	Mt2
Thbs1	Igfbp5	Myo10	Mtap7d2
Timp1	Igfbp6	Naa15	Mtrnr2l
Timp2	Igfbp7	Naa50	Mtss1
Timp3	Impad1	Nab2	Mtus2
Tmbim6	Incenp	Nap1l1	Mxra7
Tmed9	Inf2	Ncam1	Myadm
Tmem184b	Inhbb	Nck2	Myh9
Tmem259	Irf2bpl	Nckap1	Myl6
Tmem43	Islr	Ncl	Mylpf
Tmsb10	Itga7	Ndufa4	Myo10
Tmsb4x	Itgb1	Ndufc2	Myo3a
Tnc	Itgb5	Nedd4	Myof
Tnfrsf12a	Itm2b	Nes	Naa15
Tnpo1	Itprip	Nfe2l1	Ncapd2
Tnpo2	Itpripl2	Nfe2l2	Nckap1
Tns1	Jph2	Nfix	Ncl
Tns3	Jun	Nid1	Ncln
Tpm1	Junb	Nid2	Ndufa4
Tpm2	Jund	Nomo1	Ndufc2
Tpm4	Kank2	Nono	Neat1
Tsc22d1	Kcmf1	Npm1	Nedd4
Tuba1a	Kcnn4	Nptn	Nes
Tuba1b	Kctd10	Nrd1	Nfe2l2
Tubb2b	Kdelr2	Nrp2	Nfix
Tubb5	Kdm3b	Ntn1	Nid1
Txndc5	Khsrp	Nucks1	Nid2
Ubc	Kif1c	Nup153	Nisch
Ube2g2	Kif5b	Nus1	Nme1
Ube2o	Kirrel	Ociad1	Nme2
Ube2z	Klf6	Otud4	Nop56
Ubqln1	Kmt2d	P3h4	Nop58
Ugcg	Kpnb1	P4ha1	Npas1
Uqcr11	Kras	P4hb	Npc2
Vapb	Krtcap2	Pa2g4	Npm1
Vat1	Lamb1	Pabpc1	Nptn
Vcl	Lamc1	Pacsin2	Nrd1
Vdac1	Lamp1	Pafah1b1	Nudc
Vim	Lamp2	Paip2	Nudt4
Vmp1	Laptm4a	Palld	Nus1
Wasf2	Ldha	Pbrm1	Oxct1
Wdr1	Lgals1	Pcbp1	P4hb
Wdr89	Lgals3	Pcbp2	Pabpc1
Wipi1	Lima1	Pcdh19	Patl2
Wls	Lman2	Pcdh7	Pcbp2
Yap1	Lmna	Pcdhgc3	Pcdh7
Ywhae	Lmnb2	Pcm1	Pcdha4-g
Ywhag	Lox	Pcna	Pcdhgb8
Ywhaz	Loxl1	Pcolce	Pcolce
Zcchc24	Lrp1	Pdgfrb	Pdia3
Zfp36l2	Lrrc59	Pdpn	Pdia6
Zyx	Ltbp2	Pfn1	Pfn1
	Luc7l3	Pgam1	Pgam1
	Macf1	Pgp	Pgp
	Maged1	Pgrmc1	Pgrmc1
	Manf	Phf23	Phb2
	Map2k2	Phlda3	Phlda3
	Map4k4	Picalm	Picalm
	Map7d1	Piezo1	Pja2
	Mapk3	Pja2	Pkm2
	Marcks	Pkm	Pkp4
	Mat2a	Pkp4	Plec
	Mbd3	Plec	Plxnb2
	Mbtps2	Plpp2	Pmepa1
	Mcl1	Plxna1	Pmp22
	Med13	Pmepa1	Ppan
	Mfge8	Pmp22	Ppargc1b
	Mgp	Ppib	Ppib
	Mib1	Ppp1cb	Ppp1cb
	Mif	Ppp1cc	Ppp1r9b
	Mki67	Ppp1r14b	Ppp2ca
	Mlec	Ppp1r9b	Prdx2
	Mmp14	Ppp2ca	Prelid1
	Mmp2	Prdx2	Psap
	Morf4l2	Prelid1	Psmb2
	Mprip	Prpf8	Psmd1
	Mrc2	Prrc2a	Ptcd3
	Mrfap1	Prrc2b	Ptgfrn
	Msn	Psap	Ptma
	Mt1	Psip1	Ptms
	Mt2	Psmd1	Ptprs
	Mtdh	Ptges3	Ptrf
	Mtpn	Ptgfrn	Puf60
	Mxra7	Ptma	Pum2
	Myadm	Ptms	Rab18
	Myh9	Ptp4a2	Rabggtb
	Myl12a	Ptpn12	Ralgps1
	Myl12b	Puf60	Raly
	Myl6	Pum2	Ran
	Mylpf	Purb	Ranbp1
	Myo10	Qk	Rangap1
	Myo9b	Rab10	Rars
	Myof	Rab18	Reps2
	Naa15	Rab21	Rere
	Nab2	Rab2a	Rexo2
	Nars	Rab5c	Rheb
	Nckap1	Rab6a	Rhoa
	Ncl	Rabggtb	Rhoq
	Ncln	Rac1	Rmi1
	Ndufa4	Rack1	Rmrp
	Ndufc2	Rad23b	Rnf187
	Nedd4	Rai14	Rnu11
	Nes	Raly	Rnu12
	Nfe2l1	Ran	Rnu1b2
	Nfe2l2	Ranbp1	Rnu73a
	Nfic	Rangap1	Rnu73b
	Nfix	Rars	Rock1
	Nid1	Rasa1	Rock2
	Nid2	Rasa3	Rpl14
	Nisch	Rbbp7	Rpl17
	Nme1	Rbm3	Rpl18
	Nme2	Rbm39	Rpl21
	Nop56	Rheb	Rpl22
	Npc2	Rhoa	Rpl23
	Npcd	Rhob	Rpl23a
	Npm1	Rhoq	Rpl27a
	Nptn	Rnasek	Rpl37a
	Nrd1	Rock2	Rpl4
	Nudc	Rpa3	Rpl5
	Nudt4	Rpl8	Rpl6
	Nus1	Rplp1	Rpl7a
	Oxct1	Rpn1	Rpl8
	P3h4	Rpn2	Rplp0
	P4hb	Rps15	Rplp2
	Pa2g4	Rps16	Rpn1
	Pabpc1	Rps20	Rpn2
	Pabpn1	Rps3a1	Rpph1
	Pacsin2	Rps9	Rps10
	Palld	Rrbp1	Rps12
	Pcbp1	Rrm1	Rps13
	Pcbp2	Rrm2	Rps15
	Pcdh7	Rtn3	Rps16
	Pcdhgb6	Rtn4	Rps20
	Pcdhgc3	S100a11	Rps26
	Pcna	S100a4	Rps3
	Pcolce	S100a6	Rps3a
	Pdcd6ip	Sae1	Rps4x
	Pdia3	Samd4	Rps5
	Pdia6	Samm50	Rps8
	Pfn1	Sar1a	Rps9
	Pgam1	Scaf11	Rpsa
	Pgd	Scarb2	Rras2
	Pgp	Scd1	Rrbp1
	Pgrmc1	Scd2	Rrm2
	Pgrmc2	Sdc1	Rsph3a
	Phb2	Sdc2	Rsph3b
	Phf23	Sec61a1	Rtn4
	Phlda1	Sec63	S100a11
	Phlda3	Selenof	S100a4
	Phldb2	Sem1	S100a6
	Picalm	Senp3	Samd4
	Piezo1	Senp6	Samm50
	Pkm	Sept11	Sar1a
	Plec	Serpine1	Scarna10
	Plpp2	Serpinf1	Scarna2
	Plxna1	Serpinh1	Scd2
	Plxnb2	Set	Sdc4
	Pmepa1	Sfpq	Sec63
	Pmp22	Sgpl1	Sema5b
	Polr2a	Slc16a1	Sep15
	Polr2m	Slc20a1	Sept11
	Ppib	Slc25a4	Sept9
	Ppic	Slc25a5	Serbp1
	Ppp1cb	Slc29a1	Serinc1
	Ppp1r14b	Slc2a1	Serpinb6a
	Ppp1r15b	Slc38a2	Serpine1
	Ppp1r18	Slc39a7	Serpinf1
	Ppp1r9b	Slc6a6	Serpinh1
	Ppp2ca	Smarca5	Set
	Prdx2	Smarcc1	Sf1
	Prdx4	Snd1	Sfi1
	Prdx5	Snrpd1	Sfpq
	Prelid1	Socs5	Sgpl1
	Prkar1a	Sod1	Sh3glb1
	Prmt1	Sox11	Sh3pxd2a
	Prpf8	Sox4	Slc24a4
	Prrc2a	Sparc	Slc25a3
	Prrc2b	Spcs2	Slc25a4
	Prrc2c	Spcs3	Slc25a5
	Psap	Spp1	Slc29a1
	Psat1	Sqle	Slc38a2
	Psmb2	Sqstm1	Slc39a7
	Psmd1	Srebf2	Slc4a2
	Psmd2	Srsf1	Smarcc1
	Ptgfrn	Srsf2	Smc4
	Ptma	Srsf3	Snhg1
	Ptms	Srsf9	Snhg3
	Ptpn12	Ssbp3	Snhg7
	Ptprs	Ssr1	Snora16a
	Pttg1ip	Ssr3	Snora20
	Puf60	St3gal1	Snora21
	Purb	Stt3a	Snora23
	Qk	Stt3b	Snora24
	Rab10	Stub1	Snora3
	Rab18	Sun2	Snora31
	Rab21	Suz12	Snora34
	Rab5c	Swi5	Snora44
	Rack1	Syncrip	Snora61
	Rad21	Syt13	Snora62
	Rad23b	Tab2	Snora64
	Raly	Taok1	Snora65
	Ran	Tcp1	Snora68
	Ranbp1	Tgif1	Snora69
	Rangap1	Thbs1	Snora70
	Rars	Timp1	Snora74a
	Rasa1	Timp2	Snora75
	Rasa3	Timp3	Snora7a
	Rcc2	Tk1	Snora81
	Rcn1	Tln1	Snord104
	Rere	Tm4sf1	Snord11
	Retreg1	Tm9sf2	Snord110
	Rexo2	Tm9sf3	Snord12
	Rheb	Tmed7	Snord15a
	Rhob	Tmem109	Snord15b
	Rhoq	Tmem132a	Snord16a
	Rnasek	Tmem165	Snord17
	Rnf187	Tmem259	Snord1a
	Rock2	Tmem30a	Snord2
	Rpa3	Tmem47	Snord23
	Rpl13a	Tmem59	Snord32a
	Rpl14	Tmem64	Snord33
	Rpl18	Tmpo	Snord34
	Rpl18a	Tmsb4x	Snord35a
	Rpl22	Tnc	Snord35b
	Rpl23	Tnfrsf12a	Snord37
	Rpl23a	Tnpo2	Snord38a
	Rpl30	Tnrc18	Snord43
	Rpl37	Tomm6	Snord47
	Rpl37a	Tomm7	Snord49a
	Rpl37rt	Top2b	Snord49b
	Rpl4	Tpbg	Snord4a
	Rpl6	Tpm1	Snord52
	Rpl7a	Tpm2	Snord53
	Rpl8	Tpm4	Snord55
	Rplp0	Tpt1	Snord57
	Rplp1	Trip12	Snord61
	Rplp2	Tsc22d2	Snord65
	Rpn1	Tspo	Snord66
	Rpn2	Tuba1a	Snord68
	Rps10	Tubb2b	Snord69
	Rps13	Tubb5	Snord8
	Rps14	Txn1	Snord82
	Rps15	Txnl1	Snord83b
	Rps16	Txnrd1	Snord85
	Rps20	Uba1	Snord87
	Rps26	Ube2k	Snord88a
	Rps3	Ube2m	Snord88c
	Rps3a1	Ubqln1	Snord91a
	Rps4x	Ubr5	Snord92
	Rps5	Ugcg	Snord93
	Rps9	Ugdh	Snord95
	Rras2	Unc5b	Snord96a
	Rrbp1	Uqcrh	Snord99
	Rrm2	Usp34	Snrnp70
	Rtn3	Utp14b	Snrpb
	Rtn4	Vat1	Snx5
	S100a10	Vcan	Sod1
	S100a4	Vcl	Spag9
	S100a6	Vcp	Sparc
	Sae1	Vegfa	Spata5
	Samd1	Vim	Spata6
	Samd4	Wapl	Spp1
	Samm50	Wisp1	Sqstm1
	Sbf1	Wls	Srebf2
	Scd2	Wnk1	Srrm2
	Sdc4	Xpo1	Srsf1
	Sdf2l1	Yap1	Ss18
	Sec63	Ybx1	Ssbp3
	Selenof	Ybx3	Ssr2
	Sem1	Ywhab	Ssr3
	Sema4c	Ywhae	St13
	Sept11	Ywhag	St3gal1
	Sept9	Ywhah	Stt3a
	Serbp1	Ywhaz	Suz12
	Serinc1	Zbed6	Syt13
	Serpinb6a	Zfhx3	Taco1
	Serpine1	Zfp281	Taf1c
	Serpinf1	Zfp36l2	Taf1d
	Serpinh1	Zyx	Tagln2
	Set		Tbc1d9
	Sf1		Tceb1
	Sfpq		Tcf4
	Sgpl1		Tcp1
	Sh3glb1		Tex14
	Sh3kbp1		Thbs1
	Sh3pxd2a		Timm23
	Shmt2		Timp1
	Sigmar1		Timp2
	Ska2		Timp3
	Ski		Tk1
	Slc25a3		Tln1
	Slc25a4		Tm4sf1
	Slc25a5		Tm9sf2
	Slc29a1		Tm9sf3
	Slc38a2		Tmcc1
	Slc39a1		Tmed9
	Slc39a7		Tmem109
	Slc3a2		Tmem43
	Slc44a2		Tmem47
	Slc4a2		Tmem49
	Slc6a6		Tmem56
	Slc7a5		Tmem59
	Smarca5		Tmsb10
	Smarcc1		Tmsb4x
	Smc4		Tmtc2
	Smg1		Tnc
	Smo		Tnfrsf12a
	Snrnp70		Tnnt2
	Sod1		Tnpo2
	Soga1		Tnrc18
	Sox11		Top2a
	Sox4		Top2b
	Sparc		Tor1aip2
	Spcs2		Tpm1
	Spcs3		Tpm2
	Spp1		Tpm3
	Sptan1		Tpm4
	Sptbn1		Tpt1
	Sqstm1		Tpt1p
	Srcap		Trip12
	Srebf2		Trpm3
	Srf		Trpm4
	Srp68		Trrap
	Srrm2		Tspo
	Srsf1		Tuba1a
	Srsf2		Tuba1c
	Ssbp3		Tubb2a-ps2
	Ssr1		Tubb5
	Ssr2		Tulp4
	Ssr3		Txn1
	St13		Txnl1
	Stip1		Txnrd1
	Stt3b		Uba1
	Stub1		Ubr4
	Sun2		Ubr5
	Surf4		Ugcg
	Suz12		Uqcrh
	Swi5		Usp34
	Syt13		Vac14
	Taf15		Vars
	Tagln		Vat1
	Tagln2		Vaultrc5
	Tcp1		Vav2
	Terf2		Vcl
	Thbs1		Vcp
	Timp1		Vim
	Timp2		Vmn2r29
	Timp3		Vwa3a
	Tk1		Wdr1
	Tln1		Wdr43
	Tm4sf1		Wdr92
	Tm9sf2		Wisp1
	Tm9sf3		Wls
	Tmed7		Wwp2
	Tmed9		Xist
	Tmem109		Xpo1
	Tmem132a		Ywhab
	Tmem259		Ywhae
	Tmem30a		Ywhah
	Tmem43		Ywhaz
	Tmem47		Zc3h7a
	Tmem59		Zfp185
	Tmem64		Zfp281
	Tmpo		Zfp791
	Tmsb10		Zfp804b
	Tmsb4x		Zyx
	Tnc
	Tnfrsf12a
	Tnks1bp1
	Tnnt2
	Tnrc18
	Tns1
	Tomm6
	Tomm7
	Tomm70a
	Top2a
	Top2b
	Tpbg
	Tpm1
	Tpm2
	Tpm3
	Tpm4
	Tpst2
	Tpt1
	Tra2a
	Trim28
	Trir
	Tsc22d1
	Tsc22d2
	Tspo
	Tuba1a
	Tuba1b
	Tuba1c
	Tubb2b
	Tubb5
	Txn1
	Txndc5
	Txnl1
	Txnrd1
	Uba1
	Ubb
	Ubc
	Ube2m
	Ube2s
	Ubr4
	Ubr5
	Ugcg
	Ugdh
	Uhrf1
	Unc5b
	Uqcr11
	Uqcrh
	Usp34
	Vars
	Vat1
	Vcl
	Vcp
	Vegfa
	Vim
	Vmp1
	Wdr1
	Wisp1
	Wls
	Ybx1
	Ybx3
	Ywhab
	Ywhae
	Ywhag
	Ywhah
	Ywhaz
	Zdhhc16
	Zfp36l2
	Zfp91
	Zyx

## Sheet: co-existing binding information
Supplementary Table S1. CLIP-seq analysis of DHX36 RNA binding in C2C12 myoblasts.
Genes with DHX36 co-existing binding information
Only 5' UTR sites	Only 3' UTR sites	Only CDS sites	With 5' UTR and 3' UTR sites	With 5' UTR and CDS sites	With CDS and 3' UTR sites	With 5' UTR, 3' UTR and CDS sites
(n=123)	(n=66)	(n=198)	(n=24)	(n=276)	(n=103)	(n=216)
Adam10	2010111I01Rik	Aars	Arf3	1110008F13Rik	9530068E07Rik	Acta2
Ahctf1	Aes	Ahsa1	Arl4c	1810013L24Rik	Adcy6	Actb
Alcam	Ago2	Ammecr1	Calm1	A730008H23Rik	Akap2	Actg1
Alkbh5	Ak2	Amotl2	Calm3	Abi1	Ankrd1	Actn1
Anapc1	Ankrd52	Anapc5	Cbx6	Actr2	Anxa2	Actn4
Anxa3	Atp6v0c	Anln	Dynll2	Actr3	Anxa6	Adcy7
Arf4	Capzb	Anxa1	Hif1a	Aebp1	Aqp1	Ahnak
Atn1	Cd164	Arhgef2	Klc1	Aebp2	Arpc4	Aldoa
BC005537	Cnn2	Arid1a	Lasp1	Afg3l1	Atp5b	Amfr
Bmi1	Col12a1	Arih1	Midn	Ahcyl1	Aup1	Angptl2
Btg1	Coro1c	Arl6ip1	Mmd	Ahsa2	Calu	Ank
Cand1	Csrp1	Arpc1b	Naa50	Akr1a1	Capg	Anp32e
Cd151	Ddx17	Atp5c1	Nucks1	Aldh2	Capns1	Anxa5
Cited2	Efnb2	Atp5j	Ociad1	Anp32b	Cbx5	App
Cltc	Emc3	Atp5j2	Pbrm1	Arf6	Cdc123	Aqp5
Cmtr1	Etf1	AW549877	Pdpn	Arglu1	Cenpb	Arhgap11a
D830031N03Rik	Fgd3	Banf1	Sar1a	Arpc2	Chd4	Arhgdia
Dlg1	Fkbp1a	Bcar1	Scd1	Asph	Chrna1	Arl6ip5
Dnaja1	Furin	Bmp1	Sdc1	Atf4	Col4a2	Asah1
Dusp4	Hif1an	Cap1	Sec61a1	Atp13a3	Ctdnep1	Atp1a1
Eif1	Itgav	Cct2	Slc16a1	Atp2a2	Ctsd	Atp5a1
Eif1ax	Kdelr1	Cct8	Tnpo2	Atp5d	Ctsl	Atp5g3
Eif6	Lars2	Cdkn1a	Ubqln1	Atp6v0b	Ddx6	Atp6ap1
Eloc	Ldlr	Chtop	Yap1	B2m	Dnaja2	Axl
Ep300	Lemd2	Cox6c		Basp1	Dpysl3	Bgn
Epc2	Lpp	Cpe		Baz1b	Eif4a1	Bin1
Ezh2	Lrig1	Crtap		Bicd2	Eif4b	Brd2
Fam168b	Lrrc58	Ctbp1		Cacul1	Eif4g1	Bsg
Fam76b	Map1b	Ctnna1		Cald1	Eif4h	Calm2
Fzd2	Myl9	Ctsa		Capn2	Ewsr1	Calr
Golim4	Myo1c	Cyc1		Caprin1	Fdps	Canx
Gsk3b	Myod1	Dad1		Cbfb	Fkbp10	Cavin1
H13	Ncor2	Ddost		Ccl2	Fus	Ccnd1
H1f0	Net1	Dmpk		Cct3	Gar1	Cd44
H2afz	Notch2	Dnajc8		Cct4	Gnb2	Cd63
H3f3a	Pcdhga12	Dpy19l1		Cct5	Grem1	Cd81
Hexim1	Phc2	Dtymk		Cct6a	Grn	Cd82
Hist2h2aa2	Phf13	Egr1		Cct7	Hist1h2ab	Cd9
Hnrnpf	Plp2	Ehd2		Cd47	Hist1h2bc	Cdh15
Huwe1	Psmd3	Eif3d		Cdh2	Hist1h3a	Cdk4
Il6st	Ptbp1	Eif3h		Cdk19	Hist1h3d	Cfl1
Irs1	Ptk7	Eif4a2		Chd3	Hist1h3i	Chst2
Ivns1abp	Ptpa	Eno3		Chsy1	Hist1h4c	Ckap4
Kansl2	Ptpn11	Esyt1		Clta	Hist2h2aa1	Clic1
Lifr	Qsox1	Fads3		Cnih4	Hnrnph1	Clic4
Lrfn4	Rab7	Fam120a		Col1a1	Hyou1	Cnbp
Lrp10	Rbbp4	Fam91a1		Col5a2	Id3	Cnn3
Ltbp3	Rbfox2	Fam98b		Col6a3	Ier2	Col1a2
Luc7l2	Rpl41	Fbl		Cox5a	Ifitm3	Col3a1
Man1a2	Rxra	Fbln2		Cox6a1	Inf2	Col4a1
Man2a1	Sema7a	Fen1		Cox8a	Inhbb	Col5a1
Map2k1	Smurf1	Galnt10		Crebbp	Jund	Cox4i1
Mbnl1	Spr	Gars		Crlf1	Kank2	Crip1
Mbnl2	Tmbim6	Glud1		Cstb	Kctd10	Crip2
Mepce	Tmem184b	Gnai3		Ctsz	Laptm4a	Cs
Mknk2	Tnpo1	Gnl3		Dap	Lman2	Csf1
Mlf2	Tns3	H2afv		Dazap1	Mfge8	Cst3
Mllt10	Ube2g2	Hint1		Ddx3x	Mrc2	Ctgf
Morc2a	Ube2o	Hist1h1a		Ddx5	Myl6	Ctnnb1
Mtss1	Ube2z	Hist1h1b		Derl1	Nfic	Ctnnd1
Nap1l1	Vapb	Hist1h2ah		Dhx15	Npc2	Ctsb
Ncam1	Vdac1	Hist1h2be		Dnajc13	Pabpn1	Cxcl12
Nck2	Wasf2	Hist1h2bh		Dst	Pdia6	Cxcl5
Nomo1	Wdr89	Hist1h2bj		Dstn	Pgd	Cyb5r3
Nono	Wipi1	Hist1h2bl		Ecm1	Plxnb2	Cyr61
Nrp2	Zcchc24	Hist1h2bq		Eef1b2	Prkar1a	D17H6S56E-5
Ntn1		Hist1h3c		Eif3a	Prmt1	Dag1
Nup153		Hist1h3e		Eif3b	Prrc2c	Ddb1
Otud4		Hist1h3g		Eif3c	Rcc2	Des
P4ha1		Hist1h4a		Eif4g2	Rcn1	Dhx9
Pafah1b1		Hist1h4d		Emc1	Rpl4	Dync1h1
Paip2		Hist1h4f		Epha2	Rps14	Eef1a1
Pcdh19		Hist1h4n		Ext1	Rps26	Eef2
Pcm1		Hist2h3b		F2r	Rps5	Eif5a
Pdgfrb		Hist2h3c2		Fads2	Sbf1	Emp1
Pja2		Hist2h4		Fam20c	Sdc4	Emp3
Pkp4		Hist3h2a		Fam96b	Sdf2l1	Eno1
Ppp1cc		Hist4h4		Fau	Sema4c	Eno1b
Psip1		Hnrnpa1		Fubp3	Sept9	Fam129b
Ptges3		Hnrnpm		Gabarap	Serpinb6a	Fgfr1
Ptp4a2		Hsd17b12		Galnt2	Sf1	Fkbp9
Pum2		Hsp90aa1		Gdi2	Sh3pxd2a	Flna
Rab2a		Hspe1		Ggnbp2	Ska2	Flnb
Rab6a		Incenp		Gja1	Slc25a3	Flnc
Rabggtb		Islr		Glmp	Slc44a2	Fn1
Rac1		Kras		Gls	Slc7a5	Fscn1
Rai14		Lamb1		Gm20594	Snrnp70	Fstl1
Rbbp7		Lamc1		Gspt1	Srrm2	Fth1
Rbm3		Lmnb2		H2afx	Stip1	Ftl1
Rbm39		Macf1		Hist1h1c	Surf4	Gas1
Rhoa		Maged1		Hist1h1e	Tagln	Gnai2
Rrm1		Mapk3		Hist1h2ac	Tagln2	Gnas
S100a11		Mbtps2		Hist1h2ad	Tmed9	Gnb1
Scaf11		Mcl1		Hist1h2ae	Tmem43	Gpc1
Scarb2		Med13		Hist1h2ak	Tmsb10	H3f3b
Sdc2		Mib1		Hist1h2bb	Tns1	Hdgf
Senp3		Mif		Hist1h2bk	Tsc22d1	Hist1h1d
Senp6		Mtdh		Hist1h3h	Tuba1b	Hist1h4h
Slc20a1		Mxra7		Hist1h4i	Txndc5	Hist2h2bb
Slc2a1		Myl12b		Hist1h4j	Ubc	Hist2h3c1
Snd1		Myo9b		Hist1h4k	Uqcr11	Hnrnpa0
Snrpd1		Myof		Hmga2	Vmp1	Hnrnpa2b1
Socs5		Nars		Hmgn1	Wdr1	Hnrnpab
Sqle		Ncln		Hnrnpd		Hsp90ab1
Srsf3		Nisch		Hnrnpk		Hsp90b1
Srsf9		Nme1		Hnrnpl		Hspa5
St3gal1		Nme2		Hnrnpu		Hspa9
Stt3a		Nop56		Hs2st1		Hspd1
Syncrip		Npcd		Hspa4		Hspg2
Tab2		Nudc		Hspa8		Igfbp2
Taok1		Nudt4		Hspb1		Igfbp5
Tgif1		Oxct1		Hsph1		Igfbp7
Tmem165		Pcdhgb6		Id1		Itga7
Trip12		Pdcd6ip		Igfbp6		Itgb1
Ube2k		Pdia3		Impad1		Itprip
Utp14b		Pgrmc2		Irf2bpl		Itpripl2
Vcan		Phb2		Itgb5		Jph2
Wapl		Phlda1		Itm2b		Jun
Wnk1		Phldb2		Junb		Kdelr2
Xpo1		Polr2a		Kcmf1		Khsrp
Zbed6		Polr2m		Kcnn4		Kif1c
Zfhx3		Ppic		Kdm3b		Kif5b
Zfp281		Ppp1r15b		Klf6		Kirrel
		Ppp1r18		Kpnb1		Kmt2d
		Prdx4		Krtcap2		Lamp1
		Prdx5		Lamp2		Ldha
		Psat1		Lima1		Lgals1
		Psmb2		Loxl1		Lgals3
		Psmd2		Lrrc59		Lmna
		Ptprs		Ltbp2		Lox
		Pttg1ip		Luc7l		Lrp1
		Rad21		Luc7l3		Map4
		Rere		Manf		Map7d1
		Retreg1		Map2k2		Marcks
		Rexo2		Map4k4		Mlec
		Rnf187		Mat2a		Mmp14
		Rpl13a		Mbd3		Msn
		Rpl14		Mgp		Mt1
		Rpl18		Mki67		Mt2
		Rpl18a		Mmp2		Myadm
		Rpl22		Morf4l2		Myh9
		Rpl23		Mprip		Myl12a
		Rpl23a		Mrfap1		Myo10
		Rpl30		Mtpn		Nedd4
		Rpl37		Mylpf		Nes
		Rpl37a		Naa15		Nfe2l1
		Rpl37rt		Nab2		Nfix
		Rpl6		Nckap1		Nid1
		Rpl7a		Ncl		Nptn
		Rplp0		Ndufa4		P4hb
		Rplp2		Ndufc2		Palld
		Rps10		Nfe2l2		Pcbp2
		Rps13		Nid2		Pfn1
		Rps4x		Npm1		Phlda3
		Rras2		Nrd1		Pkm
		S100a10		Nus1		Plec
		Samd1		P3h4		Plxna1
		Serbp1		Pa2g4		Pmepa1
		Serinc1		Pabpc1		Ppib
		Sh3glb1		Pacsin2		Prrc2a
		Sh3kbp1		Pcbp1		Psap
		Shmt2		Pcdh7		Ptgfrn
		Sigmar1		Pcdhgc3		Ptms
		Ski		Pcna		Purb
		Slc39a1		Pcolce		Rab5c
		Slc3a2		Pgam1		Rad23b
		Slc4a2		Pgp		Rhob
		Smc4		Pgrmc1		Rpn1
		Smg1		Phf23		Rpn2
		Smo		Picalm		Rtn3
		Soga1		Piezo1		Rtn4
		Sptan1		Pkm2		S100a4
		Sptbn1		Plpp2		Scd2
		Srcap		Pmp22		Selenof
		Srf		Ppp1cb		Sept11
		Srp68		Ppp1r14b		Serpine1
		Ssr2		Ppp1r9b		Serpinf1
		St13		Ppp2ca		Serpinh1
		Taf15		Prdx2		Slc29a1
		Terf2		Prelid1		Slc38a2
		Tnks1bp1		Prpf8		Slc39a7
		Tnnt2		Prrc2b		Slc6a6
		Tomm70a		Psmd1		Sox11
		Top2a		Ptma		Sparc
		Tpm3		Ptpn12		Spp1
		Tpst2		Puf60		Sqstm1
		Tpt1p		Qk		Srebf2
		Tra2a		Rab10		Srsf1
		Trim28		Rab18		Ssr1
		Trir		Rab21		Ssr3
		Tuba1c		Rack1		Sun2
		Ubb		Raly		Swi5
		Ube2s		Ran		Thbs1
		Ubr4		Ranbp1		Timp1
		Uhrf1		Rangap1		Timp2
		Vars		Rars		Timp3
		Zdhhc16		Rasa1		Tmem259
		Zfp91		Rasa3		Tmsb4x
				Rheb		Tnc
				Rhoq		Tnfrsf12a
				Rnasek		Tpm1
				Rock2		Tpm2
				Rpa3		Tpm4
				Rpl8		Tuba1a
				Rplp1		Tubb2b
				Rps15		Tubb5
				Rps16		Ugcg
				Rps20		Vat1
				Rps3		Vcl
				Rps3a		Vim
				Rps3a1		Wls
				Rps9		Ywhae
				Rrbp1		Ywhag
				Rrm2		Ywhaz
				S100a6		Zfp36l2
				Sae1		Zyx
				Samd4
				Samm50
				Sec63
				Sem1
				Set
				Sfpq
				Sgpl1
				Slc25a4
				Slc25a5
				Smarca5
				Smarcc1
				Sod1
				Sox4
				Spcs2
				Spcs3
				Srsf2
				Ssbp3
				Stt3b
				Stub1
				Suz12
				Syt13
				Tcp1
				Tk1
				Tln1
				Tm4sf1
				Tm9sf2
				Tm9sf3
				Tmed7
				Tmem109
				Tmem132a
				Tmem30a
				Tmem47
				Tmem59
				Tmem64
				Tmpo
				Tnrc18
				Tomm6
				Tomm7
				Top2b
				Tpbg
				Tpt1
				Tsc22d2
				Tspo
				Txn1
				Txnl1
				Txnrd1
				Uba1
				Ube2m
				Ubr5
				Ugdh
				Unc5b
				Uqcrh
				Usp34
				Vcp
				Vegfa
				Wisp1
				Ybx1
				Ybx3
				Ywhab
				Ywhah

## Sheet: 5' UTR sites for motif scanning
Supplementary Table S1. CLIP-seq analysis of DHX36 RNA binding in C2C12 myoblasts.
All 5' UTR binding sites used for MEME motif scanning
Chromosome	Begin	End	Score	Strand	P-value
chr8	83262900	83263000	15	-	1.95918e-05
chr11	23206900	23207000	13	+	6.64341e-05
chr7	29747000	29747300	27	-	2.80733e-07
chr11	50125200	50125300	39	-	2.79484e-12
chrX	133275700	133275800	21	-	4.32335e-07
chr15	80086700	80086800	14	+	6.62189e-05
chr12	70473300	70473900	16.5	+	2.91226e-05
chr6	119988100	119988200	18	-	2.99663e-06
chr5	150438600	150438700	14	-	3.5946e-05
chr11	51420200	51420300	22.3333	-	2.22199e-05
chr15	83232300	83232400	15	-	1.95918e-05
chr12	75009000	75009100	13	+	6.64341e-05
chr1	78654500	78654700	14	+	4.3013e-05
chr2	32006600	32006800	13	+	7.89365e-05
chr6	35489600	35489700	17	-	5.64399e-06
chr6	117856900	117857000	15.3333	+	2.75296e-05
chr15	58913100	58913300	15.5	-	2.0795e-05
chr13	24893700	24893800	20	+	8.25586e-07
chr6	29383400	29383500	13	+	6.64341e-05
chr9	79641000	79641100	12	-	0.000121927
chr15	98593400	98593600	27	-	8.57895e-09
chr4	83132200	83132300	16	-	1.05107e-05
chr17	23814300	23814400	65	-	1.93468e-14
chr11	23156100	23156400	26.5	+	4.95486e-06
chr5	115777200	115777300	13	+	6.64341e-05
chr10	126500600	126500800	20	+	1.61102e-06
chr13	85428700	85428800	13.5	-	5.119e-05
chr10	79612700	79612800	13	+	6.64341e-05
chrX	71488200	71488500	21.4	-	1.11189e-05
chr4	118781400	118781500	21	+	4.32335e-07
chr13	34222100	34222200	18	-	3.60963e-06
chr18	6765200	6765300	12	+	0.000121927
chr7	3290600	3290700	25	+	3.16151e-08
chr13	29045200	29045300	13	-	7.89365e-05
chr11	69734600	69734800	19.5	-	5.31402e-06
chr15	79664600	79664700	12	-	0.000121927
chr11	116714200	116714300	24	-	4.14994e-07
chrX	130222500	130222600	13	-	6.64341e-05
chr16	11254000	11254400	19.25	-	2.25498e-06
chr8	13159200	13159400	24	+	3.32171e-05
chr17	24607400	24607500	16	+	1.05107e-05
chr4	117559800	117559900	16	-	1.05107e-05
chr6	140572200	140572300	16	+	1.05107e-05
chr13	89881700	89881900	21	-	5.25492e-07
chr9	108120600	108120700	17	-	5.64399e-06
chr6	124881500	124881600	18	+	2.99663e-06
chr3	145312700	145312900	23.5	-	9.79606e-06
chr1	94728300	94728700	36.75	+	8.98651e-06
chr19	9074200	9074300	20	+	8.25586e-07
chr1	90174000	90174100	17	-	5.64399e-06
chr11	69182800	69182900	12	-	0.000121927
chr15	99421600	99421800	22.5	+	5.25648e-06
chr14	35487100	35487200	20	+	8.25586e-07
chr6	47544900	47545000	13	-	6.64341e-05
chr13	3537500	3537600	12	+	0.000121927
chr11	59476200	59476300	17	+	5.64399e-06
chr10	90626800	90626900	13	-	6.64341e-05
chr17	64950400	64951000	16.2222	+	4.10006e-05
chr7	106501500	106501600	18	-	2.99663e-06
chr1	74283100	74283400	17	+	7.53224e-06
chr5	65826900	65827000	23	-	1.17317e-07
chr18	61204900	61205000	18	+	2.99663e-06
chrX	7722700	7722800	13	-	6.64341e-05
chr17	57170800	57170900	26	-	1.65716e-08
chr11	106649600	106649800	23	-	1.43213e-07
chr13	23714100	23714400	20.2857	-	1.81429e-05
chr8	26629700	26629900	15	+	4.10268e-05
chr2	73749000	73749100	37	-	1.06707e-11
chr16	30388500	30388600	16	-	1.05107e-05
chr7	118225000	118225100	18	-	2.99663e-06
chr1	45559700	45559900	31	-	2.24006e-09
chr15	78757100	78757200	30.5	+	3.3217e-05
chr11	101327200	101327500	15.6667	-	1.73669e-05
chr4	137024700	137024800	16	+	1.05107e-05
chr13	49437000	49437100	14	+	3.5946e-05
chr10	61143100	61143200	14	+	3.5946e-05
chr15	32850700	32850900	24	+	2.20457e-07
chr3	57098600	57098800	34.5	-	8.72569e-11
chr14	17197900	17198200	12.6667	+	9.32667e-05
chr3	87710300	87710500	14.6667	+	5.36232e-05
chr17	46168600	46168700	16	-	1.05107e-05
chr1	181733600	181733800	15.5	-	6.17512e-05
chr17	29169600	29169700	20	+	8.25586e-07
chr7	3655900	3656100	19	+	1.57527e-06
chr6	124867500	124867900	24.5	-	1.49891e-06
chr10	79167200	79167300	12	+	0.000121927
chr16	38089600	38089700	18	+	2.99663e-06
chr18	16966900	16967000	13	-	6.64341e-05
chr8	42459900	42460000	16	-	1.05107e-05
chr12	28027200	28027300	15	-	3.6039e-05
chr13	21842300	21842400	20.5	-	2.85251e-06
chr3	60333300	60333400	12	+	0.000121927
chr2	32731700	32731900	20.5	+	5.27117e-06
chr19	10057200	10057400	33.6667	+	1.1982e-05
chrX	71542500	71542600	25	+	3.16151e-08
chr10	80138900	80139000	17	-	5.64399e-06
chr3	93324400	93324500	13	+	6.64341e-05
chr3	90417600	90417800	43	+	1.49832e-06
chr2	102741400	102741600	18	-	2.99663e-06
chr7	109590400	109590500	23	+	1.17317e-07
chr15	67008200	67008300	17	-	5.64399e-06
chr11	94491100	94491300	20	+	1.0038e-06
chr6	34636000	34636100	14	+	3.5946e-05
chr4	134828500	134828600	19	-	1.57527e-06
chr19	10680100	10680200	20	+	8.25586e-07
chr17	46168300	46168500	21.5	-	5.25965e-06
chr1	72920400	72921400	29.1	-	5.03948e-07
chr10	24315300	24315600	22.6667	+	1.9219e-06
chr2	93283500	93283600	15	-	1.95918e-05
chr2	174155600	174155700	32	+	2.98887e-10
chr9	61762200	61762300	18	-	6.0994e-05
chr17	35301700	35301800	16	-	1.05107e-05
chr8	90830300	90830500	22	+	1.5066e-06
chr5	139231500	139231600	16	+	1.05107e-05
chr15	98783800	98784000	15.5	-	2.0795e-05
chr7	52715000	52715100	30	-	1.14569e-09
chr11	75231400	75231500	22	-	2.25397e-07
chr16	31664300	31664400	14	+	3.5946e-05
chr2	157109300	157109400	15	+	1.95918e-05
chr6	89307500	89307700	12.5	-	9.41806e-05
chr13	46822900	46823000	21	-	4.32335e-07
chr10	82323300	82323400	12.5	+	9.41806e-05
chr1	88255800	88255900	46	-	3.93441e-14
chr15	25552300	25552500	17.8	+	1.43402e-05
chr5	136410200	136410300	15	-	1.95918e-05
chr2	17986300	17986500	26	+	4.12943e-07
chr11	102465900	102466000	16	+	3.42708e-05
chr15	36720600	36720700	22.5	-	1.50261e-06
chr15	53176900	53177200	13.6667	-	5.9155e-05
chr17	10512000	10512200	14.3333	-	3.52059e-05
chr1	137662900	137663100	13.5	+	5.119e-05
chr4	116324000	116324200	15.5	-	1.50513e-05
chr12	88225300	88225400	14	-	3.5946e-05
chrX	155810200	155810300	19	+	1.57527e-06
chr19	10944100	10944200	18	-	2.99663e-06
chr1	184447300	184447500	15.5	-	2.0795e-05
chr4	63707800	63707900	20	-	3.32213e-05
chr11	70515900	70516000	16	+	1.05107e-05
chr4	4720200	4720300	15.6667	-	5.27685e-05
chr2	152495200	152495300	15	+	1.95918e-05
chrX	12858200	12858300	12	+	0.000121927
chr15	31154200	31154300	21	+	4.32335e-07
chr8	11312500	11312700	15	-	3.6039e-05
chr11	50024200	50024300	24	-	6.10282e-08
chr17	35974900	35975200	41.3333	-	9.98878e-07
chr1	71699400	71699700	70.3333	-	1.93468e-14
chr9	85737300	85737500	15	+	6.24618e-05
chr10	59740400	59740500	22	+	2.25397e-07
chr11	118216300	118216600	52	-	7.02441e-12
chr10	127496100	127496200	16	+	1.05107e-05
chr16	90221000	90221200	20	+	5.28588e-06
chr9	65908000	65908200	24.5	+	2.82214e-06
chr11	69809300	69809500	16.5	+	1.87606e-05
chr18	34936700	34936800	15	+	1.95918e-05
chr17	45729100	45729200	27	-	8.57895e-09
chr11	100599400	100599500	23	-	1.17317e-07
chr4	57969000	57969100	16	-	1.05107e-05
chr16	8830500	8830600	18.25	+	6.1022e-05
chr14	8650500	8650800	20.75	+	1.42783e-05
chr13	23830700	23831000	19	+	2.26803e-05
chr7	107756600	107756700	16	+	1.05107e-05
chr3	100489200	100489300	14	-	3.5946e-05
chr1	16646900	16647000	22	-	2.25397e-07
chr5	100407400	100407900	21.8	-	2.7592e-06
chr1	182743600	182743700	13	-	6.64341e-05
chr2	13495900	13496600	68.4286	+	1.93468e-14
chr3	153575100	153575200	42	-	3.86755e-13
chr1	39958000	39958100	17	+	1.05836e-05
chr6	119988300	119988400	14	-	6.62189e-05
chr15	102303700	102303800	18	+	2.99663e-06
chr6	8209000	8209100	12	-	0.000121927
chr16	49855800	49855900	12	+	0.000121927
chrX	98625000	98625100	16	+	1.05107e-05
chr6	85402000	85402100	16	+	1.05107e-05
chr1	138521600	138521700	15	+	1.95918e-05
chr13	38085900	38086000	14	-	3.5946e-05
chr16	85173700	85173900	28.5	-	4.86232e-09
chrX	20448200	20448300	40	+	1.44156e-12
chr11	70053200	70053300	12.5	-	9.41806e-05
chr9	88377000	88377200	16	-	1.26179e-05
chrX	163645900	163646000	32.5	-	5.25536e-06
chr4	118966900	118967100	14.5	-	3.84724e-05
chr18	35758300	35758400	15	+	1.95918e-05
chr12	3309300	3309800	16	-	3.43896e-05
chr7	142907700	142908100	23.25	-	2.69943e-06
chr6	131338100	131338300	13.5	-	5.119e-05
chr5	24348000	24348100	21	-	4.32335e-07
chr12	111839800	111839900	17	+	1.05836e-05
chr11	74537600	74537800	15.6667	-	2.66471e-05
chr3	96073600	96074100	32.6	+	4.55428e-08
chr15	81416700	81416800	14	+	3.5946e-05
chr8	87561100	87561200	18	+	2.99663e-06
chr18	63851700	63851900	19	-	6.09718e-05
chr6	79768100	79768300	18	+	1.00121e-05
chr11	22890600	22890800	15	+	4.81718e-05
chr1	82287100	82287200	12	-	0.000121927
chr15	78858900	78859000	19	+	1.57527e-06
chr11	6375900	6376000	13	-	6.64341e-05
chr2	49307100	49307200	16	+	1.05107e-05
chr6	6528500	6528600	23	-	1.17317e-07
chr10	128370900	128371200	17.3333	+	1.32561e-05
chr6	125444600	125444700	29	-	2.23218e-09
chr11	102977700	102977800	22	+	2.25397e-07
chr4	106584200	106584500	21.6667	+	3.76285e-06
chr14	73784800	73785100	23.3333	-	2.21504e-05
chr10	86168000	86168200	61	-	2.02705e-11
chr13	96388200	96388400	18	-	5.66816e-06
chr7	97278800	97279100	15.3333	+	2.03939e-05
chr10	96079700	96079800	15	+	1.95918e-05
chr11	3549700	3549800	14.5	+	2.77689e-05
chr15	38008100	38008500	17.25	-	1.24714e-05
chr2	121973400	121973600	31.5	+	6.09635e-05
chr6	4455700	4455900	40	+	5.43637e-12
chr12	114381700	114381800	27	+	8.57895e-09
chr7	13623000	13623100	12	-	0.000121927
chr19	6058200	6058300	12	+	0.000121927
chr1	43502700	43502800	15	+	1.95918e-05
chrX	71485700	71485900	20.25	-	3.77176e-06
chr10	60293900	60294300	14.8	-	3.37229e-05
chr5	144165500	144165700	22	+	4.43307e-07
chr18	35113800	35114000	16.5	-	1.87606e-05
chr10	110910300	110910400	15	+	1.95918e-05
chr9	66896800	66897000	40	-	2.02923e-11
chr6	42300200	42300400	19	+	9.85457e-06
chr11	51912500	51912600	14.3333	+	3.76303e-05
chr11	53113600	53113800	24.5	-	9.79595e-06
chr13	13529900	13530100	19.5	+	1.20043e-06
chrX	71491400	71491900	36.4	-	1.65135e-07
chr4	126698600	126698700	19	+	1.57527e-06
chr19	41986500	41986600	12	+	0.000121927
chr15	76734700	76735100	32.25	+	7.49306e-07
chr8	87502400	87502600	17	-	1.05836e-05
chr16	52452700	52452800	13.5	-	5.119e-05
chr15	59146800	59146900	23	+	1.17317e-07
chr3	88306700	88307200	40.6	-	1.71651e-09
chr13	23775700	23775800	17	-	5.64399e-06
chr15	27396400	27396800	15.25	+	7.75873e-05
chr11	69805200	69805300	12	+	0.000121927
chr5	143668300	143668400	49	-	2.02509e-14
chr19	44368500	44368900	26.75	+	1.66127e-05
chr10	79727800	79727900	29	+	2.23218e-09
chr15	31531400	31531500	23	-	1.17317e-07
chr9	120842600	120842700	36	+	2.10312e-11
chr14	55083100	55083200	12	+	0.000121927
chr8	87494100	87494200	20	+	8.25586e-07
chr3	100914000	100914200	24	-	1.49889e-06
chr2	156005800	156005900	16	-	1.05107e-05
chr15	76036100	76036800	17	-	2.73635e-05
chr2	152562000	152562100	14	+	3.5946e-05
chr10	83996500	83996700	18	-	3.60963e-06
chr15	99650300	99650400	17	-	5.64399e-06
chr3	107499100	107499200	13	-	6.64341e-05
chr10	127103600	127103700	18	-	2.99663e-06
chr1	55144600	55144700	17	-	5.64399e-06
chr2	33071600	33071900	28.6667	+	3.5091e-06
chr11	120441600	120441700	21	-	6.09641e-05
chr13	58316800	58316900	17.5	-	1.02087e-05
chr4	140857200	140857300	19	+	1.57527e-06
chr2	155652300	155652400	13	-	6.64341e-05
chr12	16901700	16902000	14.6667	+	5.36232e-05
chr10	128347400	128347500	37	+	1.06707e-11
chr2	32143400	32143500	15	-	1.95918e-05
chr9	58430200	58430300	24	+	6.10282e-08
chr8	126001800	126001900	25	+	3.16151e-08
chr4	3762600	3762700	22	-	2.25397e-07
chr3	85946400	85946500	12	-	0.000121927
chr1	75356900	75357300	33.25	+	1.12228e-07
chr7	125635300	125635400	12	-	0.000121927
chr11	55223400	55223500	35	-	4.05216e-11
chr8	123192200	123192300	19	+	1.57527e-06
chr8	87370600	87370700	46	-	3.93441e-14
chr11	51912300	51912400	14.3333	+	3.76303e-05
chr12	114390300	114390400	21	+	4.32335e-07
chr15	75908000	75908100	16	-	1.05107e-05
chr5	143722100	143722400	15.8333	+	3.50332e-05
chr10	90633900	90634300	15.25	-	4.24898e-05
chr8	55615200	55615300	13	-	6.64341e-05
chr15	7079600	7079700	12	+	0.000121927
chr4	15192900	15193000	12	+	0.000121927
chr1	87961300	87961400	15	+	1.95918e-05
chr13	23646900	23647100	32	+	3.70335e-10
chr14	21748700	21748900	19.5	+	1.20043e-06
chr8	26629500	26629600	15	+	4.10268e-05
chr11	115885700	115885800	38	-	5.42704e-12
chrX	93291400	93291600	31.5	+	2.16167e-07
chr2	84490600	84490700	16	-	1.05107e-05
chr10	79862000	79862200	19	-	1.57527e-06
chr9	57369100	57369200	12	+	0.000121927
chr11	69495300	69495400	13	-	6.64341e-05
chr2	156688900	156689100	15	+	2.32284e-05
chr19	41338200	41338500	24	-	6.69302e-07
chr17	47824900	47825000	14	-	3.5946e-05
chr5	129526400	129526500	15	+	1.95918e-05
chr9	49606900	49607000	14	-	6.62189e-05
chrX	71485300	71485400	54	-	1.93468e-14
chr11	68200300	68200400	16	-	1.05107e-05
chr17	84587100	84587200	20	-	8.25586e-07
chr17	10511700	10511800	12.5	-	9.41806e-05
chr11	84683400	84683500	20	-	8.25586e-07
chrX	159198500	159198600	19	+	1.57527e-06
chr12	112997100	112997200	20	+	8.25586e-07
chr4	43575000	43575200	29	-	5.86786e-08
chr3	58219000	58219200	15	+	3.6039e-05
chr2	117938300	117938500	30.5	+	4.12793e-07
chr19	60656600	60656800	16.8	-	1.03113e-05
chr9	95307100	95307300	20.25	-	1.89049e-06
chr1	133807100	133807300	24.5	+	4.63217e-08
chr1	34899700	34899800	15	-	1.95918e-05
chr2	113688300	113688400	13	-	7.4769e-05
chr8	125075100	125075200	14	-	3.5946e-05
chr19	5742100	5742200	15	+	1.95918e-05
chr4	43536100	43536300	26.5	-	7.87676e-07
chr8	96703100	96703200	16	+	1.05107e-05
chr11	75546400	75546600	29.5	+	2.49426e-09
chr13	23662900	23663000	14.5	-	6.37855e-05
chr19	5490500	5490600	24	+	6.10282e-08
chr2	173101900	173102000	21	-	4.32335e-07
chr8	82163600	82163700	16	+	1.05107e-05
chr6	117867500	117867600	15	+	1.95918e-05
chr5	130293300	130293400	18	+	2.99663e-06
chr15	36538100	36538700	25.1667	-	5.03012e-06
chr6	88034500	88034600	18	+	2.99663e-06
chr9	40610000	40610100	18	+	2.99663e-06
chr9	36575100	36575200	23	-	1.17317e-07
chr12	81361000	81361200	19.3333	-	2.5649e-05
chr12	8681000	8681300	17.3333	+	2.56874e-05
chr17	87846100	87846200	29	-	2.23218e-09
chr5	73684100	73684200	16	+	1.05107e-05
chr5	65928500	65928700	31	+	3.05168e-08
chr5	139231100	139231200	15.75	+	1.38346e-05
chr11	100581300	100581400	16.5	-	8.07736e-06
chr15	66723000	66723200	13	+	7.89365e-05
chr6	136824200	136824300	18	-	2.99663e-06
chr13	60277600	60278700	22.6154	-	1.48922e-05
chr3	104442600	104442700	13	+	6.64341e-05
chr13	58228600	58229700	24.0909	-	3.44925e-06
chr13	58229800	58229900	33	-	1.53483e-10
chr3	36374500	36374600	16	-	1.05107e-05
chr9	107537500	107537700	23.5	-	3.32171e-05
chr4	46464000	46464200	14.25	+	5.23457e-05
chrX	34138200	34138300	24	+	6.10282e-08
chr5	76613000	76613100	16	+	1.05107e-05
chr9	13632200	13632300	16	+	1.05107e-05
chr3	88101100	88101200	19	+	1.57527e-06
chr8	87323900	87324200	19	-	8.42248e-06
chr17	64681100	64681200	14	-	3.5946e-05
chr7	53176600	53176800	22.5	-	4.28601e-07
chr11	90110900	90111000	14	+	3.5946e-05
chr4	125933300	125933400	13	-	6.64341e-05
chr16	96349200	96349300	25	-	3.16151e-08
chr6	86475700	86476100	18.5	-	1.40988e-05
chr3	137527500	137527600	19	+	1.57527e-06
chr8	35870600	35870700	15	+	1.95918e-05
chr1	45368400	45368600	35.5	+	6.09635e-05
chr3	101408400	101408600	21	-	3.32182e-05
chr9	104165100	104165200	18	-	3.32757e-05
chr2	27742000	27742400	25.6	+	7.50536e-06
chr16	33829800	33829900	17	+	5.64399e-06
chr10	79612500	79612600	15	+	1.95918e-05
chrX	71487100	71487200	21.6667	-	2.3964e-05
chrX	71486400	71486900	23.4	-	2.65002e-05
chr2	34627600	34628000	31.5	+	2.65702e-06
chr7	3293200	3293300	18	+	2.99663e-06
chr10	128002800	128003000	25.5	-	2.40934e-08
chr7	17509200	17509300	17	-	5.64399e-06
chr15	96529800	96529900	17	-	5.64399e-06
chr1	62750000	62750300	21	+	1.8049e-05
chr7	152125500	152125600	16	-	1.05107e-05
chr3	144232800	144233100	20.25	-	5.35603e-06
chr9	110034600	110034800	19	+	1.57527e-06
chr15	79570200	79570300	14	-	3.5946e-05
chr15	25552600	25552800	17.8	+	1.43402e-05
chr15	96529100	96529300	21.5	-	6.09638e-05
chr17	25969700	25969800	15	-	1.95918e-05
chr17	34255600	34256000	18.5	-	2.81313e-05
chr3	65196300	65196500	23.5	-	4.17083e-07
chr2	29922000	29922400	27.2	+	2.4473e-05
chr5	32761700	32761800	16	+	1.05107e-05
chr5	23349800	23349900	14	-	3.5946e-05
chr2	22895500	22895700	20.5	-	2.85251e-06
chr17	87362900	87363000	13	+	6.64341e-05
chrX	71485000	71485200	28	-	1.7973e-05
chr11	100275900	100276100	17	-	1.83858e-05
chr3	75760400	75760500	15	-	1.95918e-05
chr11	117687000	117687100	14	-	3.5946e-05
chr5	137546900	137547200	17.6667	-	4.2544e-05
chr6	88468700	88468800	18	-	2.99663e-06
chr16	8830200	8830400	18.25	+	6.1022e-05
chr5	92934500	92934600	12	-	0.000121927
chr18	48206300	48206600	16.625	+	3.37384e-05
chr3	90408900	90409100	73.5	+	3.94024e-11
chr10	79446800	79446900	18	-	3.32757e-05
chr15	84022700	84022800	16	+	1.05107e-05
chr11	120434000	120434200	39	-	1.58076e-08
chr11	94183000	94183200	16.5	-	1.87606e-05
chr12	88225500	88225700	17.5	-	1.02087e-05
chr6	56782100	56782300	13.5	+	5.119e-05
chr11	96689100	96689400	20	-	4.4336e-06
chr13	21845600	21845700	16	-	1.05107e-05
chr19	7557500	7557600	29	-	2.23218e-09
chr7	118226300	118226500	21.5	-	2.83028e-06
chr15	81977700	81977900	28.5	+	2.16178e-07
chr4	108673300	108673500	28	+	1.12738e-07
chr8	95351500	95351600	14	+	4.3013e-05
chr6	38501500	38501600	14	+	3.5946e-05
chr2	163821000	163821100	13	+	7.89365e-05
chr12	86217200	86217300	17	-	5.64399e-06
chr5	37187700	37187900	13.5	-	5.119e-05
chr2	80421200	80421300	23	-	1.17317e-07
chr17	45710100	45710200	46	-	3.93441e-14
chr5	122043400	122043500	14	-	3.5946e-05
chr19	10175800	10176000	19.5	-	1.20043e-06
chr19	10956100	10956200	17	-	5.64399e-06
chr6	51419600	51419800	24	-	9.79599e-06
chr11	100181300	100181400	23	+	1.17317e-07
chr19	44481900	44482000	21	-	4.32335e-07
chr2	148700900	148701200	28.6667	-	3.08847e-08
chr9	58160700	58160800	15.5	-	6.17512e-05
chr10	77888500	77888600	16	+	1.05107e-05
chr15	83401800	83402000	23	+	1.43213e-07
chr3	95733200	95733500	22.3333	+	1.1994e-05
chr10	7675800	7675900	12	-	0.000121927
chr12	8506500	8506800	22.1429	-	7.50394e-06
chr10	40069300	40069400	14	+	3.5946e-05
chr2	132078800	132078900	18	-	1.85231e-05
chr5	143578900	143579000	16	-	1.05107e-05
chr1	155334700	155334800	15	-	1.95918e-05
chr19	60866400	60866500	15	-	3.6039e-05
chr5	93522500	93522600	24	+	6.10282e-08
chr1	155330900	155331000	14	-	3.5946e-05
chr5	104865400	104865600	20.5	+	3.32192e-05
chr17	35187200	35187400	23.5	+	2.24453e-07
chr13	21826900	21827100	21	+	3.41267e-05
chr15	98701400	98701500	16	-	1.05107e-05
chr11	29592900	29593700	26.375	+	2.65517e-06
chr17	29797600	29797700	12	+	0.000121927
chr3	121129400	121129700	19.6667	+	2.56487e-05
chr13	21809500	21809700	13	+	7.89365e-05
chr15	36723200	36723400	22.5	-	1.50261e-06
chr1	63223700	63223800	22	+	2.25397e-07
chr18	6241200	6241300	21	-	4.32335e-07
chr2	31428300	31428400	25	+	3.16151e-08
chr4	40669500	40669600	22	+	2.25397e-07
chr11	94797600	94797700	14	+	3.5946e-05
chr9	106794100	106794300	16	-	1.26179e-05
chr7	106497300	106498000	28.8571	-	4.33075e-07
chr12	8778200	8778400	21	+	5.25492e-07
chr3	144233600	144233800	19	+	9.85457e-06
chr2	143741300	143741400	12	+	0.000121927
chr5	138052500	138052600	14.5	-	2.77689e-05
chr10	17443100	17443200	20	+	8.25586e-07
chr15	66984600	66984700	18	-	2.99663e-06
chr1	92740400	92740500	26	-	1.65716e-08
chr9	59513000	59513200	18	+	1.80857e-05
chr14	47504400	47504500	15	+	1.95918e-05
chr11	102465700	102465800	16	+	3.42708e-05
chr12	28027400	28027500	15	-	1.95918e-05
chr8	125372300	125372400	20	+	8.25586e-07
chr5	138227400	138227500	14	-	6.62189e-05
chr13	23622900	23623100	20.5	+	2.85251e-06
chr9	59504400	59504500	19	+	1.57527e-06
chr7	104548600	104548700	22	+	2.25397e-07
chr14	122506400	122506500	28	+	4.40133e-09
chr11	120209300	120209400	29	-	2.23218e-09
chr15	25343300	25343400	14	-	3.5946e-05
chr17	46168800	46168900	13	-	6.64341e-05
chr15	76022600	76022800	18.5	-	9.90861e-06
chr8	74659200	74659400	16.5	+	1.87606e-05
chr8	13677400	13677500	15	-	1.95918e-05
chr11	87800700	87801000	19.6667	-	2.90055e-06
chr7	148653300	148653400	14	+	3.5946e-05
chr5	139231300	139231400	15.75	+	1.38346e-05
chr3	96044100	96044200	34	-	7.87854e-11
chrX	70729000	70729100	34	+	7.87854e-11
chr6	97160800	97160900	20.5	+	5.27117e-06
chr3	51220100	51220300	22	+	4.43307e-07
chr7	107007300	107007400	20	-	8.25586e-07
chr3	159502700	159503000	14.6667	+	3.21789e-05
chr6	135327200	135327300	25	+	3.16151e-08
chr11	35647900	35648000	14	-	3.5946e-05
chr3	107562900	107563100	32.5	-	3.05145e-08
chr1	183081100	183081200	41	+	7.42066e-13
chr4	142889200	142889300	21	-	5.26365e-06
chr11	77421200	77421300	24	-	6.10282e-08
chr10	52137400	52137700	17.2	+	8.80845e-06
chr14	76245100	76245300	29	+	4.58307e-09
chr4	63681400	63681700	21	-	1.4447e-05
chrX	35809400	35809600	23	-	1.43213e-07
chr14	27457800	27457900	17	+	6.75368e-06
chr13	55423400	55423600	25.5	+	6.0859e-08
chr13	29045000	29045100	21	-	4.32335e-07
chr3	60305200	60305300	17	+	5.64399e-06
chr5	97222400	97222500	15	+	1.95918e-05
chr8	107694600	107694900	15.3333	+	1.65648e-05
chr4	43013000	43013200	17	-	1.05836e-05
chrX	78316200	78316400	14.5	+	3.84724e-05
chr9	44142800	44143000	22.5	+	1.71357e-07
chr8	8690300	8690400	16	-	4.73171e-05
chr13	24893400	24893600	16.4	+	4.27257e-05
chr9	78328300	78328500	36	-	1.50164e-10
chr7	29135700	29135800	18	+	5.66816e-06
chr11	70514100	70514200	20	+	8.25586e-07
chr6	72389400	72389500	16	-	1.05107e-05
chr16	18248600	18248800	18	-	2.99663e-06
chr3	58219300	58219600	16.6667	+	2.36687e-05
chrX	20240000	20240200	20.5	+	6.2896e-07
chr5	20561500	20561700	13.6667	-	5.9155e-05
chr16	38089800	38090000	14.5	+	4.29527e-05
chr10	119913000	119913300	26.3333	-	4.50113e-08
chr17	13109300	13109500	20	+	9.81172e-06
chr4	106851300	106851500	18.5	+	9.90861e-06
chrX	70736100	70736400	33.6667	+	7.51396e-08
chr9	95307400	95307500	20.25	-	1.89049e-06
chr11	70467800	70468100	44.6667	-	5.52412e-09
chr3	88129000	88129100	15	+	1.95918e-05
chr7	134356400	134356500	13	+	6.64341e-05
chr13	22133100	22133200	12	-	0.000121927
chr4	115747500	115747600	15	-	1.95918e-05
chr8	131209600	131209900	19	+	2.31491e-05
chr10	42481500	42481600	20	+	8.25586e-07
chr2	163223200	163223300	14	-	3.5946e-05
chr9	64101200	64101300	12	-	0.000121927
chr9	70526800	70527000	19	+	3.03816e-06
chr8	90819500	90819600	16	+	1.05107e-05
chr10	128346900	128347000	17	+	5.64399e-06
chr11	23397800	23397900	12	-	0.000121927
chr16	44140000	44140200	22.5	+	7.95922e-07
chr7	150238700	150238900	21	+	6.61127e-06
chr14	63741300	63741400	16	+	1.05107e-05
chr5	77836600	77837100	24.6	-	2.19667e-06
chr9	72510300	72510400	39	+	2.79484e-12
chr1	84835800	84836000	24.5	-	4.63217e-08
chr8	47296300	47296400	18	-	1.00121e-05
chr10	7675600	7675700	17	-	5.64399e-06
chr15	77672400	77672600	39	-	5.25536e-06
chr5	122608400	122608500	16	+	1.05107e-05
chr2	92755300	92755400	14.5	+	6.37855e-05
chr13	58503700	58503800	23	-	1.17317e-07
chr17	35137100	35137200	27	-	8.57895e-09
chr5	58110300	58110400	18	+	2.99663e-06
chr11	20012800	20012900	19	-	1.57527e-06
chr10	127058100	127058200	13	-	6.64341e-05
chr2	154617100	154617200	16	+	1.05107e-05
chr15	96291100	96291200	17	-	5.64399e-06
chr13	24894000	24894100	25	+	3.16151e-08
chr11	51420000	51420100	22.3333	-	2.22199e-05
chr19	7049500	7049700	23.5	+	4.17083e-07
chr9	95306700	95306900	15	-	2.32284e-05
chr13	23666300	23666400	14	+	3.5946e-05
chr15	57723800	57723900	12	-	0.000121927
chr11	60351500	60351600	15	+	1.95918e-05
chr11	97661000	97661100	13.5	+	5.119e-05
chr6	28430400	28430500	12	+	0.000121927
chr4	94718200	94718300	23	-	1.17317e-07
chr8	42325100	42325200	14	+	3.5946e-05
chr17	34168100	34168400	23	-	6.53633e-06
chr2	75542400	75542500	15	-	1.95918e-05
chr8	73017100	73017300	19	+	6.09718e-05
chr12	88225000	88225200	23	-	1.79731e-05
chr5	115608000	115608200	15	-	4.81718e-05
chrX	71487800	71487900	17	-	5.64399e-06
chr10	80639400	80639500	35	+	4.05216e-11
chr18	46757000	46757100	25	-	3.16151e-08
chr5	91188400	91188500	19	+	1.80035e-05
chr10	127774800	127774900	14	+	3.5946e-05
chr7	54101200	54101300	27	+	8.57895e-09
chr6	11857300	11857400	35	-	4.05216e-11
chr4	154865500	154865700	24	+	7.88753e-07
chr1	180267100	180267900	27.625	-	6.97445e-06
chr14	120675000	120675100	13	+	6.64341e-05
chr14	55050700	55050800	24	+	6.10282e-08
chr9	79915000	79915100	16	+	1.05107e-05
chr1	52289800	52290000	17	-	1.83858e-05
chr18	37966100	37966600	22.6	+	2.51005e-06
chr11	120209700	120209800	31	-	5.87187e-10
chr4	59202200	59202600	22.5	+	9.07232e-06
chr18	78012700	78012800	16	+	1.05107e-05
chr5	136363900	136364000	22	+	2.25397e-07
chr15	98364400	98364600	21.5	-	8.18151e-07
chr17	34256100	34256200	18.5	-	2.81313e-05
chr1	127331900	127332100	16	-	1.05107e-05
chr3	87775000	87775800	31.875	+	1.01984e-08
chr4	138908500	138908600	12	+	0.000121927
chr8	96536300	96536400	37	-	1.06707e-11
chr18	32536900	32537100	18.5	+	5.47153e-06
chr3	96042800	96042900	14	-	4.3013e-05
chr4	9596000	9596100	15	-	1.95918e-05
chr15	101974900	101975000	14.3333	+	5.06765e-05
chr10	79755500	79755600	26	+	1.65716e-08
chr5	137548000	137548100	15	-	1.95918e-05
chr11	86570800	86571000	19	-	1.80035e-05
chrX	71485500	71485600	20.25	-	3.77176e-06
chr13	113254300	113254400	17	+	5.64399e-06
chr1	137662700	137662800	23	+	1.17317e-07
chr9	115219100	115219300	16	-	1.94713e-05
chr14	63752100	63752300	18.5	+	5.47153e-06
chr1	88423300	88423500	27.5	+	2.16207e-07
chr2	143836800	143836900	14.5	-	3.84724e-05
chr15	53177300	53177500	19.5	-	1.71448e-06
chr4	94718700	94718800	13	-	7.89365e-05
chr15	83002500	83002600	25	-	3.16151e-08
chr18	52688400	52689300	26.3333	-	4.45595e-06
chr4	129497700	129497800	18	+	2.99663e-06
chr8	126755400	126755500	13	+	6.64341e-05
chr4	55363000	55363100	15.5	+	2.0795e-05
chr14	47993500	47993600	19	+	1.57527e-06
chr17	71351400	71351500	47	-	2.82339e-14
chr11	94852500	94852600	21	+	4.32335e-07
chr10	36858300	36858500	18.5	-	9.90861e-06
chr11	33062900	33063100	18	-	1.00121e-05
chr19	4615300	4615400	12	-	0.000121927
chr8	64028800	64028900	24	-	6.10282e-08
chr4	123088700	123089000	15.3333	-	1.89891e-05
chr6	72849600	72849700	15	-	1.95918e-05
chr8	111239100	111239200	13	+	6.64341e-05
chr10	58786100	58786200	12	+	0.000121927
chr10	78996400	78996500	15	-	1.95918e-05
chr5	135663500	135663600	14	+	3.5946e-05
chr11	5762100	5762200	16	+	1.05107e-05
chr7	53175700	53175800	20	-	8.25586e-07
chr11	55233300	55233400	22	-	2.25397e-07
chr4	44025600	44025700	15	+	1.95918e-05
chr3	95543300	95543400	24	-	6.10282e-08
chr6	91634100	91634300	21.5	+	3.28866e-07
chr7	29595900	29596100	34	+	4.12793e-07
chr5	144288700	144288800	17	-	5.64399e-06
chr3	86978400	86978500	14.5	-	2.77689e-05
chr5	52581500	52581700	25.5	-	6.09635e-05
chr19	9063800	9063900	23.6667	+	3.41267e-05
chr12	25393100	25393300	21	+	9.8002e-06
chr11	87861300	87861400	17	+	5.64399e-06
chr1	153191700	153191800	12	+	0.000121927
chr7	133709600	133709700	20	-	8.25586e-07
chr7	16973000	16973100	17	-	5.64399e-06
chr6	87800900	87801000	19	-	1.57527e-06
chr11	79806800	79806900	13	+	6.64341e-05
chr2	128512900	128513000	15	-	1.95918e-05
chr16	4213200	4213300	14	-	3.5946e-05
chr15	81560200	81560300	13	-	6.64341e-05
chr7	73254400	73254500	13	+	6.64341e-05
chr11	50139000	50139100	37	-	1.06707e-11
chr15	83294900	83295000	19	-	1.57527e-06
chr1	72871000	72871500	32.8	+	1.32871e-05
chr2	18598800	18598900	12	+	0.000121927
chr11	100831300	100831900	26.3333	-	5.03003e-06
chr14	20570500	20570700	20.5	+	1.55697e-06
chr1	90598500	90598600	17	-	5.64399e-06
chr10	60609000	60609100	16	-	1.05107e-05
chr15	76024700	76024800	16	-	1.05107e-05
chr8	107165500	107165600	16	-	1.05107e-05
chr6	117118600	117118700	22	+	2.25397e-07
chr11	23156500	23156700	17.5	+	3.33297e-05
chr2	163837300	163837400	14	+	3.5946e-05
chrX	148237900	148238000	20	+	8.25586e-07
chr9	108208700	108208900	17.5	+	6.043e-06
chr13	23838600	23838700	24	+	6.10282e-08
chr8	96696700	96696800	12	+	0.000121927
chr10	85763400	85763500	17.3333	+	3.41372e-05
chr11	81849100	81849200	13	+	6.64341e-05
chr10	114752400	114752500	14	-	6.62189e-05
chr1	135557000	135557100	30	-	1.14569e-09
chr11	62946600	62946700	22	+	2.25397e-07
chr10	56107300	56107500	19	+	5.36806e-06
chr7	25155400	25155500	16	+	1.05107e-05
chr6	124706300	124706500	17.6667	-	5.22344e-05
chr1	72895600	72895900	29.3333	+	2.85734e-07
chr5	122951600	122952200	24.5	-	6.06962e-06
chrX	71488000	71488100	21.4	-	1.11189e-05
chr10	79605200	79605300	17.5	+	1.81892e-05
chr2	103637000	103637100	16	-	1.05107e-05
chr6	135313000	135313100	24	+	6.10282e-08
chr13	22127700	22127800	22	+	2.25397e-07
chr12	101437700	101437900	24.5	+	1.16988e-07
chr16	37777100	37777200	22	+	2.25397e-07
chr19	7291900	7292100	21	-	1.52883e-06
chr15	76026000	76026100	12	-	0.000121927
chr6	34659600	34659700	15	+	2.32284e-05
chr2	129024600	129024700	13	+	6.64341e-05
chr10	80568800	80568900	14	+	3.5946e-05
chr19	34326900	34327100	41.5	-	2.93603e-10
chr7	53289100	53289200	13	+	6.64341e-05
chrX	34335700	34335800	25	+	3.16151e-08
chr6	135329900	135330000	26	+	1.65716e-08
chr3	89050700	89050800	15	+	1.95918e-05
chr7	133941100	133941300	15	-	6.24618e-05
chr5	143666900	143667400	54.4	-	2.15029e-12
chr11	97048900	97049200	20	-	1.34921e-06
chr2	33083700	33083800	19	+	1.57527e-06
chr5	33361600	33361800	15	+	1.95918e-05
chr2	174264300	174264400	14	-	6.62189e-05
chr2	93302500	93302600	34	-	7.87854e-11
chr13	5860800	5860900	12	+	0.000121927
chr7	125635000	125635200	17	-	2.34188e-05
chr5	115798800	115799000	16	-	1.26179e-05
chr15	10644300	10644400	13	-	6.64341e-05
chr15	76023800	76023900	20	-	8.25586e-07
chr17	71200400	71200500	13	-	6.64341e-05
chr4	8462800	8463000	19.5	+	1.71448e-06
chr7	26573400	26573600	19.5	-	6.09678e-05
chr5	104864100	104864200	45	+	6.29314e-14
chr14	31832300	31832400	13	+	6.64341e-05
chr18	10617800	10617900	22	+	2.25397e-07
chr5	135663200	135663300	16	+	1.05107e-05
chr11	75300300	75300500	19	+	2.23279e-05
chr2	58999100	58999200	15	+	1.95918e-05
chr2	117937600	117937800	33.5	+	2.20206e-09
chr4	149611300	149611400	22	+	2.25397e-07
chr10	118676800	118676900	13	-	6.64341e-05
chr9	8004400	8004500	12	-	0.000121927
chr6	119987700	119988000	20.3333	-	2.41696e-06
chr5	140895300	140895500	12.5	+	9.41806e-05
chr10	127057700	127058000	33.6667	-	7.52321e-08
chr17	87507100	87507200	14	+	6.62189e-05
chr11	48613800	48614100	22	+	3.52465e-06

## Sheet: 3' UTR sites for motif scanning
Supplementary Table S1. CLIP-seq analysis of DHX36 RNA binding in C2C12 myoblasts.
All 3' UTR binding sites used for MEME motif scanning
Chromosome	Begin	End	Score	Strand	P-value
chr12	8799000	8799100	14	+	3.5946e-05
chrX	93363500	93363600	19	+	1.57527e-06
chr8	96704000	96704200	23.5	+	4.17083e-07
chr13	55698600	55698700	12	+	0.000121927
chr8	96697300	96697400	12	+	0.000121927
chr1	75363600	75363800	21	+	2.8378e-06
chr14	48005200	48005400	19.5	+	1.71448e-06
chr1	55134700	55134800	12	-	0.000121927
chr8	131256200	131256600	21.5	+	5.15861e-06
chr2	117951800	117952100	27.6667	+	4.20164e-08
chr11	95910200	95910300	13	-	6.64341e-05
chr7	53138400	53138500	12	+	0.000121927
chr6	51413400	51413500	35	-	4.05216e-11
chr4	137125400	137126100	18.1429	+	2.24908e-05
chr11	70542000	70542400	23.75	+	3.0594e-05
chr4	151363900	151364000	19	-	1.57527e-06
chr11	29642000	29642700	22.7143	+	9.47645e-06
chr2	26777300	26777500	17	-	6.75368e-06
chr3	90409600	90410000	59.75	+	7.9038e-09
chr11	86935500	86935600	14	+	3.5946e-05
chr15	99239100	99239800	28.4286	+	7.1941e-07
chr7	3298100	3298300	17	+	1.05836e-05
chr3	87718900	87719000	15	+	1.95918e-05
chr3	159597600	159597700	12	+	0.000121927
chr15	79555800	79555900	12	-	0.000121927
chr1	137648000	137648100	13	+	6.64341e-05
chr15	99424500	99425000	22.7143	+	1.17139e-06
chr2	33103000	33103100	13	+	6.64341e-05
chr13	13604100	13604200	22	+	2.25397e-07
chr7	87535100	87535200	12	-	0.000121927
chr13	55698400	55698500	18	+	2.99663e-06
chr12	113853500	113853600	14	+	3.5946e-05
chr11	120207100	120207500	16.75	-	2.23637e-05
chr9	7934000	7934100	18	-	2.99663e-06
chr19	47338300	47338400	12	-	0.000121927
chr15	103025000	103025100	14	-	3.5946e-05
chr2	164250800	164251200	16.75	-	3.61852e-05
chr1	73959900	73960000	13	-	6.64341e-05
chr1	174436700	174437000	22	+	1.92596e-06
chr19	6376600	6376700	12	+	0.000121927
chr9	79447300	79447400	13	-	6.64341e-05
chr9	65914100	65914300	15	+	6.24618e-05
chr4	132752900	132753000	14	+	3.5946e-05
chr19	47339800	47340000	16.5	-	4.75405e-05
chr2	73404100	73404200	14.5	-	3.84724e-05
chr18	35097900	35098000	14	-	3.5946e-05
chr17	23812600	23813000	25.5	-	1.72356e-07
chr15	103029900	103030000	17	-	5.64399e-06
chr5	121581700	121581800	13	-	7.89365e-05
chr16	44159900	44160000	21	+	4.32335e-07
chr8	131256900	131257000	20	+	8.25586e-07
chr12	8505600	8505800	15.25	-	4.24898e-05
chr11	69803500	69803600	13	+	6.64341e-05
chr4	142857700	142857800	12	-	0.000121927
chr6	135332100	135332200	17	+	5.64399e-06
chr16	37834800	37834900	16	+	1.05107e-05
chr15	88986300	88986400	13	-	6.64341e-05
chr11	96679500	96679900	17.25	-	3.38879e-05
chr17	84585000	84585300	26	-	4.34323e-08
chr5	114294000	114294100	15	-	1.95918e-05
chr4	59234700	59234800	16	+	1.05107e-05
chr4	128687900	128688000	16	+	1.05107e-05
chr7	30972300	30972500	18.6667	-	4.09379e-05
chr10	128349700	128349900	36	+	1.7973e-05
chr17	87832900	87833000	17	-	5.64399e-06
chr4	57909200	57909300	12	+	0.000121927
chr15	96518600	96518900	17	-	1.88072e-05
chr6	88455000	88455100	18	-	3.60963e-06
chr6	72512800	72512900	12	+	0.000121927
chr9	107517000	107517100	16	-	1.05107e-05
chr9	107516500	107516600	22	-	2.25397e-07
chr9	108107800	108108000	26.3333	-	1.03799e-06
chr4	134772300	134772400	25	-	3.16151e-08
chr19	47334800	47335200	15.25	-	3.08868e-05
chr3	86883200	86883300	12	-	0.000121927
chr5	135096000	135096100	14	-	3.5946e-05
chrX	70739900	70741300	37.1429	+	5.36314e-06
chr19	34316000	34316300	30	-	2.26233e-09
chr1	73959200	73959300	13	-	6.64341e-05
chr10	80645000	80645200	26.1667	+	1.012e-06
chr9	21572800	21572900	12	-	0.000121927
chr15	76001400	76002400	26.44	-	3.81665e-06
chrX	93362100	93362400	18	+	2.70601e-05
chr7	152117400	152117500	14	-	3.5946e-05
chr16	24991300	24991400	13	+	6.64341e-05
chr11	6374800	6374900	15	-	1.95918e-05
chr2	174168700	174168800	30	+	1.14569e-09
chrX	163645100	163645300	26	-	2.0097e-08
chr13	63401800	63401900	24	+	6.10282e-08
chr11	96680400	96680500	27	-	8.57895e-09
chr6	88453700	88453800	14.5	-	3.84724e-05
chr6	55298300	55298400	16.5	+	1.12942e-05
chr13	58277600	58277700	14	-	3.5946e-05
chr8	74676700	74676800	19	+	1.57527e-06
chr7	148195500	148195600	21	-	4.32335e-07
chr19	10704200	10704300	23	+	3.08835e-05
chr15	101925700	101925800	25	+	3.16151e-08
chr9	72595600	72595700	13	+	6.64341e-05
chr8	87229700	87229800	19.125	-	3.00614e-05
chr15	82984000	82984500	34.8	-	3.39015e-09
chr14	55059500	55059800	18.3333	+	3.78904e-06
chr13	13602400	13602500	19.5	+	2.93469e-06
chr9	21158800	21158900	16.5	+	3.36298e-05
chr4	63621400	63621500	13	-	6.64341e-05
chr9	95304600	95304700	14	-	3.5946e-05
chr2	131003000	131005600	26.3846	-	8.97539e-07
chr16	37885700	37885800	21	+	4.32335e-07
chr11	96678900	96679000	15	-	1.95918e-05
chr2	32134500	32134600	20	-	8.25586e-07
chr11	52221200	52221300	21	+	4.32335e-07
chr8	8619600	8619700	13	-	6.64341e-05
chr7	26542300	26542400	12	-	0.000121927
chr11	87794100	87794200	20.6667	-	4.07872e-05
chr16	37835000	37835100	12	+	0.000121927
chr5	137538600	137538800	16	-	6.13763e-05
chr19	36186500	36186700	16	-	1.05107e-05
chr15	77591300	77591400	50	-	1.93913e-14
chr1	55135100	55135200	20.5	-	3.32192e-05
chr19	47339200	47339300	18	-	2.99663e-06
chr9	21572000	21572100	13	-	6.64341e-05
chr5	114815000	114815200	15.5	-	1.50513e-05
chr4	140278600	140278700	18	+	2.99663e-06
chr1	75363900	75364200	24.6667	+	1.21261e-05
chr7	53173400	53173600	16	-	1.05107e-05
chr10	126975900	126976100	25.5	-	1.13815e-07
chr4	137126300	137126500	21.6667	+	1.20579e-05
chr1	137665400	137665600	14.5	+	6.37855e-05
chr6	85083800	85083900	12	-	0.000121927
chr8	87230400	87230700	24.6667	-	1.92046e-06
chr8	73223900	73224000	15.5	+	1.50513e-05
chr5	93603400	93603500	13	+	6.64341e-05
chr17	34249500	34249600	13	-	6.64341e-05
chr10	80862600	80862700	16	-	1.05107e-05
chr17	35970900	35971000	15	-	1.95918e-05
chr11	109528800	109529000	24	+	5.25551e-06
chr2	117950800	117951600	33.125	+	1.18166e-08
chr14	55517200	55517300	13	+	6.64341e-05
chr18	35097600	35097800	23	-	2.31975e-07
chr10	79457900	79458000	22	+	2.25397e-07
chr11	109435000	109435100	14	-	3.5946e-05
chr10	61154300	61154400	13	+	6.64341e-05
chr11	97698100	97698200	12	+	0.000121927
chr5	125498300	125498400	15	-	1.95918e-05
chr12	86098000	86098100	30	-	1.14569e-09
chr10	86153700	86153800	18	-	1.80857e-05
chr17	46701500	46701600	14	-	3.5946e-05
chr1	90596800	90596900	15.75	-	4.86094e-05
chr15	78760400	78760600	35.6667	+	2.21447e-05
chr11	50108900	50109000	19	-	2.1567e-05
chr14	21851600	21851700	13	+	6.64341e-05
chr12	114392000	114392100	14.5	+	3.84724e-05
chr12	86097400	86097900	21.6	-	1.12745e-05
chr7	52713400	52713600	14	-	3.5946e-05
chr2	102652500	102652600	18	-	2.99663e-06
chr10	79174300	79174700	18.8	+	2.76702e-05
chr15	77591500	77592400	32.8889	-	1.6756e-08
chr3	159597200	159597400	19	+	5.36806e-06
chr11	52202300	52202400	14	+	4.3013e-05
chr17	23961400	23961500	23	+	1.17317e-07
chr14	26534000	26534100	14	-	3.5946e-05
chr13	13603300	13603600	18.25	+	1.81873e-05
chr2	13504100	13504300	27	+	5.89519e-08
chr11	100285300	100285400	14	+	3.5946e-05
chr16	37882200	37882300	15	+	1.95918e-05
chr2	30303200	30303300	12	+	0.000121927
chr5	136385400	136385500	21	-	4.32335e-07
chr15	98422000	98422100	22	-	2.25397e-07
chr12	114383300	114383600	18.75	+	3.39663e-05
chr6	91708300	91708500	16.5	+	1.12942e-05
chr2	174170900	174171000	17	+	5.64399e-06
chr15	25742300	25742500	14.5	+	3.84724e-05
chr13	34219200	34219300	15	-	1.95918e-05
chr3	96042400	96042600	18	-	2.99663e-06
chr2	84442000	84442100	13.5	-	7.07594e-05
chr15	99425100	99425200	22.7143	+	1.17139e-06
chr11	117223100	117223200	12.5	+	9.41806e-05
chr11	96680100	96680300	15	-	3.6039e-05
chr3	97951400	97951500	14	+	3.5946e-05
chr6	91705700	91705900	15.5	+	1.50513e-05
chr5	143665400	143665600	49.5	-	1.98211e-14
chr13	100194600	100194700	12	-	0.000121927
chr15	77591000	77591200	32.5	-	5.93106e-10
chr9	120868900	120869000	16	+	1.94713e-05
chr18	35063300	35063400	16	-	1.05107e-05
chr11	100819500	100819700	19	-	5.36806e-06
chr13	99614400	99614500	12	-	0.000121927
chr9	21571300	21571400	14	-	3.5946e-05
chr17	34165700	34165800	12	-	0.000121927
chr9	78326300	78326400	17	-	5.64399e-06
chr13	23843300	23843400	15	+	6.24618e-05
chr6	42308200	42308300	19	+	1.57527e-06
chr3	86885700	86885800	12	-	0.000121927
chr7	149561900	149562500	17.875	-	1.73876e-05
chr11	55208100	55209100	33.1818	-	6.08177e-06
chr19	47969900	47970000	13	-	6.64341e-05
chr8	87231900	87232200	19.75	-	3.33608e-06
chr10	41250000	41250100	20	+	8.25586e-07
chr6	29325800	29325900	18	+	2.99663e-06
chr3	96073600	96074100	32.6	+	4.55428e-08
chr7	52631900	52632600	26.2857	-	1.36242e-06
chr11	118162700	118163600	25.4643	-	1.03203e-05
chr13	23668000	23668100	14	+	3.5946e-05
chr13	55448200	55448300	12.5	-	9.41806e-05
chr15	82034600	82034700	15	+	1.95918e-05
chr6	135331800	135331900	18.7778	+	2.61119e-05
chr1	137647700	137647800	15	+	1.95918e-05
chr8	63990900	63991000	15	-	1.95918e-05
chr11	109529800	109529900	26	+	1.65716e-08
chr14	76907300	76907500	25	+	2.82207e-06
chr6	135332600	135332700	16	+	1.05107e-05
chr7	17501600	17501700	19	-	1.57527e-06
chr6	125080400	125080500	17	+	5.64399e-06
chr11	100577300	100577400	13	-	6.64341e-05
chr12	81269200	81269300	18	-	2.99663e-06
chr6	89269300	89269400	12	-	0.000121927
chr1	94755900	94756800	27.4737	+	2.4675e-06
chr17	45722600	45722700	19	-	1.57527e-06
chr2	84441200	84441300	16	-	1.94713e-05
chr2	164250300	164250400	14.6667	-	5.45137e-05
chr11	75486500	75486600	12	+	0.000121927
chr6	29324600	29324700	14	+	3.5946e-05
chr15	79657000	79657200	14.5	-	3.84724e-05
chr7	3296800	3297800	17.4167	+	3.17366e-05
chr10	83990200	83990400	15	-	2.32284e-05
chr8	26684300	26684400	13	+	7.89365e-05
chr11	118164000	118165200	25.4643	-	1.03203e-05
chr3	88287200	88287300	17	-	1.05836e-05
chr2	27892700	27892800	18	+	2.99663e-06
chr9	59526800	59527100	20.6667	+	2.21893e-05
chr19	44380600	44380700	19.3333	+	8.78033e-06
chr19	44378500	44379200	20.1429	+	2.5828e-06
chr2	27616500	27616600	12	+	0.000121927
chr10	127527100	127527200	24	+	7.88753e-07
chr7	125633100	125633200	18	-	2.99663e-06
chr9	21159300	21159400	13	+	6.64341e-05
chr19	5493400	5493800	24.5	+	3.51101e-06
chr15	79654400	79654500	16	-	1.05107e-05
chr11	4982200	4982300	23	-	1.17317e-07
chr5	136385600	136385900	13.3333	-	6.93177e-05
chr18	38000800	38000900	19	+	1.57527e-06
chr15	96519000	96519100	16	-	1.05107e-05
chr11	120207700	120207800	14	-	3.5946e-05
chr19	5493900	5494000	24.5	+	3.51101e-06
chr12	76732000	76732300	18.3333	-	4.16518e-05
chr8	87185900	87186000	13	-	6.64341e-05
chr3	100844900	100845000	12	-	0.000121927
chr9	109985100	109985200	12	+	0.000121927
chr8	96496600	96496700	13.5	-	5.119e-05
chr10	59764400	59765300	25.3333	+	8.66229e-06
chr5	143734500	143734700	21	+	1.52883e-06
chr7	30972000	30972100	13	-	6.64341e-05
chr6	88053600	88053700	15	+	1.95918e-05
chr9	109984600	109984700	14	+	3.5946e-05
chr2	32780500	32780700	17	+	6.75368e-06
chr19	9090600	9093000	27.9167	+	3.09647e-07
chr11	70542500	70542700	17.5	+	6.043e-06
chr7	17501100	17501200	15	-	1.95918e-05
chr6	29324900	29325000	18.3333	+	5.46004e-06
chr6	113465700	113465800	16	-	1.05107e-05
chr2	174167300	174167400	24	+	6.10282e-08
chr15	76914100	76914200	12	-	0.000121927
chr10	36855800	36856200	20.75	-	1.16986e-06
chr4	140277800	140277900	18	+	1.00121e-05
chr11	100819000	100819300	16.3333	-	2.88194e-05
chr3	88285400	88285500	18.25	-	1.94347e-05
chr3	107544700	107545400	21.8571	-	1.13377e-06
chr11	100819900	100820200	20.6667	-	1.53451e-06
chr11	102298000	102298100	13	+	6.64341e-05
chr11	100818100	100818200	19.5	-	5.31402e-06
chr11	120439500	120440400	22.9167	-	1.20101e-05
chr11	69480700	69480800	14	-	3.5946e-05
chr9	21553400	21553500	17	+	5.64399e-06
chr15	79657400	79657500	13	-	6.64341e-05
chr11	90139000	90139100	12	+	0.000121927
chr8	42426600	42426700	15	-	1.95918e-05
chr9	72596100	72596300	17.6667	+	1.27823e-05
chr9	57810100	57810300	13	+	7.89365e-05
chr10	36854700	36854800	12	-	0.000121927
chr11	100818500	100818900	16.75	-	6.11993e-05
chr13	23623200	23623300	15	+	1.95918e-05
chr10	79440000	79440100	13	-	6.64341e-05
chr10	128061600	128061700	14	-	3.5946e-05
chr15	98663000	98663100	22	-	2.25397e-07
chr9	57810400	57810500	13	+	6.64341e-05
chr16	37834200	37834400	28	+	2.16188e-07
chr1	45405500	45405600	15	+	1.95918e-05
chr14	8782800	8783200	17.25	+	3.23056e-05
chr4	140278200	140278300	18.6667	+	2.26901e-05
chr11	8332400	8332500	17	-	5.64399e-06
chr7	150253500	150253600	21	+	4.32335e-07
chr18	60938100	60938200	16	+	1.05107e-05
chr14	55060200	55060500	14.75	+	4.06351e-05
chr17	35971100	35971200	16	-	1.05107e-05
chr19	10059300	10059500	17	+	1.83858e-05
chr11	52222000	52222100	18	+	2.99663e-06
chr11	101320600	101320700	21	-	4.32335e-07
chr6	91707000	91707100	12	+	0.000121927
chr15	98780300	98780500	19.3333	-	2.91931e-06
chr4	134771200	134771300	15	-	1.95918e-05
chr15	82034900	82035000	17	+	5.64399e-06
chr1	157625300	157625600	17.8333	-	3.73513e-05
chr11	118163700	118163900	25.4643	-	1.03203e-05
chr7	135125300	135125400	18	+	2.99663e-06
chr12	8505100	8505300	26.5	-	1.25753e-08
chr9	72596600	72596700	27	+	8.57895e-09
chr8	87229300	87229500	19.125	-	3.00614e-05
chr1	73960800	73961000	15.5	-	1.79231e-05
chr13	13603700	13603900	17	+	1.83858e-05
chr2	34631500	34631700	22.5	+	1.38924e-05
chr19	44381100	44381200	19.3333	+	8.78033e-06
chr3	96043700	96043800	16	-	1.05107e-05
chr3	144260000	144260100	12	+	0.000121927
chr11	120422300	120422600	25	-	4.06452e-05
chr4	148524700	148524800	12	-	0.000121927
chr2	102653300	102653400	14	-	3.5946e-05
chr14	55517000	55517100	14	+	3.5946e-05
chr11	100285600	100285900	20.8	+	2.06836e-06
chr9	44199800	44199900	16	+	3.40047e-05
chr17	24301100	24301200	12	-	0.000121927
chr5	73705000	73705100	23	+	1.17317e-07
chr1	73961100	73961200	15.5	-	1.79231e-05
chr5	104869300	104869900	37.5	+	8.15461e-09
chr8	13174900	13175300	24.8	+	2.47023e-05
chr2	73746500	73746700	13	-	7.89365e-05
chr15	27523500	27523600	15	+	1.95918e-05
chr5	115595300	115595400	13	-	6.64341e-05
chr6	94555300	94555400	23	-	1.17317e-07
chr19	44380800	44381000	19.3333	+	8.78033e-06
chr16	37835200	37835400	14	+	3.5946e-05
chr13	58228600	58229700	24.0909	-	3.44925e-06
chr16	84955500	84955600	17	-	5.64399e-06
chr11	69481000	69481100	16	-	1.05107e-05
chr6	4490500	4490700	20.5	+	1.55697e-06
chr19	47340100	47340200	16.5	-	4.75405e-05
chr13	23647600	23647700	16	+	1.05107e-05
chr11	50109700	50109800	24	-	7.88753e-07
chrX	71468800	71469300	35.6	-	9.53737e-10
chr10	41248800	41248900	14	+	3.5946e-05
chr11	120440500	120440700	22.9167	-	1.20101e-05
chr15	88986000	88986100	14	-	3.5946e-05
chr6	91707200	91707300	20	+	8.25586e-07
chr5	136385000	136385100	16	-	1.05107e-05
chr9	57809700	57809900	19.5	+	1.79888e-05
chr3	88897500	88897600	34	-	7.87854e-11
chr2	113588900	113589000	19.4	-	4.56627e-06
chr8	87230800	87231300	22.6	-	2.93576e-07
chr8	87231400	87231700	19.75	-	3.33608e-06
chr5	137537900	137538000	21	-	4.32335e-07
chr19	10703900	10704100	23	+	3.08835e-05
chr19	9093100	9093500	30.6	+	1.72858e-06
chr16	44161400	44161500	17	+	5.64399e-06
chr2	32780000	32780400	22.5	+	7.52786e-06
chr3	86886300	86886400	13	-	6.64341e-05
chr18	32595000	32595200	13	+	6.64341e-05
chr18	38001100	38001400	19.5	+	1.39076e-05
chr10	127985300	127985400	18	-	2.99663e-06
chr10	127828400	127828500	13	+	6.64341e-05
chr16	37883500	37883600	43	+	2.02011e-13
chr19	44472000	44472100	19	-	1.57527e-06
chr11	51414800	51415000	15	-	1.95918e-05
chr2	148697500	148697600	19	-	1.57527e-06
chr3	107544400	107544600	17.5	-	4.32031e-06
chr4	138847100	138847200	14.5	+	6.37855e-05
chr11	118162400	118162600	25.4643	-	1.03203e-05
chr16	37883100	37883400	18.6667	+	8.43228e-06
chr13	38592800	38593100	14	-	5.10824e-05
chr7	29679100	29679400	15	-	6.30622e-05
chr9	72595100	72595200	13	+	6.64341e-05
chr5	143733900	143734000	20	+	8.25586e-07
chr11	87794800	87794900	17	-	1.05836e-05
chr15	102328900	102329000	13	+	6.64341e-05
chr14	63761200	63761700	22	+	1.53754e-05
chr15	82984600	82985100	28.8333	-	2.20731e-05
chr19	47337100	47337200	14	-	3.5946e-05
chr3	107545600	107546000	20	-	1.8051e-05
chr14	8783800	8784000	21.25	+	1.81276e-05
chr9	66871100	66871200	18	-	2.99663e-06
chr19	47340300	47340400	15	-	1.95918e-05
chr2	102652900	102653000	13.6667	-	5.9155e-05
chr8	123198000	123198100	14	+	3.5946e-05
chr6	29325600	29325700	19	+	1.57527e-06
chr11	101321300	101321400	19	-	1.57527e-06
chr12	8798700	8798800	17	+	5.64399e-06
chr4	140278400	140278500	13	+	6.64341e-05
chr16	84955100	84955200	20	-	8.25586e-07
chrX	7245500	7245600	18	-	2.99663e-06
chr3	65185800	65185900	22	-	2.25397e-07
chr13	23790000	23790100	18	-	2.99663e-06
chr16	37834000	37834100	21	+	4.32335e-07
chr11	86397600	86397700	54	-	1.93468e-14
chr17	35133800	35133900	25	-	3.16151e-08
chr11	50014200	50014300	20	-	8.25586e-07
chr2	34631800	34631900	22.5	+	1.38924e-05
chr19	44377600	44378300	20	+	1.93512e-05
chr8	87228800	87228900	17	-	5.64399e-06
chr18	38000200	38000400	16	+	1.94713e-05
chr11	8333300	8333400	14	-	3.5946e-05
chr13	23853800	23853900	14	-	3.5946e-05
chrX	93361900	93362000	18	+	2.70601e-05
chr11	115884500	115884600	16	-	1.05107e-05
chr12	113033100	113033200	13	+	6.64341e-05
chr7	53634000	53634100	12	+	0.000121927
chr16	37835600	37836200	17.1429	+	2.07004e-05
chr15	103023100	103023200	13	-	6.64341e-05
chr10	80644600	80644900	26.1667	+	1.012e-06
chr1	155303100	155303800	36.4286	-	2.80757e-06
chr11	75223500	75223600	18.3333	-	1.85181e-05
chr11	120421700	120422100	21.8333	-	9.18294e-06
chr11	87794300	87794400	20.6667	-	4.07872e-05
chr1	72905000	72906500	24.3	-	5.42704e-06
chr2	83646200	83646300	16	+	1.05107e-05
chr9	72597000	72597300	15.8	+	4.22764e-05
chr10	79619600	79619700	15	+	1.95918e-05
chr11	87793800	87794000	18.5	-	5.47153e-06
chr13	34009900	34010000	17.5	-	6.10222e-05
chr15	76910800	76910900	14	-	3.5946e-05
chr3	129528000	129528100	16	-	1.05107e-05
chr2	27893900	27894000	14	+	3.5946e-05
chr5	136384800	136384900	18	-	2.99663e-06
chr11	70542800	70543000	19	+	3.03816e-06
chr6	113338800	113339000	20	+	1.61102e-06
chr8	131256000	131256100	21.5	+	5.15861e-06
chr15	103025900	103026100	15	-	3.6039e-05
chr4	94716500	94716600	13	-	7.89365e-05
chr13	58228300	58228400	16	-	1.05107e-05
chr9	107517200	107517400	15.5	-	1.50513e-05
chr15	99239900	99240000	20	+	9.81172e-06
chr6	88454600	88454700	16	-	1.05107e-05
chr16	20692300	20692900	25	+	1.27637e-06
chr19	47341000	47341200	16.25	-	6.23898e-05
chr2	173053200	173053400	13.5	-	6.63265e-05
chr1	73960500	73960600	13	-	6.64341e-05
chr10	128395200	128395300	12	+	0.000121927
chr9	44199100	44199200	13	+	6.64341e-05
chr4	59233100	59233300	17.5	+	6.043e-06
chr19	47338900	47339000	25	-	3.16151e-08
chr2	27892500	27892600	15	+	1.95918e-05
chr6	91707400	91707500	13.6667	+	5.082e-05
chr12	101445300	101445400	13	+	6.64341e-05
chr13	38071500	38071600	17.25	-	2.06765e-05
chr1	71632100	71632900	28.75	-	3.76831e-06
chr9	108107600	108107700	18	-	2.99663e-06
chr7	106494100	106494900	28	-	5.88776e-06
chr5	143664800	143665300	43.5	-	4.06425e-05
chr14	31932100	31932200	20	+	8.25586e-07
chr12	111904900	111905100	19.5	+	1.79888e-05
chr18	37999800	37999900	20.3333	+	4.03419e-06
chr5	115595600	115595700	15	-	1.95918e-05
chr11	105211900	105212000	15	+	1.95918e-05
chr4	149622600	149622800	17	+	6.75368e-06
chr9	21158200	21158300	16.5	+	8.07736e-06
chr15	98570200	98570300	16	-	1.05107e-05
chr4	140277400	140277500	19	+	1.57527e-06
chr3	100847200	100847300	24	-	6.10282e-08
chr9	72596800	72596900	15.8	+	4.22764e-05
chr2	33102700	33102800	25	+	3.16151e-08
chr18	52677300	52677600	15.3333	-	1.65648e-05
chr11	98557100	98557200	15.5	+	1.50513e-05
chr17	34165300	34165400	12	-	0.000121927
chr19	44380300	44380500	30	+	2.16169e-07
chr15	76002500	76003900	26.44	-	3.81665e-06
chr2	163162100	163162200	14.3333	-	3.76303e-05
chr11	54792600	54792700	13	-	6.64341e-05
chr8	87232300	87232400	17	-	3.34332e-05
chr13	63402500	63402600	17	+	5.64399e-06
chr13	38071300	38071400	17.25	-	2.06765e-05
chr6	91708800	91708900	15	+	1.95918e-05
chr17	35286200	35286300	20	-	8.25586e-07
chr6	56828200	56828300	13.3333	+	6.46063e-05
chr15	103025500	103025600	25	-	3.16151e-08
chr1	94754900	94755800	27.4737	+	2.4675e-06
chr1	174437100	174437400	21.3333	+	1.15353e-06
chr16	44162400	44162500	16	+	1.05107e-05
chr12	8945200	8945500	19.6667	+	7.06624e-06
chr6	87793700	87793800	12	-	0.000121927
chr1	72908400	72909100	24.7143	-	1.90873e-06
chr6	135332300	135332400	15	+	1.95918e-05
chr6	29326000	29326100	27	+	8.57895e-09
chr10	81028700	81028800	19	+	1.57527e-06
chr3	100845800	100846000	18.5	-	3.23479e-06
chr6	117130700	117130800	13.5	+	5.119e-05
chr8	13174400	13174700	19.6667	+	2.23166e-06
chr18	38000600	38000700	17.5	+	6.10222e-05
chr8	11448700	11448800	14	+	3.5946e-05
chr3	107544100	107544200	19	-	1.57527e-06
chr11	87794500	87794600	17	-	5.64399e-06
chr10	79326800	79326900	15	+	1.95918e-05
chr1	36605600	36606000	15	-	4.92504e-05
chr11	105211200	105211300	14	+	3.5946e-05
chr2	5715800	5715900	17	-	5.64399e-06
chr9	58499700	58499900	17.5	+	4.32031e-06
chr10	79620300	79620400	20	+	8.25586e-07
chr5	137538300	137538400	12	-	0.000121927
chr4	135700800	135701200	14.25	+	5.33992e-05
chr8	87366200	87366300	20.3333	-	1.21812e-06
chr11	51414600	51414700	23	-	1.17317e-07
chr4	125909600	125909700	18.5	-	1.80316e-05
chr17	71343700	71344000	19.6667	-	7.06624e-06
chr11	8333800	8334100	18	-	1.3056e-05
chr14	76906300	76906600	20.5556	+	2.29501e-05
chr3	88285600	88285700	16	-	1.05107e-05
chr8	87366000	87366100	20.3333	-	1.21812e-06
chr13	64465400	64465500	22.5	-	9.79649e-06
chr5	115597900	115598000	18	-	2.99663e-06
chr4	55402900	55403000	13	+	6.64341e-05
chr5	144181800	144182000	13	+	7.89365e-05
chr6	87949900	87950000	12	-	0.000121927
chr1	90597300	90597400	13	-	6.64341e-05
chr6	29411400	29411600	14	+	6.62189e-05
chr4	59234100	59234200	16	+	6.13763e-05
chr17	27327200	27327300	17	-	5.64399e-06
chr3	145310000	145310100	14	-	3.5946e-05
chr5	136386800	136386900	15.6	-	3.48754e-05
chr2	33102400	33102500	14	+	3.5946e-05
chr6	91437000	91437100	15	+	1.95918e-05
chr10	85809900	85810000	17	+	5.64399e-06
chr10	127928000	127928100	13	-	6.64341e-05
chr18	6208200	6208300	21	-	4.32335e-07
chr15	79655600	79655700	12	-	0.000121927
chr5	137969500	137969600	22	-	2.25397e-07
chr17	34249200	34249400	18.5	-	3.23479e-06
chr8	87579500	87579600	20	+	8.25586e-07
chr6	91706000	91706100	20	+	8.25586e-07
chr17	45704800	45705000	41	-	5.72855e-10
chr6	91437500	91437600	14	+	3.5946e-05
chr16	84954800	84954900	14	-	3.5946e-05
chr2	157151600	157151700	14.5	+	6.37855e-05
chr19	44648800	44648900	25	+	3.16151e-08
chr6	124863700	124864200	34.2	-	7.18932e-06
chr13	3882200	3882300	15	-	1.95918e-05
chr11	8333100	8333200	14	-	3.5946e-05
chr7	125631800	125631900	17	-	5.64399e-06
chr3	95749100	95749200	18	+	2.99663e-06
chr9	108107400	108107500	14	-	3.5946e-05
chr6	97182500	97182600	12	+	0.000121927
chr2	105228000	105228100	14	-	3.5946e-05
chr4	63621100	63621200	45	-	6.29314e-14
chr15	79360000	79360100	17	-	5.64399e-06
chr9	123370900	123371300	247.25	+	1.93468e-14
chr12	8944900	8945100	15.5	+	3.47154e-05
chr17	35971800	35972000	38.5	-	2.93613e-10
chr3	144260300	144260400	21	+	6.09641e-05
chr1	164603400	164603500	20	-	8.25586e-07
chr7	87534500	87534600	12	-	0.000121927
chr18	32594800	32594900	13	+	6.64341e-05
chr16	17130500	17130600	17	-	5.64399e-06
chr5	136385200	136385300	24	-	6.10282e-08
chr7	86278700	86278800	12	-	0.000121927
chr5	135097200	135097400	12	-	0.000121927
chrX	20451600	20451800	31	+	1.58129e-08
chr15	79191900	79192000	12	-	0.000121927
chr5	38918600	38918700	14	-	3.5946e-05
chr15	99240300	99240400	30	+	1.14569e-09
chrX	71549800	71550000	17	+	3.34332e-05
chr13	55698800	55698900	20	+	8.25586e-07
chr7	133938800	133939000	19	-	1.91111e-06
chr13	23776400	23776500	13	+	6.64341e-05
chr6	135331000	135331700	18.7778	+	2.61119e-05
chr6	125410600	125410700	28	-	4.40133e-09
chr4	154932300	154932500	13	+	7.89365e-05
chr7	52232200	52232300	12	-	0.000121927
chr3	88285100	88285300	18.25	-	1.94347e-05
chr5	77778400	77778500	21	-	4.32335e-07
chr8	74676300	74676400	17	+	5.64399e-06
chr15	98761900	98762000	28	-	4.40133e-09
chr12	17290800	17290900	16.5	+	1.12942e-05
chr2	117952200	117952400	17.5	+	4.32031e-06
chrX	93363000	93363100	20	+	5.28588e-06
chr1	72898500	72899000	26	+	2.36594e-06
chr2	174171700	174171900	20	+	2.88065e-06
chr15	89119000	89119100	14	-	3.5946e-05
chr1	72908100	72908300	15.6667	-	4.35226e-05
chr15	101927100	101927200	14	+	3.5946e-05
chr11	87864500	87864600	12.5	+	9.41806e-05
chrX	93363700	93363800	14	+	3.5946e-05
chr19	47340800	47340900	16.25	-	6.23898e-05
chr13	21874800	21874900	14	-	3.5946e-05
chr4	128429100	128429200	15	+	1.95918e-05
chr19	7501600	7501700	18	-	5.66816e-06
chr5	143734200	143734300	14.5	+	2.77689e-05
chr2	32779000	32779600	20	+	7.18164e-06
chr7	26543500	26543600	14.25	-	4.36145e-05
chr11	101320900	101321200	15	-	3.05566e-05
chr5	125866400	125866600	21.5	-	4.71451e-07
chr2	164250000	164250200	14.6667	-	5.45137e-05
chr15	72936200	72936300	14	-	3.5946e-05
chr8	87229000	87229200	19.125	-	3.00614e-05
chr2	113672700	113672900	15	-	6.24618e-05
chr6	29326200	29326300	16	+	4.09873e-05
chr10	126975300	126975800	18	-	3.27391e-05
chr9	66870500	66870600	15	-	1.95918e-05
chr6	91706200	91706400	16.5	+	8.07736e-06
chr14	8783600	8783700	21.25	+	1.81276e-05
chr18	38000000	38000100	20.3333	+	4.03419e-06
chr4	140278000	140278100	18.6667	+	2.26901e-05
chr5	145639200	145639300	28	-	4.40133e-09
chr7	3298600	3298700	15	+	1.95918e-05
chr10	80862800	80863000	18.5	-	3.23479e-06
chr2	156606900	156607000	12	+	0.000121927
chr10	24318300	24318400	22	+	2.25397e-07
chr11	115884700	115884800	15	-	1.95918e-05
chr18	78021200	78021300	20	+	8.25586e-07
chr15	82034400	82034500	23	+	1.17317e-07
chr6	83007500	83007600	15	+	1.95918e-05
chr19	47340600	47340700	20	-	8.25586e-07
chr3	36348200	36348300	20	-	8.25586e-07
chr2	113589100	113590300	29.5833	-	3.26685e-06
chr10	90579700	90579800	12	-	0.000121927
chr17	45722200	45722500	18.3333	-	7.19981e-06
chr8	125391100	125391200	14	+	3.5946e-05
chr13	38592200	38592300	15	-	1.95918e-05
chr9	66870800	66871000	16	-	5.26995e-05
chr2	102652300	102652400	23	-	1.17317e-07
chr5	91190000	91190100	16	+	1.05107e-05
chr1	121313800	121313900	13	-	6.64341e-05
chr3	145310400	145310600	29.75	-	9.19289e-06
chr2	164251300	164251400	21.75	-	3.1908e-05
chr6	91706700	91706900	14	+	8.22836e-05
chr6	72907400	72907600	17.5	-	1.81892e-05
chr3	101380300	101380500	18	-	2.99663e-06
chr11	75578700	75579000	21	+	1.85126e-05
chr2	151386400	151386500	19	+	1.57527e-06
chr15	96517900	96518000	14	-	3.5946e-05
chr2	164251500	164251700	21.75	-	3.1908e-05
chr14	55060700	55061000	18.6667	+	4.16468e-05
chr11	100286000	100286100	20.8	+	2.06836e-06
chr11	70465400	70465700	28.6667	-	1.88171e-06
chr4	59235100	59235300	13.5	+	5.119e-05
chr5	135096600	135096700	13	-	6.64341e-05
chr2	32134300	32134400	15	-	1.95918e-05
chr6	135332900	135333000	15.5	+	1.50513e-05
chr11	50199300	50199400	20	+	8.25586e-07
chr10	77108000	77108100	13	+	6.64341e-05
chr1	72906600	72907900	24.3	-	5.42704e-06
chr14	76906700	76907000	20.5556	+	2.29501e-05
chr8	90851700	90851800	16	+	1.05107e-05
chr1	157625700	157625900	17.8333	-	3.73513e-05
chr10	24317900	24318000	29	+	2.23218e-09
chr5	137537500	137537600	15	-	1.95918e-05
chr11	69730300	69730900	23.1429	-	1.10874e-05
chr11	101320100	101320400	14.3333	-	3.04946e-05
chr18	35097400	35097500	18	-	2.99663e-06
chr3	65185100	65185200	14.5	-	6.37855e-05
chr2	32779800	32779900	13	+	6.64341e-05
chr7	13511900	13512000	13	+	6.64341e-05
chr15	98569400	98569500	14	-	3.5946e-05
chr11	116399900	116400000	12	-	0.000121927
chr13	38070800	38070900	16	-	1.05107e-05
chr17	57161900	57162100	13.5	-	5.119e-05
chr2	163162500	163162600	15	-	1.95918e-05
chr8	11198600	11198700	12	-	0.000121927
chr2	105227700	105227800	21.5	-	5.25965e-06
chr19	7095500	7095600	15.6667	-	4.74482e-05
chr2	173604400	173604500	15	+	1.95918e-05
chr19	44379400	44379800	21.5	+	2.03329e-05
chr4	128987200	128987300	14	-	3.5946e-05
chr2	93259300	93259400	18	-	2.99663e-06
chr8	87230000	87230100	19	-	1.57527e-06
chr15	36700800	36700900	20	-	8.25586e-07
chr10	79866900	79867000	18	-	2.99663e-06
chr11	87793600	87793700	25	-	3.16151e-08
chr1	73960300	73960400	25	-	3.16151e-08
chr3	100846700	100846900	17	-	6.75368e-06
chr6	42307900	42308000	13	+	6.64341e-05
chr10	126504000	126504100	15	+	4.81718e-05
chr5	114814600	114814800	16	-	1.05107e-05
chr8	96497000	96497100	15	-	1.95918e-05
chr3	87784000	87784400	30.4571	+	2.3698e-06
chr10	24318100	24318200	12	+	0.000121927
chr7	54110700	54110800	14.5	+	2.77689e-05
chr9	69339200	69339600	19.75	+	3.53898e-05
chr2	102653800	102653900	15	-	1.95918e-05
chr3	88285900	88286500	23.5	-	1.3618e-06
chr15	79657600	79657700	15	-	1.95918e-05
chr19	10703600	10703700	14	+	6.62189e-05
chr3	121160500	121160600	20	+	8.25586e-07
chr2	102654200	102654500	20.3333	-	1.21316e-05
chr19	47335900	47336000	17	-	5.64399e-06
chr1	133831200	133831300	14	+	3.5946e-05
chr7	3298900	3299200	16.5	+	1.66202e-05
chr13	60276800	60277300	18.8	-	2.06768e-05
chr7	29678800	29678900	14.5	-	2.77689e-05
chr4	43527600	43527700	12	-	0.000121927
chr13	38592400	38592600	18.5	-	3.23479e-06
chr11	96679100	96679200	17	-	5.64399e-06
chr1	73960100	73960200	16	-	1.05107e-05
chr5	114815400	114815500	15	-	1.95918e-05
chr8	124405700	124405800	12	-	0.000121927
chr6	117131100	117131200	16	+	1.05107e-05
chr14	26534400	26534500	15	-	1.95918e-05
chr12	28026000	28026200	15.5	-	3.47154e-05
chr11	52221700	52221800	12	+	0.000121927
chr6	91437300	91437400	13	+	6.64341e-05
chrX	93362700	93362800	16	+	1.05107e-05
chr5	136386400	136386700	15.6	-	3.48754e-05
chr19	44470600	44470700	18	-	2.99663e-06
chr8	87366400	87366700	23.6667	-	6.55105e-06
chr5	135096900	135097100	12	-	0.000121927
chr6	29326400	29326600	16	+	4.09873e-05
chr6	88453900	88454000	16	-	1.05107e-05
chr13	49358700	49358800	19	-	1.57527e-06
chr8	88063100	88063200	15	-	1.95918e-05
chr15	79658300	79658400	16	-	1.05107e-05
chr15	76909800	76909900	13	-	6.64341e-05
chr9	45738200	45738300	19	-	1.80035e-05
chr18	43483500	43483600	17	-	5.64399e-06
chr9	44446900	44447000	12	+	0.000121927
chr11	87793100	87793200	13	-	6.64341e-05
chr7	17501800	17501900	16	-	1.05107e-05
chr15	96520400	96520600	23	-	1.17317e-07
chr17	35195300	35195600	18.3333	+	1.85181e-05
chr3	104459800	104459900	19	+	1.57527e-06
chr16	37884000	37884100	22	+	2.25397e-07
chr19	44470900	44471000	17	-	5.64399e-06
chr1	90597000	90597200	15.75	-	4.86094e-05
chr19	44380000	44380100	16.5	+	6.11797e-05
chr16	37882700	37882800	35	+	4.05216e-11
chr1	72904600	72904700	17	-	5.64399e-06

## Sheet: CDS sites for motif scanning
Supplementary Table S1. CLIP-seq analysis of DHX36 RNA binding in C2C12 myoblast cells.
All CDS binding sites used for MEME motif scanning
Chromosome	Begin	End	Strand	P-value
chr10	110943800	110943900	+	0.000121927
chr10	116490100	116490200	-	0.000121927
chr10	126501400	126501500	+	1.95918e-05
chr10	126501900	126502000	+	3.5946e-05
chr10	126957100	126957200	-	6.64341e-05
chr10	126958000	126958100	-	4.32335e-07
chr10	126980200	126980300	-	5.64399e-06
chr10	126982600	126982700	-	5.64399e-06
chr10	126982800	126982900	-	3.5946e-05
chr10	126983900	126984000	-	0.000121927
chr10	126985400	126985500	-	3.5946e-05
chr10	126985600	126985700	-	1.17317e-07
chr10	126988000	126988100	-	2.99663e-06
chr10	126994500	126994600	-	1.05107e-05
chr10	126995600	126995700	-	8.25586e-07
chr10	126995900	126996000	-	6.10282e-08
chr10	127000700	127000800	-	8.25586e-07
chr10	127009500	127009600	-	1.95918e-05
chr10	127012400	127012500	-	2.23218e-09
chr10	127013500	127013600	-	8.25586e-07
chr10	127015100	127015200	-	6.64341e-05
chr10	127015600	127015700	-	1.05107e-05
chr10	127021700	127021800	-	0.000121927
chr10	127025500	127025600	-	2.99663e-06
chr10	127026700	127026800	-	9.41806e-05
chr10	127042600	127042700	-	1.95918e-05
chr10	127047400	127047500	-	1.95918e-05
chr10	127101500	127101600	-	0.000121927
chr10	127520400	127520500	+	5.64399e-06
chr10	127521400	127521500	+	1.65716e-08
chr10	127522500	127522600	+	2.79484e-12
chr10	127523100	127523200	+	1.17317e-07
chr10	127962600	127962700	-	1.05107e-05
chr10	128376100	128376200	+	3.5946e-05
chr10	128377800	128377900	+	8.57895e-09
chr10	128383900	128384000	+	0.000121927
chr10	24315800	24315900	+	9.41806e-05
chr10	36856400	36856500	-	5.28588e-06
chr10	36856600	36856700	-	1.65716e-08
chr10	56107600	56107700	+	6.64341e-05
chr10	57247500	57247600	-	5.42704e-12
chr10	59754400	59754500	+	1.93913e-14
chr10	59756100	59756200	+	2.23218e-09
chr10	59762900	59763000	+	1.53483e-10
chr10	77055600	77055700	+	6.64341e-05
chr10	79173500	79173600	+	5.87187e-10
chr10	79442300	79442400	-	3.16151e-08
chr10	79756400	79756500	+	1.05107e-05
chr10	79858200	79858300	-	0.000121927
chr10	80883100	80883200	-	3.5946e-05
chr10	83990500	83990600	-	1.05107e-05
chr10	83996200	83996300	-	4.32335e-07
chr10	85763600	85763700	+	3.41372e-05
chr10	90581500	90581600	-	3.5946e-05
chr11	100275600	100275700	-	6.64341e-05
chr11	100277100	100277200	+	3.32476e-05
chr11	102294300	102294400	+	1.65716e-08
chr11	106643800	106643900	-	6.64341e-05
chr11	109515100	109515200	+	2.23218e-09
chr11	115885200	115885300	-	5.87187e-10
chr11	116135300	116135400	-	6.10282e-08
chr11	116713500	116713600	-	3.16151e-08
chr11	117152100	117152200	+	5.64399e-06
chr11	118171900	118172000	-	1.57527e-06
chr11	120424600	120424700	-	1.05107e-05
chr11	120432900	120433000	-	1.95918e-05
chr11	29633700	29633800	+	4.32335e-07
chr11	30014700	30014800	-	3.5946e-05
chr11	30036000	30036100	-	1.95918e-05
chr11	30036900	30037000	-	0.000121927
chr11	30038700	30038800	-	1.05107e-05
chr11	30039000	30039100	-	8.25586e-07
chr11	30039300	30039400	-	3.16151e-08
chr11	30042200	30042300	-	0.000121927
chr1	135028400	135028500	+	3.5946e-05
chr1	137663200	137663300	+	3.5946e-05
chr11	48615200	48615300	+	2.23218e-09
chr11	48615800	48615900	+	7.87854e-11
chr11	48616900	48617000	+	5.87187e-10
chr11	48617700	48617800	+	3.5946e-05
chr11	50016400	50016500	-	8.25586e-07
chr11	50114400	50114500	-	6.17512e-05
chr11	50117900	50118000	-	0.000121927
chr11	50122300	50122400	-	1.57527e-06
chr11	51418200	51418300	-	1.17317e-07
chr11	51419000	51419100	-	2.25397e-07
chr11	52210000	52210100	+	1.95918e-05
chr11	54680000	54680100	+	6.64341e-05
chr11	54683700	54683800	+	2.0795e-05
chr1	155179500	155179600	-	4.32335e-07
chr11	55212700	55212800	-	1.14569e-09
chr11	55218700	55218800	-	3.32172e-05
chr11	57459100	57459200	+	1.57527e-06
chr11	5769500	5769600	+	0.000121927
chr11	58768300	58768400	+	5.64399e-06
chr11	59566300	59566400	+	3.03816e-06
chr11	62365800	62365900	+	0.000121927
chr11	62366100	62366200	+	2.99663e-06
chr11	62366300	62366400	+	2.25397e-07
chr11	6375600	6375700	-	6.33121e-05
chr1	164603600	164603700	-	0.000121927
chr11	69173400	69173500	-	0.000121927
chr11	69482600	69482700	-	0.000121927
chr11	69555900	69556000	-	5.64399e-06
chr11	69560200	69560300	-	3.5946e-05
chr11	69731100	69731200	-	5.64399e-06
chr11	69732700	69732800	-	1.65716e-08
chr11	69812100	69812200	+	3.5946e-05
chr11	70474200	70474300	+	1.57527e-06
chr11	70538400	70538500	+	6.62189e-05
chr1	174435300	174435400	+	3.32253e-05
chr1	174435900	174436000	+	1.57527e-06
chr11	75223700	75223800	-	1.85181e-05
chr11	75224400	75224500	-	5.64399e-06
chr11	75228500	75228600	-	3.5946e-05
chr11	75314300	75314400	+	6.64341e-05
chr11	75565400	75565500	+	8.25586e-07
chr11	75572800	75572900	+	3.5946e-05
chr1	184416700	184416800	-	1.95918e-05
chr1	184422200	184422300	-	4.32335e-07
chr11	86171000	86171100	-	5.64399e-06
chr11	86400000	86400100	-	0.000121927
chr11	94799300	94799400	+	3.5946e-05
chr11	94853300	94853400	+	0.000121927
chr11	94854000	94854100	+	5.64399e-06
chr11	96681600	96681700	-	4.32335e-07
chr11	97028900	97029000	-	3.16151e-08
chr11	97032900	97033000	-	6.10282e-08
chr11	97034400	97034500	-	1.95918e-05
chr11	97046300	97046400	-	5.64399e-06
chr11	98855600	98855700	-	3.5946e-05
chr11	98862300	98862400	-	6.64341e-05
chr11	98876200	98876300	-	1.05107e-05
chr12	111856300	111856400	+	1.95918e-05
chr12	111875400	111875500	+	8.25586e-07
chr12	111877000	111877100	+	0.000121927
chr12	111878000	111878100	+	6.64341e-05
chr12	111933500	111933600	-	4.32335e-07
chr12	113838300	113838400	+	6.64341e-05
chr12	28026800	28026900	-	0.000121927
chr12	31950300	31950400	+	1.05107e-05
chr12	32008400	32008500	+	0.000121927
chr12	70474000	70474100	+	2.99663e-06
chr12	81275100	81275200	-	6.64341e-05
chr12	81275500	81275600	-	5.64399e-06
chr12	81279300	81279400	-	5.64399e-06
chr12	86101700	86101800	-	6.64341e-05
chr12	88223000	88223100	-	1.95918e-05
chr12	88223900	88224000	-	1.80316e-05
chr12	88224200	88224300	-	8.25586e-07
chr13	13556000	13556100	+	4.40133e-09
chr13	13560500	13560600	+	4.40133e-09
chr13	13570500	13570600	+	5.64399e-06
chr13	13574400	13574500	+	1.00121e-05
chr13	13581300	13581400	+	2.99663e-06
chr13	13601700	13601800	+	3.5946e-05
chr13	21807900	21808000	-	8.18098e-05
chr13	21871900	21872000	-	2.83028e-06
chr13	21875100	21875200	-	3.6039e-05
chr13	21901900	21902000	-	6.37855e-05
chr13	21923800	21923900	-	5.64399e-06
chr13	22127300	22127400	-	1.95918e-05
chr13	22135100	22135200	+	6.62189e-05
chr13	23627600	23627700	+	0.000121927
chr13	23635100	23635200	-	8.25586e-07
chr13	23643400	23643500	-	2.98887e-10
chr13	23654100	23654200	-	8.49317e-05
chr13	23677700	23677800	-	5.64399e-06
chr13	23776100	23776200	+	2.99663e-06
chr13	23790200	23790300	-	1.57527e-06
chr13	23831100	23831200	+	8.25586e-07
chr13	23837000	23837100	-	7.07594e-05
chr13	23852900	23853000	-	1.65716e-08
chr13	23856000	23856100	+	1.95918e-05
chr13	29043800	29043900	-	2.77689e-05
chr13	34021900	34022000	-	4.32335e-07
chr13	34220100	34220200	-	6.64341e-05
chr13	38602000	38602100	-	1.95918e-05
chr1	34223800	34223900	+	5.64399e-06
chr1	34246200	34246300	+	1.57527e-06
chr1	34247100	34247200	+	3.5946e-05
chr1	34257900	34258000	+	0.000121927
chr1	34285200	34285300	+	6.64341e-05
chr1	34309700	34309800	+	0.000121927
chr1	34332600	34332700	+	0.000121927
chr13	49062900	49063000	-	6.64341e-05
chr13	58495900	58496000	-	2.0795e-05
chr13	60277400	60277500	-	1.48922e-05
chr13	64467800	64467900	-	1.05107e-05
chr1	36606800	36606900	-	3.5946e-05
chr13	96374700	96374800	-	2.99663e-06
chr1	40053900	40054000	+	3.5946e-05
chr1	40068500	40068600	+	3.5946e-05
chr14	21843400	21843500	+	1.95918e-05
chr14	31827400	31827500	-	3.5946e-05
chr14	31990500	31990600	-	3.5946e-05
chr14	35124400	35124500	+	7.07594e-05
chr1	45402700	45402800	+	4.05216e-11
chr1	45404000	45404100	+	1.17317e-07
chr1	45436900	45437000	-	1.17317e-07
chr1	45446900	45447000	-	1.17317e-07
chr14	54873400	54873500	-	1.05107e-05
chr14	55513100	55513200	+	3.32176e-05
chr14	63757200	63757300	+	8.57895e-09
chr14	70908600	70908700	-	0.000121927
chr14	8716300	8716400	+	3.5946e-05
chr14	8717100	8717200	+	3.32476e-05
chr14	8724600	8724700	+	6.64341e-05
chr14	8725400	8725500	+	5.64399e-06
chr14	8728900	8729000	+	2.25397e-07
chr14	8734400	8734500	+	2.99663e-06
chr14	8737900	8738000	+	6.10282e-08
chr14	8739700	8739800	+	6.64341e-05
chr14	8745500	8745600	+	4.32335e-07
chr14	8748500	8748600	+	2.25397e-07
chr14	8763300	8763400	+	1.57527e-06
chr14	8766300	8766400	+	3.84724e-05
chr14	8774600	8774700	+	8.25586e-07
chr14	8781000	8781100	+	1.05107e-05
chr15	101914600	101914700	+	2.25397e-07
chr15	101919300	101919400	+	5.64399e-06
chr15	101923500	101923600	+	6.17512e-05
chr15	103073400	103073500	+	8.57895e-09
chr1	52289500	52289600	-	1.95918e-05
chr15	25294100	25294200	-	0.000121927
chr15	25294400	25294500	-	3.5946e-05
chr15	25710800	25710900	+	4.06573e-05
chr15	25740200	25740300	+	6.64341e-05
chr15	25773100	25773200	+	6.64341e-05
chr15	27492500	27492600	+	1.05107e-05
chr15	31522400	31522500	-	1.05107e-05
chr15	34012800	34012900	+	3.6039e-05
chr15	34372400	34372500	-	2.25397e-07
chr15	36532600	36532700	-	2.98887e-10
chr15	36535200	36535300	-	4.32335e-07
chr15	37971600	37971700	-	3.36298e-05
chr15	5067300	5067400	+	3.5946e-05
chr1	55145900	55146000	+	3.16151e-08
chr15	51696900	51697000	-	5.42704e-12
chr15	51799900	51800000	-	1.95918e-05
chr15	51804700	51804800	-	1.05107e-05
chr15	58256300	58256400	+	2.99663e-06
chr15	66744500	66744600	+	3.5946e-05
chr15	76014400	76014500	-	1.44156e-12
chr15	76016800	76016900	-	4.40133e-09
chr15	76018900	76019000	-	4.40133e-09
chr15	76019700	76019800	-	5.64399e-06
chr15	76020900	76021000	-	1.53483e-10
chr15	76174000	76174100	+	1.05107e-05
chr15	76736300	76736400	+	3.40047e-05
chr15	77593400	77593500	-	2.25397e-07
chr15	77594300	77594400	-	9.79591e-06
chr15	77597200	77597300	-	1.93468e-14
chr15	77605000	77605100	-	1.08874e-13
chr15	77611800	77611900	-	5.87351e-08
chr15	77638300	77638400	-	4.32335e-07
chr15	77798900	77799000	-	1.57527e-06
chr15	79664600	79664700	-	0.000121927
chr15	81540800	81540900	-	0.000121927
chr15	82009200	82009300	+	6.64341e-05
chr15	82028100	82028200	+	1.95918e-05
chr15	82034200	82034300	+	1.95918e-05
chr15	88988100	88988200	-	0.000121927
chr15	88998300	88998400	-	3.84724e-05
chr15	96523500	96523600	-	5.64399e-06
chr15	98434900	98435000	-	6.64341e-05
chr15	98691500	98691600	-	0.000121927
chr15	98695600	98695700	-	3.5946e-05
chr15	98763500	98763600	-	6.10282e-08
chr15	98781100	98781200	-	1.02087e-05
chr15	98782000	98782100	-	2.25397e-07
chr15	99423100	99423200	+	8.25586e-07
chr16	18245300	18245400	-	0.000121927
chr16	18247400	18247500	-	3.5946e-05
chr16	20651800	20651900	+	6.64341e-05
chr16	20679300	20679400	+	4.90229e-06
chr16	20681000	20681100	+	3.5946e-05
chr16	20686900	20687000	+	1.05107e-05
chr16	30362700	30362800	-	5.64399e-06
chr16	33865600	33865700	+	4.32335e-07
chr16	37819000	37819100	+	5.64399e-06
chr16	37822700	37822800	+	6.64341e-05
chr16	37828800	37828900	+	5.64399e-06
chr16	37829200	37829300	+	8.57895e-09
chr16	45808400	45808500	-	6.64341e-05
chr16	45825900	45826000	-	3.5946e-05
chr16	57122100	57122200	+	6.64341e-05
chr16	84831600	84831700	-	8.25586e-07
chr16	84963000	84963100	-	3.5946e-05
chr16	85056600	85056700	-	0.000121927
chr16	85080100	85080200	-	8.25586e-07
chr16	85120800	85120900	-	3.5946e-05
chr16	90226400	90226500	+	0.000121927
chr1	71652500	71652600	-	7.87854e-11
chr1	71653300	71653400	-	2.02011e-13
chr1	71666000	71666100	-	1.93468e-14
chr1	71675000	71675100	-	3.16151e-08
chr1	71688600	71688700	-	1.17317e-07
chr1	71694600	71694700	-	1.93468e-14
chr1	71698100	71698200	-	4.05216e-11
chr17	23952200	23952300	+	6.37855e-05
chr17	23956900	23957000	+	1.05107e-05
chr17	23957500	23957600	+	1.57527e-06
chr17	29235500	29235600	+	2.99663e-06
chr17	35134700	35134800	-	1.95918e-05
chr17	35135800	35135900	-	6.64341e-05
chr17	35136000	35136100	-	9.41806e-05
chr17	35136300	35136400	-	3.5946e-05
chr17	35192200	35192300	+	1.95918e-05
chr17	35286900	35287000	-	6.64341e-05
chr17	35290500	35290600	-	7.07594e-05
chr17	35291900	35292000	-	8.25586e-07
chr17	35292300	35292400	-	3.16151e-08
chr17	35293700	35293800	-	8.25586e-07
chr17	35294300	35294400	-	5.64399e-06
chr17	35294900	35295000	-	5.64399e-06
chr17	35298000	35298100	-	6.10282e-08
chr17	36004200	36004300	+	0.000121927
chr1	73971600	73971700	-	3.5946e-05
chr1	73972200	73972300	-	6.24618e-05
chr1	73999000	73999100	-	1.05107e-05
chr1	74000000	74000100	-	2.99663e-06
chr1	74041800	74041900	-	0.000121927
chr17	45706200	45706300	-	7.42066e-13
chr17	45708000	45708100	-	2.82214e-06
chr17	46162300	46162400	-	0.000121927
chr17	46692400	46692500	-	3.5946e-05
chr1	75357400	75357500	+	3.84724e-05
chr1	75360100	75360200	+	2.25397e-07
chr17	56451500	56451600	+	3.5946e-05
chr17	56565100	56565200	-	5.64399e-06
chr17	56591100	56591200	-	3.5946e-05
chr17	56594300	56594400	-	6.10282e-08
chr17	71323700	71323800	-	6.64341e-05
chr17	71345500	71345600	-	6.64341e-05
chr17	84585900	84586000	-	0.000121927
chr17	84586100	84586200	-	5.64399e-06
chr17	84586300	84586400	-	3.6039e-05
chr18	32584500	32584600	+	6.64341e-05
chr18	35022300	35022400	+	0.000121927
chr18	35101600	35101700	-	8.57895e-09
chr18	37967400	37967500	+	3.5946e-05
chr18	37967600	37967700	+	8.25586e-07
chr18	37968100	37968200	+	3.59925e-05
chr18	43517900	43518000	-	6.64341e-05
chr18	46756800	46756900	-	3.5946e-05
chr18	48206700	48206800	+	3.37384e-05
chr18	53577500	53577600	-	6.10282e-08
chr18	64664900	64665000	-	0.000121927
chr18	78016300	78016400	+	2.82229e-06
chr18	78017200	78017300	+	1.57527e-06
chr18	78017500	78017600	+	0.000121927
chr19	10126700	10126800	+	6.64341e-05
chr19	10275100	10275200	-	6.64341e-05
chr19	10702000	10702100	+	4.32335e-07
chr19	10946500	10946600	-	1.05107e-05
chr19	10948800	10948900	-	7.07594e-05
chr19	12869700	12869800	-	5.119e-05
chr19	15991600	15991700	-	0.000121927
chr19	15992700	15992800	-	3.5946e-05
chr1	92698900	92699000	-	3.5946e-05
chr1	92707100	92707200	-	0.000121927
chr1	92710000	92710100	-	5.64399e-06
chr1	92718700	92718800	-	0.000121927
chr19	42012100	42012200	+	0.000121927
chr19	47341500	47341600	-	1.484e-05
chr19	47343000	47343100	-	8.25586e-07
chr19	47347900	47348000	-	0.000121927
chr1	94752500	94752600	+	5.64399e-06
chr19	47972400	47972500	-	3.5946e-05
chr1	95698300	95698400	-	1.05107e-05
chr19	60656400	60656500	-	1.03113e-05
chr19	60858100	60858200	-	3.5946e-05
chr19	6982500	6982600	-	1.05107e-05
chr19	7049800	7049900	+	0.000121927
chr19	8788100	8788200	-	3.84724e-05
chr19	9074600	9074700	+	1.14569e-09
chr19	9075200	9075300	+	1.08874e-13
chr19	9079500	9079600	+	1.51449e-05
chr19	9080600	9080700	+	1.38235e-05
chr19	9080800	9080900	+	1.38235e-05
chr19	9081000	9081100	+	1.38235e-05
chr19	9081200	9081300	+	2.97933e-05
chr19	9082400	9082500	+	5.26244e-05
chr19	9082600	9082700	+	5.26244e-05
chr19	9085800	9085900	+	3.5946e-05
chr19	9086000	9086100	+	0.000121927
chr19	9086400	9086500	+	4.76495e-05
chr19	9086900	9087000	+	4.3013e-05
chr19	9087600	9087700	+	1.57527e-06
chr19	9090100	9090200	+	2.43203e-05
chr19	9090300	9090400	+	2.43203e-05
chr19	9951100	9951200	-	6.64341e-05
chr2	102693200	102693300	-	8.25586e-07
chr2	102705500	102705600	-	2.99663e-06
chr2	105239200	105239300	-	2.0795e-05
chr2	113673900	113674000	-	0.000121927
chr2	117096400	117096500	+	7.07594e-05
chr2	117940700	117940800	+	8.25586e-07
chr2	117944400	117944500	+	5.87187e-10
chr2	117945100	117945200	+	4.40133e-09
chr2	117946600	117946700	+	7.87854e-11
chr2	117948300	117948400	+	3.60963e-06
chr2	117948700	117948800	+	3.47154e-05
chr2	121239800	121239900	+	1.49832e-06
chr2	121259300	121259400	+	0.000121927
chr2	130103700	130103800	+	4.40133e-09
chr2	132078600	132078700	-	1.85231e-05
chr2	143814700	143814800	-	1.95918e-05
chr2	143814900	143815000	-	1.05107e-05
chr2	143815200	143815300	-	3.6039e-05
chr2	156866400	156866500	-	1.05107e-05
chr2	163165100	163165200	-	0.000121927
chr2	174155800	174155900	+	2.25397e-07
chr2	174263700	174263800	-	1.05107e-05
chr2	26779900	26780000	-	5.64399e-06
chr2	29833900	29834000	+	0.000121927
chr2	29857800	29857900	+	0.000121927
chr2	32056400	32056500	+	1.05107e-05
chr2	32761300	32761400	+	0.000121927
chr2	33084300	33084400	+	1.05107e-05
chr2	34629600	34629700	+	4.32335e-07
chr2	34631100	34631200	+	5.64399e-06
chr2	73408500	73408600	-	3.5946e-05
chr2	84456700	84456800	-	0.000121927
chr2	84460200	84460300	-	9.41806e-05
chr2	84464500	84464600	-	3.33297e-05
chr2	92786200	92786300	+	2.32284e-05
chr2	93270300	93270400	-	1.05107e-05
chr2	93997900	93998000	-	2.99663e-06
chr3	100849500	100849600	-	4.32335e-07
chr3	100860300	100860400	-	3.5946e-05
chr3	100864700	100864800	-	0.000121927
chr3	101390100	101390200	-	3.5946e-05
chr3	107551100	107551200	-	2.25397e-07
chr3	129533600	129533700	-	0.000121927
chr3	144240600	144240700	+	2.23218e-09
chr3	144253500	144253600	+	3.5946e-05
chr3	144259800	144259900	+	1.95918e-05
chr3	145310700	145310800	-	9.19289e-06
chr3	145311200	145311300	-	1.57527e-06
chr3	159535900	159536000	+	6.64341e-05
chr3	159570100	159570200	+	2.98887e-10
chr3	40886800	40886900	-	3.5946e-05
chr3	86901700	86901800	-	2.99663e-06
chr3	87779800	87779900	+	3.54513e-05
chr3	88290400	88290500	-	2.25397e-07
chr3	88292200	88292300	-	1.17317e-07
chr3	90052900	90053000	+	5.64399e-06
chr3	90306000	90306100	-	3.5946e-05
chr3	93364900	93365000	+	5.64399e-06
chr3	95463300	95463400	+	0.000121927
chr3	95539800	95539900	-	2.44891e-05
chr3	95540500	95540600	-	1.95918e-05
chr3	96042800	96042900	-	4.3013e-05
chr3	96044100	96044200	-	7.87854e-11
chr3	96051100	96051200	+	2.99663e-06
chr3	96072700	96072800	+	1.95918e-05
chr3	96072900	96073000	+	0.000121927
chr4	108673600	108673700	+	1.05107e-05
chr4	116311600	116311700	-	2.25397e-07
chr4	123028200	123028300	-	5.119e-05
chr4	123032300	123032400	-	3.5946e-05
chr4	123055600	123055700	-	0.000121927
chr4	123072300	123072400	-	0.000121927
chr4	123075000	123075100	-	5.64399e-06
chr4	125914400	125914500	-	1.05107e-05
chr4	126707100	126707200	+	1.05107e-05
chr4	135699800	135699900	+	4.07865e-05
chr4	137066900	137067000	+	4.3013e-05
chr4	137072700	137072800	+	3.5946e-05
chr4	137074600	137074700	+	3.16151e-08
chr4	137078400	137078500	+	1.95918e-05
chr4	137091300	137091400	+	1.05107e-05
chr4	137094100	137094200	+	2.99663e-06
chr4	137094300	137094400	+	5.64399e-06
chr4	137096600	137096700	+	8.25586e-07
chr4	137098700	137098800	+	2.99663e-06
chr4	137099800	137099900	+	3.5946e-05
chr4	137104300	137104400	+	4.32335e-07
chr4	137105900	137106000	+	1.95918e-05
chr4	137107000	137107100	+	1.95918e-05
chr4	137108700	137108800	+	3.5946e-05
chr4	137109100	137109200	+	2.25397e-07
chr4	137860800	137860900	+	5.64399e-06
chr4	140271800	140271900	+	1.95918e-05
chr4	140872900	140873000	+	3.5946e-05
chr4	149619300	149619400	+	4.3013e-05
chr4	149621600	149621700	+	6.64341e-05
chr4	149989700	149989800	+	6.64341e-05
chr4	15193100	15193200	+	3.16151e-08
chr4	154595800	154595900	-	6.64341e-05
chr4	154917200	154917300	+	1.95918e-05
chr4	154929200	154929300	+	3.5946e-05
chr4	41687700	41687800	-	3.5946e-05
chr4	43532500	43532600	-	8.25586e-07
chr4	43560900	43561000	-	1.05107e-05
chr4	43568500	43568600	-	1.95918e-05
chr4	43569500	43569600	-	1.57527e-06
chr4	4720000	4720100	-	5.27685e-05
chr4	55398300	55398400	+	8.57895e-09
chr4	57869700	57869800	+	3.5946e-05
chr4	63678600	63678700	-	5.64399e-06
chr4	63681200	63681300	-	1.4447e-05
chr4	94717100	94717200	-	3.5946e-05
chr4	94717800	94717900	-	1.87606e-05
chr5	112736700	112736800	+	5.64399e-06
chr5	114815700	114815800	-	1.57527e-06
chr5	115600900	115601000	-	6.64341e-05
chr5	115798600	115798700	-	5.64399e-06
chr5	116013300	116013400	+	6.64341e-05
chr5	121656700	121656800	+	1.57527e-06
chr5	122022700	122022800	-	0.000121927
chr5	122911600	122911700	-	0.000121927
chr5	122919700	122919800	-	8.57895e-09
chr5	123271000	123271100	-	3.5946e-05
chr5	136387000	136387100	-	8.03518e-05
chr5	136387400	136387500	-	8.03518e-05
chr5	137545300	137545400	-	3.5946e-05
chr5	138046700	138046800	-	6.24618e-05
chr5	138048100	138048200	-	7.89365e-05
chr5	138049200	138049300	-	1.57527e-06
chr5	140895600	140895700	+	2.99663e-06
chr5	143533400	143533500	-	7.89365e-05
chr5	143549100	143549200	-	3.5946e-05
chr5	143550000	143550100	-	4.98658e-05
chr5	143550200	143550300	-	4.98658e-05
chr5	143665800	143665900	-	9.79591e-06
chr5	143722800	143722900	+	3.5946e-05
chr5	143732200	143732300	+	1.05107e-05
chr5	145884500	145884600	+	3.5946e-05
chr5	145887600	145887700	+	3.5946e-05
chr5	145948000	145948100	-	4.32335e-07
chr5	65818700	65818800	-	0.000121927
chr6	125051500	125051600	+	1.57527e-06
chr6	131318400	131318500	-	1.95918e-05
chr6	131329400	131329500	-	5.64399e-06
chr6	29306500	29306600	+	6.09793e-05
chr6	29322500	29322600	+	4.40133e-09
chr6	29324400	29324500	+	8.25586e-07
chr6	29397600	29397700	+	6.64341e-05
chr6	29686100	29686200	+	0.000121927
chr6	34708000	34708100	+	1.65716e-08
chr6	42301000	42301100	+	0.000121927
chr6	42301800	42301900	+	3.38739e-05
chr6	42306200	42306300	+	3.5946e-05
chr6	42306500	42306600	+	1.57527e-06
chr6	4486600	4486700	+	3.5946e-05
chr6	4488700	4488800	+	2.99663e-06
chr6	49195500	49195600	-	8.25586e-07
chr6	51414100	51414200	-	1.05107e-05
chr6	54988100	54988200	+	1.65716e-08
chr6	67221900	67222000	+	1.65716e-08
chr6	67231700	67231800	+	6.29314e-14
chr6	91183100	91183200	+	9.41806e-05
chr6	91183500	91183600	+	2.99663e-06
chr6	91436800	91436900	+	6.64341e-05
chr6	91673400	91673500	+	1.65716e-08
chr6	91676100	91676200	+	1.83858e-05
chr6	91689900	91690000	+	0.000121927
chr7	106627800	106627900	-	2.25397e-07
chr7	106628400	106628500	-	3.5946e-05
chr7	106631100	106631200	-	1.17317e-07
chr7	125300100	125300200	-	1.95918e-05
chr7	125633800	125633900	-	5.64399e-06
chr7	133903200	133903300	+	1.17317e-07
chr7	133940900	133941000	-	8.25586e-07
chr7	134701500	134701600	+	1.95918e-05
chr7	13510800	13510900	+	6.64341e-05
chr7	13511100	13511200	+	8.25586e-07
chr7	135115700	135115800	+	1.57527e-06
chr7	13614700	13614800	+	9.41806e-05
chr7	142889100	142889200	-	3.5946e-05
chr7	142899500	142899600	-	0.000121927
chr7	148196400	148196500	-	1.79773e-05
chr7	149571400	149571500	-	6.10222e-05
chr7	150248400	150248500	+	2.99663e-06
chr7	152123900	152124000	-	6.64341e-05
chr7	16535900	16536000	-	0.000121927
chr7	19672900	19673000	+	6.64341e-05
chr7	26558400	26558500	-	1.05107e-05
chr7	26563400	26563500	-	0.000121927
chr7	26570900	26571000	-	1.65716e-08
chr7	26572400	26572500	-	1.05107e-05
chr7	28959600	28959700	+	0.000121927
chr7	29598300	29598400	+	2.10312e-11
chr7	29603700	29603800	+	1.95918e-05
chr7	29681900	29682000	-	6.37855e-05
chr7	29682900	29683000	-	2.99663e-06
chr7	3658300	3658400	+	6.10282e-08
chr7	4759900	4760000	-	0.000121927
chr7	52381500	52381600	-	3.16151e-08
chr7	52381900	52382000	-	3.32757e-05
chr7	53174700	53174800	-	1.14569e-09
chr7	54105600	54105700	+	6.64341e-05
chr7	54106300	54106400	+	1.65716e-08
chr7	54110400	54110500	+	1.17317e-07
chr7	73254800	73254900	+	4.7793e-05
chr7	86287800	86287900	-	1.05107e-05
chr8	109620100	109620200	-	1.05107e-05
chr8	114237800	114237900	-	9.41806e-05
chr8	11433700	11433800	+	1.05107e-05
chr8	124431200	124431300	-	1.95918e-05
chr8	125006300	125006400	-	1.05107e-05
chr8	125009700	125009800	-	6.64341e-05
chr8	125021700	125021800	-	4.32335e-07
chr8	125022400	125022500	-	6.64341e-05
chr8	125389000	125389100	+	3.5946e-05
chr8	125389500	125389600	+	3.5946e-05
chr8	131234200	131234300	+	6.09678e-05
chr8	131244200	131244300	+	4.3013e-05
chr8	131248100	131248200	+	2.99663e-06
chr8	13173800	13173900	+	1.95918e-05
chr8	63994700	63994800	-	1.05107e-05
chr8	67171600	67171700	-	3.5946e-05
chr8	73024800	73024900	+	3.5946e-05
chr8	73223100	73223200	+	1.17317e-07
chr8	73223300	73223400	+	0.000121927
chr8	73814400	73814500	+	5.64399e-06
chr8	74662500	74662600	+	2.98887e-10
chr8	86521700	86521800	+	8.25586e-07
chr8	8690000	8690100	-	1.95918e-05
chr8	87296100	87296200	-	3.5946e-05
chr8	87368000	87368100	-	2.25397e-07
chr8	87368500	87368600	-	2.10312e-11
chr8	87369800	87369900	-	1.14569e-09
chr8	87501400	87501500	-	1.05107e-05
chr8	87501700	87501800	-	2.25397e-07
chr8	87502200	87502300	-	6.64341e-05
chr8	87551000	87551100	+	2.99663e-06
chr8	90839400	90839500	+	1.95918e-05
chr8	96498000	96498100	-	6.64341e-05
chr9	102630800	102630900	+	6.64341e-05
chr9	104115100	104115200	-	6.64341e-05
chr9	106792500	106792600	-	6.64341e-05
chr9	107522400	107522500	-	1.05107e-05
chr9	108109700	108109800	-	0.000121927
chr9	108111700	108111800	-	1.05107e-05
chr9	113617100	113617200	-	1.95918e-05
chr9	114299600	114299700	-	3.5946e-05
chr9	120860500	120860600	+	9.41806e-05
chr9	120868500	120868600	+	1.95918e-05
chr9	21599700	21599800	-	0.000121927
chr9	24307400	24307500	-	5.64399e-06
chr9	40611200	40611300	+	1.95918e-05
chr9	44415500	44415600	+	6.64341e-05
chr9	45739700	45739800	-	2.98887e-10
chr9	58005900	58006000	-	3.5946e-05
chr9	58160500	58160600	-	3.5946e-05
chr9	59519400	59519500	+	8.25586e-07
chr9	59523400	59523500	+	2.23218e-09
chr9	59525900	59526000	+	1.53483e-10
chr9	64023000	64023100	+	1.05107e-05
chr9	64023400	64023500	+	8.57895e-09
chr9	64023900	64024000	+	8.25586e-07
chr9	71331200	71331300	-	0.000121927
chr9	72517800	72517900	+	1.49832e-06
chr9	72582900	72583000	+	5.64399e-06
chr9	78327200	78327300	-	5.64399e-06
chr9	78328100	78328200	-	2.25397e-07
chr9	79640800	79640900	-	6.64341e-05
chr9	85737700	85737800	+	0.000121927
chr9	95305600	95305700	-	6.11797e-05
chr9	95305800	95305900	-	1.95918e-05
chr9	95306200	95306300	-	2.25397e-07
chr9	95306500	95306600	-	2.99663e-06
chrX	12868300	12868400	+	1.05107e-05
chrX	139400800	139400900	-	0.000121927
chrX	139401100	139401200	-	9.00335e-07
chrX	151772800	151772900	-	6.64341e-05
chrX	156121500	156121600	+	1.05107e-05
chrX	20246000	20246100	+	2.25397e-07
chrX	20450200	20450300	+	4.40133e-09
chrX	20450500	20450600	+	4.32335e-07
chrX	71472200	71472300	-	4.05216e-11
chrX	71473200	71473300	-	1.06707e-11
chrX	71474100	71474200	-	2.10312e-11
chrX	71474400	71474500	-	1.79731e-05
chrX	71475200	71475300	-	2.98887e-10
chrX	71478500	71478600	-	1.53483e-10
chrX	71480000	71480100	-	7.42066e-13
chrX	71482800	71482900	-	3.16151e-08
chrX	71483200	71483300	-	3.5946e-05
chrX	91781400	91781500	-	3.5946e-05
chrX	93348000	93348100	+	1.79752e-05
chrX	93359100	93359200	+	1.65716e-08

## Sheet: AU-rich elements
Supplementary Table S1. CLIP-seq analysis of DHX36 RNA binding in C2C12 myoblast cells.
AU-rich elements identified from DHX36 binding sites
Chromosome	Begin	End	Name	Strand	Type	Annotation
chr17	34165301	34165305	TTTTT	-	Class_three	3-UTR
chr3	104459809	104459816	AATTTAA	+	Class_one	3-UTR
chr2	157151627	157151632	TTTTT	+	Class_three	3-UTR
chrX	70740315	70740322	AATTTAA	+	Class_one	3-UTR
chr17	35970925	35970935	TTTTTTT,TTTTTTTTTTT	-	Class_one	3-UTR
chr19	9093223	9093229	TTTTTT	+	Class_three	3-UTR
chr12	101445342	101445347	TTTTT	+	Class_three	3-UTR
chr8	131256225	131256232	TTTTTAA	+	Class_one	3-UTR
chr8	87230410	87230420	TTTTTTTTTTT	-	Class_three	3-UTR
chr19	47337144	47337148	TTTTT	-	Class_three	3-UTR
chr5	137537961	137537967	AATTTTT	-	Class_one	3-UTR
chr3	144260005	144260012	TTTTTAT	+	Class_one	3-UTR
chr17	45722210	45722218	TTTTTTATA	-	Class_one	3-UTR
chr19	44378108	44378113	TTTTT	+	Class_three	3-UTR
chr5	143664993	143665005	AAAATTTTTTT,AATTTTT,TTTTTTTAA	-	Class_one	3-UTR
chr14	31932174	31932195	AATTTTT,ATAATTTTTAT,ATTTTAT	+	Class_one	3-UTR
chr1	155303142	155303146	TTTTT	-	Class_three	3-UTR
chrX	93363791	93363800	TTTTTTTTT	+	Class_three	3-UTR
chr8	13175138	13175149	ATTATTTTTAT,TATTTTT	+	Class_one	3-UTR
chr8	13175153	13175159	TTTTTT	+	Class_three	3-UTR
chr2	164250986	164250992	TTTTTTT	-	Class_three	3-UTR
chr19	34316042	34316048	TTTTTTT	-	Class_three	3-UTR
chr11	90139025	90139030	TTTTT	+	Class_three	3-UTR
chr12	86097420	86097426	TTTTTTA	-	Class_one	3-UTR
chr17	71343852	71343856	TTTTT	-	Class_three	3-UTR
chr15	77591121	77591127	TTTTTTT	-	Class_three	3-UTR
chr17	71343827	71343839	TATTTAT,TTATATTTATTCT	-	Class_one	3-UTR
chr13	38071393	38071400	TTTTTTTT	-	Class_three	3-UTR
chr9	44199183	44199190	TATTTAT	+	Class_one	3-UTR
chr5	104869881	104869888	ATTTTAA	+	Class_one	3-UTR
chr16	37835661	37835666	TTTTT	+	Class_three	3-UTR
chr11	70465407	70465413	ATTTTTT	-	Class_one	3-UTR
chr11	55208257	55208261	TTTTT	-	Class_three	3-UTR
chr17	34249204	34249216	TTTAATTTATTTA	-	Class_two	3-UTR
chr11	120207127	120207133	AATTTAT	-	Class_one	3-UTR
chr8	74676740	74676747	ATTTTTT	+	Class_one	3-UTR
chr10	80645098	80645103	TTTTT	+	Class_three	3-UTR
chr4	128687993	128688000	TTTTTTT	+	Class_three	3-UTR
chr2	117952229	117952236	ATTTTTT	+	Class_one	3-UTR
chr1	72908242	72908250	ATTTTTT,ATTTTTTTA	-	Class_one	3-UTR
chrX	70740392	70740397	TTTTT	+	Class_three	3-UTR
chr13	38071390	38071400	TTTTTTTTAAA	-	Class_one	3-UTR
chr17	34249206	34249214	TAATTTATT	-	Class_one	3-UTR
chr15	76002510	76002528	TTTTTTT,TTTTTTTTT	-	Class_one	3-UTR
chr5	143664967	143664971	TTTTT	-	Class_three	3-UTR
chr7	106494331	106494337	TATTTAT	-	Class_one	3-UTR
chr14	8783069	8783076	ATTTTTT	+	Class_one	3-UTR
chr1	72908746	72908750	TTTTT	-	Class_three	3-UTR
chr14	55517000	55517009	ATATTTAAA	+	Class_one	3-UTR
chr1	94756379	94756412	TAATTTTAA,TTAATTTTAAT,TTTTTTT,TTTTTTTTT,TTTTTTTTTTT	+	Class_one	3-UTR
chr13	58228310	58228316	ATTTTTA	-	Class_one	3-UTR
chr11	70465427	70465433	AATTTTT	-	Class_one	3-UTR
chr3	145310070	145310080	TTTTTTTATTT	-	Class_one	3-UTR
chr19	47334896	47334904	TTTTTTATA	-	Class_one	3-UTR
chr16	20692810	20692819	TTTTTTA,TTTTTTATT	+	Class_one	3-UTR
chr11	55208256	55208262	ATTTTTT	-	Class_one	3-UTR
chr8	87366439	87366445	ATTTTTT	-	Class_one	3-UTR
chr11	100819607	100819613	TATTTTA	-	Class_one	3-UTR
chr10	24317987	24317996	ATTTTTATT	+	Class_one	3-UTR
chr19	47340680	47340686	TATTTTA	-	Class_one	3-UTR
chr19	9093176	9093185	TTATTTTTA	+	Class_one	3-UTR
chr5	143665180	143665194	TTTTT,TTTTTTT,TTTTTTTTTTTTTTT	-	Class_three	3-UTR
chr14	63761200	63761205	TTTTT	+	Class_three	3-UTR
chr11	87794307	87794313	ATTTTAA	-	Class_one	3-UTR
chr6	125080462	125080469	TTTTTAA	+	Class_one	3-UTR
chr3	159597680	159597686	TTTTTT	+	Class_three	3-UTR
chr1	72905880	72905884	TTTTT	-	Class_three	3-UTR
chr8	11198602	11198608	TTTTTAA	-	Class_one	3-UTR
chr11	87794173	87794178	TTTTTT	-	Class_three	3-UTR
chr10	36855805	36855811	ATTTTAA	-	Class_one	3-UTR
chr1	72905204	72905209	TTTTTT	-	Class_three	3-UTR
chr5	143664995	143665001	TTTTTTT	-	Class_three	3-UTR
chr15	88986024	88986028	TTTTT	-	Class_three	3-UTR
chr10	128349856	128349865	TTATTTTTT	+	Class_one	3-UTR
chr5	143665184	143665194	TTTTTTTTT,TTTTTTTTTTT	-	Class_one	3-UTR
chr1	94756401	94756413	TTTTTTTTTTTT	+	Class_three	3-UTR
chr5	136386809	136386817	TATTTTT,TTATTTTTT	-	Class_one	3-UTR
chr17	45722213	45722218	TTTTTT	-	Class_three	3-UTR
chr19	44380668	44380675	AATTTAA	+	Class_one	3-UTR
chr19	5493982	5493989	AATTTAA	+	Class_one	3-UTR
chr19	47334899	47334904	TTTTTT	-	Class_three	3-UTR
chr2	13504235	13504240	TTTTT	+	Class_three	3-UTR
chr11	115884704	115884710	TTTTTAT	-	Class_one	3-UTR
chr5	137537564	137537572	ATTTTTT,ATTTTTTTT	-	Class_one	3-UTR
chr10	24317988	24317993	TTTTT	+	Class_three	3-UTR
chr1	71632243	71632251	TATTTTT,TATTTTTAT	-	Class_one	3-UTR
chr16	44162464	44162469	TTTTT	+	Class_three	3-UTR
chr3	145310074	145310080	TTTTTTT	-	Class_three	3-UTR
chr19	44378105	44378114	TTATTTTTA	+	Class_one	3-UTR
chr19	44379084	44379093	TTTTTTT,TTTTTTTTA	+	Class_one	3-UTR
chr11	70465545	70465553	ATTTTTT,TATTTTT,TTATTTTTT	-	Class_one	3-UTR
chr9	69339581	69339586	TTTTT	+	Class_three	3-UTR
chr6	29326582	29326590	TTTTTTTT	+	Class_three	3-UTR
chr4	63621409	63621415	ATTTTTA	-	Class_one	3-UTR
chr2	164250896	164250902	TTTTTAA	-	Class_one	3-UTR
chr1	72905298	72905308	TATTTTT,TTATTTTTT,TTTATTTTTTA	-	Class_one	3-UTR
chr5	143734252	143734257	TTTTT	+	Class_three	3-UTR
chr1	72898994	72898999	TTTTT	+	Class_three	3-UTR
chr1	71632161	71632171	ATTATTTTTAT,TATTTTT,TTATTTTTA	-	Class_one	3-UTR
chr11	118162420	118162430	TATTTTT,TTTATTTTTAT	-	Class_one	3-UTR
chr1	71632257	71632271	AATTTTT,TATTTAT	-	Class_one	3-UTR
chr11	120439672	120439678	TATTTAT	-	Class_one	3-UTR
chr12	101445311	101445318	ATTTTAT	+	Class_one	3-UTR
chr19	9093111	9093122	TTTTT,TTTTTT,TTTTTTTTTTT	+	Class_three	3-UTR
chr8	87230412	87230420	TTTTTTTTT	-	Class_one	3-UTR
chr9	72595105	72595112	ATTTTAA	+	Class_one	3-UTR
chr2	164250982	164250992	TTTTTTTAA,TTTTTTTAAAA	-	Class_one	3-UTR
chr10	24318101	24318108	ATTTTAA	+	Class_one	3-UTR
chr4	59235111	59235125	TTTTT,TTTTTT,TTTTTTTT	+	Class_three	3-UTR
chr10	41248830	41248841	AATATTTAAAA,TATTTAA	+	Class_one	3-UTR
chr17	35970921	35970935	TTTTTTTTTTTTTTT	-	Class_three	3-UTR
chr19	9093111	9093120	TTTTTTTTT	+	Class_one	3-UTR
chr3	145310004	145310010	ATTTTAA	-	Class_one	3-UTR
chr4	59235205	59235212	TTTTTTA	+	Class_one	3-UTR
chr5	143665160	143665170	TTTTTTTAA,TTTTTTTAATA	-	Class_one	3-UTR
chr5	143664959	143664965	TTTTTAA	-	Class_one	3-UTR
chr4	137125660	137125665	TTTTT	+	Class_three	3-UTR
chr1	72905451	72905457	AATTTTA	-	Class_one	3-UTR
chr19	44378738	44378745	TTTTTAA	+	Class_one	3-UTR
chr1	94756379	94756393	TTTTTTTTTTTT,TTTTTTTTTTTTTT	+	Class_three	3-UTR
chr12	111904947	111904954	TATTTAA	+	Class_one	3-UTR
chr1	72898985	72898996	AAATTTTTATT,AATTTTT	+	Class_one	3-UTR
chr5	143665164	143665170	TTTTTTT	-	Class_three	3-UTR
chr11	29642414	29642419	TTTTT	+	Class_three	3-UTR
chr1	72907631	72907637	TTTTTTT	-	Class_three	3-UTR
chr12	114383542	114383549	TATTTAT	+	Class_one	3-UTR
chr11	69730544	69730550	TTTTTAA	-	Class_one	3-UTR
chr19	5493779	5493790	TTTTTTTTTTT	+	Class_three	3-UTR
chr15	99239564	99239569	TTTTT	+	Class_three	3-UTR
chr11	29642129	29642138	TTATTTTTA	+	Class_one	3-UTR
chr11	50108937	50108943	TTTTTAA	-	Class_one	3-UTR
chr1	174437278	174437287	TAATTTATA	+	Class_one	3-UTR
chr11	87793128	87793132	TTTTT	-	Class_three	3-UTR
chr11	29642132	29642137	TTTTT	+	Class_three	3-UTR
chr11	70465401	70465412	TTTTT	-	Class_three	3-UTR
chr17	35195440	35195447	TTTTTAA	+	Class_one	3-UTR
chr8	96697382	96697388	TTTTTT	+	Class_three	3-UTR
chrX	93363529	93363534	TTTTT	+	Class_three	3-UTR
chr15	76002501	76002528	TTTTT,TTTTTTTTT,TTTTTTTTTTT	-	Class_three	3-UTR
chr11	55208672	55208676	TTTTT	-	Class_three	3-UTR
chr10	128349839	128349844	TTTTT	+	Class_three	3-UTR
chr6	29326582	29326593	TTTTTTTTATA	+	Class_one	3-UTR
chr14	55517236	55517245	TTTTTTTTA	+	Class_one	3-UTR
chr11	69730738	69730750	AATTTAT,TCAAATTTATTTG	-	Class_one	3-UTR
chrX	71549809	71549815	TTTTTT	+	Class_three	3-UTR
chr3	88285655	88285659	TTTTT	-	Class_three	3-UTR
chr10	79174495	79174504	TAATTTAAA	+	Class_one	3-UTR
chr5	114294006	114294012	TTTTTAA	-	Class_one	3-UTR
chr9	107516521	107516526	TTTTTT	-	Class_three	3-UTR
chr2	117951898	117951911	GATTATTTATTAA,TTATTTATT	+	Class_one	3-UTR
chr11	96679722	96679726	TTTTT	-	Class_three	3-UTR
chr10	126975302	126975308	AATTTTT	-	Class_one	3-UTR
chr3	100847207	100847215	ATATTTTTA,TATTTTT	-	Class_one	3-UTR
chr16	24991306	24991313	TATTTTT	+	Class_one	3-UTR
chr9	72595693	72595698	TTTTT	+	Class_three	3-UTR
chr12	8945045	8945052	TATTTTA	+	Class_one	3-UTR
chr9	123371122	123371127	TTTTT	+	Class_three	3-UTR
chr11	120207115	120207120	TTTTTT	-	Class_three	3-UTR
chr3	88285670	88285676	TTTTTAT	-	Class_one	3-UTR
chr9	78326326	78326332	TTTTTAA	-	Class_one	3-UTR
chr15	27523501	27523508	AATTTAA	+	Class_one	3-UTR
chr6	124863725	124863737	TAATTTAAT,TATAATTTAATAA	-	Class_one	3-UTR
chr12	8945277	8945284	TTTTTTA	+	Class_one	3-UTR
chr1	36605699	36605707	TATTTTATA	-	Class_one	3-UTR
chr6	124863701	124863705	TTTTT	-	Class_three	3-UTR
chr19	9093179	9093184	TTTTT	+	Class_three	3-UTR
chr5	114814614	114814622	TATTTTT,TATTTTTTA	-	Class_one	3-UTR
chr5	135097001	135097005	TTTTT	-	Class_three	3-UTR
chr11	51414830	51414836	AATTTAA	-	Class_one	3-UTR
chr19	9093395	9093402	TTTTTAA	+	Class_one	3-UTR
chr3	107545839	107545845	TATTTAT	-	Class_one	3-UTR
chr19	5493777	5493791	TATTTTTTT,TTTTTTA	+	Class_one	3-UTR
chr7	106494469	106494475	TATTTTT	-	Class_one	3-UTR
chr1	94755189	94755198	ATATTTAAT	+	Class_one	3-UTR
chr9	58499820	58499827	ATTTTAA	+	Class_one	3-UTR
chr8	63990931	63990935	TTTTT	-	Class_three	3-UTR
chr1	72905201	72905209	TTTTTTAAT	-	Class_one	3-UTR
chr8	87231001	87231013	CTTTATTTATTGA,TATTTAT	-	Class_one	3-UTR
chr1	90597075	90597083	TAATTTTAT	-	Class_one	3-UTR
chr19	44377904	44377909	TTTTT	+	Class_three	3-UTR
chr2	34631839	34631848	TATTTTAAA	+	Class_one	3-UTR
chr1	72898836	72898843	TATTTAT	+	Class_one	3-UTR
chr9	66870951	66870963	TATTTAA,TGTTATTTAAATG	-	Class_one	3-UTR
chr17	87832912	87832920	TATTTTT,TATTTTTTT	-	Class_one	3-UTR
chr19	34316038	34316048	TTTTTTTAAAA	-	Class_one	3-UTR
chr10	79174556	79174561	TTTTT	+	Class_three	3-UTR
chr1	157625301	157625307	TATTTTT	-	Class_one	3-UTR
chr11	51414683	51414689	ATTTTAT	-	Class_one	3-UTR
chr11	75486508	75486513	TTTTT	+	Class_three	3-UTR
chr15	77591117	77591127	TTTTTTTATAT	-	Class_one	3-UTR
chr14	76907305	76907314	AAATTTTAA	+	Class_one	3-UTR
chr15	98663032	98663036	TTTTT	-	Class_three	3-UTR
chr14	55517236	55517244	TTTTTTTT	+	Class_three	3-UTR
chr16	37834830	37834835	TTTTT	+	Class_three	3-UTR
chr10	79174550	79174557	TTTTTAT	+	Class_one	3-UTR
chr15	77591616	77591628	ATATATTTAATGG,TATTTAA	-	Class_one	3-UTR
chr11	70465421	70465425	TTTTT	-	Class_three	3-UTR
chr1	72908263	72908269	AATTTTA	-	Class_one	3-UTR
chr19	10704278	10704285	AATTTTA	+	Class_one	3-UTR
chr9	78326374	78326382	ATTTTTT,ATTTTTTTT	-	Class_one	3-UTR
chr7	106494272	106494276	TTTTT	-	Class_three	3-UTR
chr3	104459879	104459884	TTTTT	+	Class_three	3-UTR
chr11	69730552	69730558	TTTTT,TTTTTTT	-	Class_three	3-UTR
chr1	72907611	72907621	ATTTTTT,ATTTTTTTT,ATTTTTTTTTT	-	Class_one	3-UTR
chr6	124863739	124863743	TTTTT	-	Class_three	3-UTR
chr11	118164423	118164427	TTTTT	-	Class_three	3-UTR
chr15	99425161	99425174	TATTTAT,TCTTATTTATTTC	+	Class_one	3-UTR
chr10	128349859	128349865	TTTTTT	+	Class_three	3-UTR
chr19	44378151	44378158	TTTTTAT	+	Class_one	3-UTR
chr4	59235205	59235211	TTTTTT	+	Class_three	3-UTR
chr6	125410614	125410621	TTTTTTTT	-	Class_three	3-UTR
chr5	137538325	137538331	TATTTAT	-	Class_one	3-UTR
chr5	143664921	143664928	TTTTTTT,TTTTTTTT	-	Class_three	3-UTR
chr13	23622961	23622967	TTTTTT	+	Class_three	5-UTR
chr1	45368438	45368443	TTTTT	+	Class_three	5-UTR
chr13	85428728	85428733	TTTTTT	-	Class_three	5-UTR
chr1	72921093	72921099	TTTTTTT	-	Class_three	5-UTR
chr18	52689028	52689032	TTTTT	-	Class_three	5-UTR
chr5	65826991	65826997	TATTTAA	-	Class_one	5-UTR
chr11	23156595	23156601	TTTTTT	+	Class_three	5-UTR
chr11	94183151	94183157	TTTTTTA	-	Class_one	5-UTR
chr1	72920927	72920933	TTTTT,TTTTTTT	-	Class_three	5-UTR
chr10	90634242	90634246	TTTTT	-	Class_three	5-UTR
chr1	52289937	52289941	TTTTT	-	Class_three	5-UTR
chr1	45368445	45368452	TATTTAA	+	Class_one	5-UTR
chr1	72921094	72921100	ATTTTTT	-	Class_one	5-UTR
chr1	72921253	72921266	TTTTT	-	Class_three	5-UTR
chr10	96079791	96079798	TTTTTTA	+	Class_one	5-UTR
chrX	148237991	148237996	TTTTT	+	Class_three	5-UTR
chr1	72921129	72921135	ATTTTAA	-	Class_one	5-UTR
chr11	23156556	23156570	TTTTTTT,TTTTTTTTT	+	Class_one	5-UTR
chr11	75546434	75546439	TTTTT	+	Class_three	5-UTR
chr1	72921378	72921382	TTTTT	-	Class_three	5-UTR
chr3	95733465	95733472	TTTTTTT	+	Class_three	5-UTR
chr2	13496020	13496025	TTTTT	+	Class_three	5-UTR
chr1	63223704	63223711	TTTTTTT	+	Class_three	5-UTR
chr1	72921388	72921392	TTTTT	-	Class_three	5-UTR
chr19	44368679	44368688	ATTTTTTAT	+	Class_one	5-UTR
chr11	48613862	48613867	TTTTT	+	Class_three	5-UTR
chr5	100407874	100407883	TTTTTTTTTT	-	Class_three	5-UTR
chr4	142889238	142889243	TTTTTT	-	Class_three	5-UTR
chr13	23646930	23646935	TTTTT	+	Class_three	5-UTR
chr19	44368673	44368686	TTTTT,TTTTTT	+	Class_three	5-UTR
chrX	34335709	34335716	TTTTTTT	+	Class_three	5-UTR
chr5	100407877	100407883	TTTTTTT	-	Class_one	5-UTR
chr11	23156584	23156591	TTTTTAA	+	Class_one	5-UTR
chr16	90221000	90221005	TTTTT	+	Class_three	5-UTR
chr7	104548646	104548651	TTTTT	+	Class_three	5-UTR
chr15	36538560	36538570	TTATTTTTT,TTTATTTTTTT	-	Class_one	5-UTR
chr7	118226392	118226397	TTTTTT	-	Class_three	5-UTR
chr6	117867534	117867541	TTTTTAA	+	Class_one	5-UTR
chr17	34255987	34255991	TTTTT	-	Class_three	5-UTR
chr11	23156556	23156572	TTTTTT,TTTTTTTTTTTTTTTT	+	Class_three	5-UTR
chr4	142889217	142889221	TTTTT	-	Class_three	5-UTR
chr17	45706420	45706428	AAATTTAAA	-	Class_one	CDS
chr19	9084927	9084934	AATTTAA	+	Class_one	CDS
chr11	51419070	51419076	TATTTTA	-	Class_one	CDS
chr19	9081481	9081488	AATTTAA	+	Class_one	CDS
chr18	32594872	32594879	AATTTTA	+	Class_one	CDS
chr16	30362788	30362792	TTTTT	-	Class_three	CDS
chr6	11856086	11856092	TATTTAT	-	Class_one	CDS
chrX	71483204	71483208	TTTTT	-	Class_three	CDS
chr4	59233108	59233113	TTTTT	+	Class_three	CDS
chr10	127006073	127006079	TATTTAT	-	Class_one	CDS
chr7	3297238	3297243	TTTTT	+	Class_three	CDS
chr19	9081543	9081550	AATTTTA	+	Class_one	CDS
chr6	79768271	79768282	TATTTTT,TTATTTTTAAT	+	Class_one	CDS
chr13	34023420	34023426	TATTTTT	-	Class_one	CDS
chr3	100864728	100864736	TATTTTT,TTATTTTTT	-	Class_one	CDS
chr19	9088512	9088521	AAATTTAAA	+	Class_one	CDS
chr12	8942879	8942886	ATTTTTA	+	Class_one	CDS
chr19	9085615	9085622	AATTTAA	+	Class_one	CDS
chr19	9090103	9090110	AATTTAA	+	Class_one	CDS
chr1	88252674	88252678	TTTTT	-	Class_three	CDS
chr1	45405583	45405590	TTTTTAT	+	Class_one	CDS
chr4	137063735	137063742	AATTTTA	+	Class_one	CDS
chr10	128347494	128347499	TTTTT	+	Class_three	CDS
chr4	4720201	4720207	TATTTTT	-	Class_one	CDS
chr17	45727219	45727229	AATTTTTTT,AATTTTTTTAT	-	Class_one	CDS
chr19	9085093	9085100	AATTTAA	+	Class_one	CDS
chr11	70466435	70466440	TTTTTT	-	Class_three	CDS
chrX	71481344	71481348	TTTTT	-	Class_three	CDS
chr1	45499663	45499669	TATTTAA	-	Class_one	CDS
chr2	121260585	121260592	AATTTTA	+	Class_one	CDS
chr12	3309331	3309342	TTTTT	-	Class_three	CDS
chr19	9079000	9079007	AATTTAA	+	Class_one	CDS
chr4	55398303	55398310	ATTTTAT	+	Class_one	CDS
chr19	9082690	9082697	AATTTAA	+	Class_one	CDS
chr19	9088913	9088924	AATTTAA,TAAATTTAAAA	+	Class_one	CDS
chr19	9092470	9092477	TATTTAA	+	Class_one	CDS
chr17	45706701	45706705	TTTTT	-	Class_three	CDS
chr19	20449755	20449761	TATTTTA	-	Class_one	CDS

## Sheet: Genes with ARE for GO
Supplementary Table S1. CLIP-seq analysis of DHX36 RNA binding in C2C12 myoblast cells.
Genes with AU-rich element in 3' UTR binding site
Gene name
Acta2
Ahnak
Ak2
Ank
Anxa2
Atp6ap1
Bgn
Bsg
Calm1
Calm2
Cd63
Cd9
Cfl1
Chd4
Clic1
Col3a1
Col4a1
Coro1c
Crip2
Ctsb
Dhx9
Dync1h1
Eef1a1
Eif4g1
Eif5a
Fn1
Gpc1
Hnrnpab
Igfbp2
Igfbp5
Kmt2d
Laptm4a
Lars2
Lpp
Mmd
Mt2
Myl12a
Myo1c
Nptn
Pabpn1
Palld
Pbrm1
Pfn1
Ptms
Rpn2
Rps26
Rtn4
Sema4c
Serpinh1
Slc16a1
Sparc
Spp1
Vim

[truncated: 1 more sheets: Intron sites for motif scanning]
