# Supplementary material for: Translational control by DHX36 binding to 5′UTR G-quadruplex is essential for muscle stem-cell regenerative functions
Source: Nat Commun. 2021 Aug 19;12:5043. doi: 10.1038/s41467-021-25170-w (PMC8377060; doi:10.1038/s41467-021-25170-w)
Supplement: Supplementary file 6 — Supplementary Data 2 [file 41467_2021_25170_MOESM6_ESM.xlsx]

## Sheet: Basic statistics
Supplementary Table S2. Translational profiling analysis in WT or Dhx36 KO C2C12 myoblasts.
Sample	Raw Fragments	Pre-processed fragements	%	Mappable Fragments	%
WT Total mRNA	16199952	12068455	74.49	9176087	76
WT_rep1 Polysome associated	15229092	13614388	89.4	11223708	82.44
WT_rep2 Polysome associated	27843624	22725022	81.62	18405214	80.99
KO Total mRNA	16734261	14860463	88.8	12690690	85.4
KO_rep1 Polysome associated	15129899	13557394	89.61	10954424	80.8
KO_rep2 Polysome associated	16198001	13436386	82.95	10837825	80.66

## Sheet: Rep1 FPKM and ΔTE
Supplementary Table S2. Polysome profiling translational efficiency (TE) analysis results in WT or Dhx36 KO C2C12 myoblast cells.
(Analysis using Rep. 1 dataset)
Gene ID	Location	WT FPKM-polysome	WT FPKM-total	KO FPKM-polysome	KO FPKM-total	Log2(ΔTE)
0610007P14Rik	chr12:87156404-87165495	109.999	73.3695	83.6539	47.6318	0.228265
0610009B22Rik	chr11:51498886-51502136	42.9083	38.0891	54.3599	36.4479	0.404833
0610009L18Rik	chr11:120209991-120212504	1.61784	1.21823	2.38707	1.68414	0.0939389
0610009O20Rik	chr18:38409902-38422283	21.6691	15.4705	22.3142	14.9019	0.0963522
0610010F05Rik	chr11:23473775-23533631	7.516	11.2462	7.33828	10.5722	0.0546381
0610010K14Rik	chr11:70048705-70051416	108.331	68.1741	80.3566	62.3464	-0.30204
0610011F06Rik	chr17:26012444-26014108	21.4059	15.5644	19.3441	10.2175	0.461093
0610030E20Rik	chr6:72297310-72303154	2.88032	4.23433	2.6374	3.6346	0.0932254
0610037L13Rik	chr4:107562503-107570407	29.5432	16.1768	24.3888	13.2701	0.0091425
0610039K10Rik	chr2:163470585-163471536	0.32759	0.01	0.324275	0.0993457	-3.32713
0610040J01Rik	chr5:64203733-64290858	0.01	0.0562976	0.01	0.01	2.49308
1110001J03Rik	chr6:38484860-38489449	41.5055	23.8707	39.3189	28.6037	-0.339036
1110002L01Rik	chr12:3403882-3426747	2.12998	2.30703	2.09497	2.29993	-0.0194634
1110004E09Rik	chr16:90926055-90935094	54.4529	26.4852	60.2142	27.0866	0.112708
1110004F10Rik	chr7:123236893-123248724	126.988	95.9937	160.644	95.0602	0.353273
1110007C09Rik	chr13:49298319-49311395	136.582	77.8952	201.398	125.791	-0.131145
1110008F13Rik	chr2:156688857-156699298	110.427	77.6996	119.54	81.0085	0.054241
1110008L16Rik	chr12:56403623-56483478	5.92165	4.71666	4.37348	3.98763	-0.194991
1110008P14Rik	chr2:32234620-32237435	62.2822	58.422	89.557	88.8839	-0.0814221
1110012L19Rik	chrX:67639087-67642591	44.7492	29.5971	33.2069	18.4902	0.248313
1110017D15Rik	chr4:41452041-41464366	0.364262	0.01	0.43213	0.294141	-4.63194
1110025L11Rik	chr16:89063654-89064247	0.01	0.01	0.01	0.01	0
1110032A03Rik	chr9:50570932-50576257	1.52257	2.38068	1.36188	2.84802	-0.419495
1110032F04Rik	chr3:68673507-68676085	0.0335513	0.0784528	0.01	0.01	1.22546
1110034G24Rik	chr2:132516018-132576791	3.80788	2.98368	4.06474	2.17607	0.549541
1110037F02Rik	chr4:11413104-11478290	5.36727	7.63691	3.92311	6.17925	-0.146636
1110038F14Rik	chr15:76778973-76781161	55.787	37.3762	59.6401	41.8004	-0.0650454
1110051M20Rik	chr2:91117984-91284799	21.393	16.2772	19.3442	15.3308	-0.0588118
1110059E24Rik	chr19:21671802-21727281	37.6041	38.5723	48.8871	41.5405	0.271606
1110059G10Rik	chr9:122854206-122860118	5.38478	4.31817	6.83909	5.49076	-0.00167851
1110065P20Rik	chr4:124526728-124527974	60.7557	47.8373	41.7246	38.0441	-0.211664
1190002N15Rik	chr9:94418282-94438500	25.2879	28.4262	32.0381	35.4287	0.0236447
1190005I06Rik	chr8:123132501-123158282	3.55855	5.17219	1.46174	3.93967	-0.890902
1190007I07Rik	chr10:82082595-82085973	12.1438	11.103	10.5827	13.0136	-0.427582
1200014J11Rik	chr11:72861368-72897081	8.0171	7.73231	7.54752	7.72759	-0.0861949
1300017J02Rik	chr9:103152859-103190627	0.01	0.01	0.01	0.01	0
1500009C09Rik	chr15:82082826-82091183	0.01	0.01	0.0596811	0.01	2.57727
1500009L16Rik	chr10:83185609-83225507	0.01	0.01	0.01	0.01	0
1500012F01Rik	chr2:166888433-166891362	67.005	196.65	80.4148	249.076	-0.0777645
1500015O10Rik	chr1:43787446-43799409	0.01	0.01	0.01	0.01	0
1600002H07Rik	chr17:24352000-24357714	9.59449	7.66505	12.2855	10.103	-0.0417449
1600002K03Rik	chr10:79635688-79637864	55.319	41.317	52.0783	30.8686	0.333508
1600012H06Rik	chr17:15080188-15082944	15.9942	17.5392	17.1771	17.8469	0.077847
1600014C10Rik	chr7:38968235-38982584	10.1533	6.95415	12.2887	7.86293	0.0981998
1600014K23Rik	chrX:82495015-82515630	0.01	0.01	0.01	0.01	0
1600015I10Rik	chr6:48879894-48883686	0.01	0.01	0.01	0.01	0
1600029I14Rik	chr9:99370839-99375170	0.01	0.01	0.01	0.01	0
1600029O15Rik	chr9:58050703-58056615	0.01	0.01	0.01	0.01	0
1700001C02Rik	chr5:30768449-30786460	0.01	0.01	0.01	0.01	0
1700001C19Rik	chr17:47549682-47574324	0.01	0.01	0.14083	0.01	3.81588
1700001F09Rik	chr14:44020916-44026344	0.01	0.0596416	0.143093	0.0439629	4.27892
1700001G17Rik	chr1:33726668-33727557	0.23892	0.56724	0.354506	0.01	6.39517
1700001J11Rik	chr9:39858142-39860610	0.01	0.01	0.01	0.01	0
1700001K19Rik	chr12:111905898-111920829	0.01	0.01	0.107647	0.01	3.42824
1700001L05Rik	chr15:83184276-83197727	0.0409446	0.0477032	0.135988	0.512641	-1.69406
1700001L19Rik	chr13:68736315-68753108	0.01	0.117056	0.01	0.0449309	1.38142
1700001O22Rik	chr2:30651082-30659184	0.01	0.01	0.01	0.098487	-3.29994
1700001P01Rik	chr11:97632794-97637232	0.01	0.01	0.196437	0.554015	-1.49586
1700003E16Rik	chr6:83106397-83112969	2.07751	1.57136	1.67845	1.47867	-0.22001
1700003E24Rik	chrX:90401559-90402210	0.01	0.01	0.01	0.01	0
1700003F12Rik	chr2:154374639-154375784	4.2245	2.99155	4.94021	2.15366	0.699901
1700003H04Rik	chr3:124268808-124284009	0.01	0.01	0.01	0.01	0
1700003M02Rik	chr4:34658580-34677455	0.106011	0.01	0.01	0.01	-3.40614
1700006A11Rik	chr3:124104072-124128946	0.01	0.01	0.01	0.0404111	-2.01475
1700006E09Rik	chr11:101848369-101853578	0.01	0.01	0.01	0.01	0
1700007B14Rik	chr8:77972592-78508406	0.01	0.01	0.01	0.01	0
1700007G11Rik	chr5:98758322-99231038	0.87329	1.33413	5.42794	4.21142	0.977463
1700007K09Rik	chr7:138469444-138473013	0.01	0.01	0.01	0.01	0
1700007K13Rik	chr2:28317520-28321844	0.411392	0.816511	0.27097	0.125394	2.10063
1700008O03Rik	chr7:51615414-51630400	0.01	0.01	0.01	0.105298	-3.39641
1700008P02Rik	chr3:6615412-6620443	0.01	0.01	0.01	0.01	0
1700009N14Rik	chr4:39397325-39398811	0.534167	0.449467	0.832782	1.03522	-0.563008
1700010B08Rik	chr2:173544915-173547587	0.01	0.01	0.01	0.01	0
1700010D01Rik	chrX:92927928-92928604	0.01	0.01	0.01	0.01	0
1700010I14Rik	chr17:9181197-9201184	0.047797	0.01	0.0950251	0.0860137	-2.11317
1700011A15Rik	chr15:101278175-101284340	0.233955	0.01	0.01	0.01	-4.54816
1700011E24Rik	chr17:87788910-87827081	0.01	0.151674	0.01	0.01	3.9229
1700011H14Rik	chr14:49846033-49865103	0.01	0.01	0.01	0.01	0
1700011I03Rik	chr18:57693479-57890719	0.01	0.01	0.01	0.01	0
1700011L22Rik	chr8:81734328-81772482	0.01	0.124635	0.01	0.0956945	0.381198
1700011M02Rik	chrX:100104243-100104990	0.01	0.01	0.01	0.01	0
1700012A03Rik	chr6:32000287-32008915	0.01	0.01	0.01	0.01	0
1700012B07Rik	chr11:109649604-109689360	0.222086	0.263239	0.01	0.01	0.245254
1700012B09Rik	chr9:14562637-14575474	21.4452	24.2516	138.749	173.824	-0.147726
1700012L04Rik	chrX:8860889-8861414	0.01	0.01	0.01	0.01	0
1700012P22Rik	chr4:144008093-144028675	0.01	0.01	0.01	0.01	0
1700013D24Rik	chr6:124297611-124307104	0.01	0.01	0.01	0.01	0
1700013F07Rik	chr3:108340501-108347615	0.01	0.01	0.427007	0.01	5.41619
1700013G24Rik	chr4:137009210-137011376	0.01	0.115517	0.01	0.01	3.53003
1700013H16Rik	chrX:51046077-51061008	0.01	0.01	0.0785841	0.143378	-0.867515
1700015E13Rik	chr1:172238991-172242256	0.01	0.01	0.01	0.01	0
1700015F17Rik	chr5:5437826-5479143	0.01	0.01	0.01	0.01	0
1700016C15Rik	chr1:179659944-179683436	0.01	0.362116	1.19742	0.973238	5.47745
1700016D06Rik	chr8:11654923-11678750	0.01	0.01	0.01	0.01	0
1700016H13Rik	chr5:104077605-104084751	0.01	0.01	0.01	0.01	0
1700016K19Rik	chr11:75813413-75817071	0.01	0.01	0.01	0.01	0
1700017B05Rik	chr9:57100128-57110406	10.1669	10.0357	5.60623	6.71437	-0.278955
1700017D01Rik	chr19:11171305-11205368	0.01	0.01	0.01	0.01	0
1700017G19Rik	chr3:40403786-40421834	0.01	0.01	0.01	0.01	0
1700017N19Rik	chr10:100055019-100081025	0.01	0.01	0.01	0.01	0
1700018B08Rik	chr8:124054683-124065854	0.01	0.01	0.01	0.01	0
1700018B24Rik	chr3:48409652-48413022	0.01	0.01	0.01	0.01	0
1700018C11Rik	chr4:63268124-63283463	0.01	0.01	0.01	0.01	0
1700018F24Rik	chr5:145803858-145806547	0.01	0.01	0.01	0.01	0
1700019A02Rik	chr1:53215420-53244461	0.01	0.01	0.01	0.01	0
1700019B03Rik	chr8:3470861-3487178	0.01	0.01	0.01	0.01	0
1700019D03Rik	chr1:52981970-53009684	0.01	0.01	0.01	0.01	0
1700019G17Rik	chr6:85849043-85854932	0.0969542	0.0970603	0.206808	0.0801606	1.3689
1700019L03Rik	chr2:32632932-32639925	0.981159	0.95947	1.62478	1.17852	0.431011
1700019M22Rik	chr12:97284830-97285432	0.01	0.01	0.01	0.01	0
1700019N19Rik	chr19:58860292-58868904	0.01	0.01	0.01	0.01	0
1700020A23Rik	chr2:130230994-130231810	0.01	0.01	0.01	0.01	0
1700020L24Rik	chr11:83251195-83254734	1.12309	0.798907	1.11149	1.63576	-1.04884
1700020N01Rik	chr10:21312950-21342181	0.01	0.01	0.01	0.01	0
1700020N15Rik	chrX:67198455-67199155	0.01	0.01	0.01	0.01	0
1700021F05Rik	chr10:43244926-43260800	60.3992	45.5248	68.1473	40.4856	0.343375
1700021F07Rik	chr2:173348092-173354003	0.01	0.01	0.01	0.01	0
1700021K19Rik	chr16:32821787-32868452	7.92474	9.00503	9.74986	12.4597	-0.169448
1700022I11Rik	chr4:42982817-42987197	0.01	0.0262968	0.01	0.01	1.39489
1700023E05Rik	chr5:77445047-77490547	0.01	0.01	0.01	0.01	0
1700023F06Rik	chr11:103060257-103069862	0.243803	0.0958183	0.01	0.0735642	-4.22634
1700024G13Rik	chr14:33189687-33201559	0.01	0.01	0.01	0.01	0
1700024P04Rik	chr13:99754044-99754520	0.01	0.01	0.01	0.01	0
1700024P16Rik	chr4:104586060-104689468	1.25037	2.07506	0.248593	0.348303	0.244239
1700025C18Rik	chr2:164904192-164916250	0.01	0.01	0.01	0.01	0
1700025F22Rik	chr19:11214172-11239810	0.01	0.01	0.01	0.01	0
1700025G04Rik	chr1:153731653-153937450	3.48304	3.50525	2.88623	3.45935	-0.252145
1700026D08Rik	chr7:90924126-90943349	0.0740159	0.522936	0.01	0.0669124	0.0784536
1700026L06Rik	chr2:28547599-28555171	0.356854	0.428117	0.527373	0.328778	0.944382
1700028I16Rik	chr10:82274867-82286987	0.01	0.01	0.01	0.0865093	-3.11285
1700028J19Rik	chr7:51485299-51491492	0.740574	0.388146	0.897636	0.223499	1.07382
1700028K03Rik	chr5:107963729-107980561	0.01	0.0321039	0.01	0.01	1.68275
1700028P14Rik	chr19:23633249-23727302	0.01	0.01	0.01	0.01	0
1700029F12Rik	chr13:97791818-97805209	0.01	0.01	0.01	0.01	0
1700029H14Rik	chr8:13550721-13562461	0.01	0.01	0.01	0.01	0
1700029I15Rik	chr2:92223074-92223760	0.01	0.721641	0.01	0.01	6.17321
1700029J07Rik	chr8:47038959-47060606	0.34525	0.183407	0.0312347	0.0563162	-1.763
1700029P11Rik	chr15:81810969-81811993	0.01	0.01	0.01	0.01	0
1700030C10Rik	chr12:20810252-20821640	0.01	0.01	0.01	0.02374	-1.24732
1700030F18Rik	chr15:99748778-99762089	0.01	0.01	0.01	0.01	0
1700030J22Rik	chr8:119493498-119502843	0.977225	1.10798	1.31598	0.953617	0.645827
1700030K09Rik	chr8:74967778-74984440	3.47809	2.55826	2.49707	2.8009	-0.608784
1700031F05Rik	chrX:100054525-100061692	0.01	0.01	0.01	0.01	0
1700034E13Rik	chr18:52805873-52823385	2.54056	1.17049	0.01	0.01	-1.11803
1700034H15Rik	chr1:193717950-193731406	0.0381354	0.0222362	0.01	0.01	-0.778217
1700034I23Rik	chr3:40704120-40706465	0.01	0.01	0.01	0.01	0
1700034J05Rik	chr6:146899822-146902943	0.01	0.01	0.01	0.01	0
1700034O15Rik	chr6:41634429-41635716	0.01	0.01	0.01	0.01	0
1700037C18Rik	chr16:3905797-3908689	6.35751	2.25256	2.52043	1.89415	-1.08478
1700037H04Rik	chr2:130972060-130985756	109.402	62.0927	131.399	84.5254	-0.180643
1700039E15Rik	chr7:52538242-52544363	0.01	0.01	0.01	0.01	0
1700040L02Rik	chr10:67893703-68004623	0.0781253	0.01	0.01	0.01	-2.96579
1700042G07Rik	chr4:115845976-115846902	0.01	0.01	0.01	0.01	0
1700047I17Rik2	chr12:56225514-56243069	16.7712	13.7088	20.4877	15.6399	0.0986384
1700048O20Rik	chr9:121846392-121856134	0.01	0.01	0.01	0.01	0
1700049G17Rik	chr7:28692410-28714449	0.311769	0.798194	0.294663	1.04183	-0.465721
1700056E22Rik	chr1:185856910-185857877	2.56387	2.02446	2.53834	1.94298	0.0448287
1700057G04Rik	chr9:92204214-92252714	0.01	0.01	0.0949074	0.01	3.24652
1700060C20Rik	chr2:158017743-158021470	0.01	0.01	0.01	0.01	0
1700061G19Rik	chr17:57015055-57028261	0.01	0.0414078	0.01	0.01	2.0499
1700061I17Rik	chr3:116763439-116780683	0.01	0.01	0.01	0.0409049	-2.03228
1700066B19Rik	chr18:35886642-35890523	0.0346428	0.0405103	0.137871	0.0621954	1.37417
1700066M21Rik	chr1:57434463-57442266	6.66681	9.44425	9.88335	11.5996	0.271436
1700067K01Rik	chr8:86525604-86528669	0.0922031	0.01	0.01	0.0836279	-6.2688
1700067P10Rik	chr17:48226581-48227870	0.01	0.01	0.01	0.01	0
1700069L16Rik	chr5:114142432-114174781	0.01	0.01	0.01	0.01	0
1700074P13Rik	chr6:40870458-40890556	0.01	0.01	0.01	0.01	0
1700080E11Rik	chr9:105045673-105047412	0.01	0.01	0.01	0.01	0
1700080O16Rik	chrX:49321871-49325949	0.01	0.01	0.01	0.01	0
1700084C01Rik	chr1:171859069-171864784	0.01	0.01	0.01	0.01	0
1700084J12Rik	chr15:33334963-33335694	0.01	0.01	0.01	0.01	0
1700084M14Rik	chrX:88820550-88821250	0.01	0.01	0.01	0.01	0
1700086L19Rik	chr12:75385262-75396937	0.01	0.01	0.01	0.01	0
1700088E04Rik	chr15:78965084-78971681	7.15919	5.26028	11.0736	8.56444	-0.0739677
1700091H14Rik	chr14:42668556-42674084	0.01	0.01	0.01	0.01	0
1700092K14Rik	chr11:114059571-114060513	0.01	0.01	0.01	0.01	0
1700092M07Rik	chr19:8815207-8815715	0.512441	0.01	0.01	0.499395	-11.3214
1700093K21Rik	chr11:23416202-23419942	1.42571	2.06015	11.2984	11.5883	0.494517
1700094D03Rik	chr3:89866717-89872269	0.357227	0.866503	0.984729	2.93162	-0.295537
1700101E01Rik	chr2:28811000-28910586	0.01	0.01	0.01	0.01	0
1700102P08Rik	chr9:108295164-108300098	0.01	0.321418	0.01	0.246774	0.381262
1700106J16Rik	chr11:88107544-88108763	0.01	0.01	0.01	0.01	0
1700109H08Rik	chr5:3571715-3584341	0.01	0.01	0.16004	0.149056	0.102578
1700110I01Rik	chr14:3262412-3305842	0.01	0.01	0.638042	0.827366	-0.374874
1700112E06Rik	chr14:22838933-23875310	1.38725	0.548554	0.01	0.01	-1.33852
1700113H08Rik	chr10:86520790-86693344	0.01	0.01	0.01	0.01	0
1700123I01Rik	chr19:6184409-6224219	0.01	0.01	0.01	0.01	0
1700123K08Rik	chr5:139003067-139005922	0.01	0.01	0.01	0.01	0
1700123L14Rik	chr6:96114496-96116199	0.01	0.01	0.01	0.01	0
1700123O20Rik	chr14:55305007-55309579	15.8109	18.0855	19.9178	17.1305	0.411405
1700125H20Rik	chr11:84984597-84994656	0.105682	0.01	0.104638	0.01	-0.0143228
1700128F08Rik	chr9:8221888-8241987	0.01	0.01	0.01	0.01	0
1700129C05Rik	chr14:59751876-59761730	0.01	0.01	0.01	0.01	0
1810009A15Rik	chr19:8963372-8965249	92.4531	92.9536	98.1307	83.2166	0.245621
1810009J06Rik	chr6:40914770-40918426	0.01	0.01	0.01	0.01	0
1810011H11Rik	chr14:33599148-33631154	0.01	0.01	0.01	0.01	0
1810011O10Rik	chr8:25548087-25549418	2.00284	4.63054	11.6422	19.714	0.449278
1810013L24Rik	chr16:8830192-8859017	13.5581	16.1857	20.0652	30.9601	-0.370149
1810022K09Rik	chr3:14606288-14611256	157.507	197.794	212.539	210.069	0.345451
1810024B03Rik	chr2:127012090-127034016	0.01	0.01	0.01	0.01	0
1810026J23Rik	chr9:21397165-21400414	15.0062	12.0475	16.619	12.635	0.0785736
1810030O07Rik	chrX:12232009-12250672	17.9959	19.0738	23.1275	19.9251	0.298944
1810032O08Rik	chr11:116532973-116537112	13.975	18.165	10.2557	18.4537	-0.469172
1810037I17Rik	chr3:122627314-122629112	28.3903	51.3647	32.499	65.7297	-0.160771
1810041L15Rik	chr15:84209632-84277527	0.01	0.01	0.01	0.01	0
1810043G02Rik	chr10:77441394-77448183	23.8285	15.4448	18.5519	11.3729	0.0803993
1810043H04Rik	chr11:119960247-119961738	41.0367	52.0732	32.8488	57.091	-0.453797
1810046K07Rik	chr9:51097790-51137022	0.01	0.01	0.01	0.01	0
1810055G02Rik	chr19:3708332-3717881	43.0086	35.9902	49.3649	39.8558	0.051676
1810062G17Rik	chr3:36374858-36381221	1.04044	0.548554	0.228769	0.210596	-0.804082
1810064F22Rik	chr9:22011229-22018304	0.01	0.01	0.01	0.01	0
1810065E05Rik	chr11:58234612-58239525	0.01	0.01	0.01	0.103135	-3.36646
2010001E11Rik	chr10:39640187-39646729	0.01	0.0897106	0.0381302	0.0344334	3.3124
2010003K11Rik	chr19:4496787-4498583	0.01	0.01	0.01	0.01	0
2010005H15Rik	chr16:36221647-36257513	0.01	0.01	0.01	0.493438	-5.62479
2010012O05Rik	chr19:46764395-46777872	7.6912	11.4671	7.56875	14.4411	-0.355833
2010016I18Rik	chr3:106284903-106288831	0.01	0.01	0.01	0.01	0
2010106E10Rik	chrX:109608882-109671952	0.01	0.01	0.01	0.01	0
2010107E04Rik	chr12:113199586-113205188	552.037	470.054	493.609	480.614	-0.193444
2010107G12Rik	chr6:34895294-34927999	0.0408578	0.0478303	0.01	0.183587	-3.97108
2010107G23Rik	chr10:61570403-61573761	1.102	1.2927	0.677911	0.189026	2.07278
2010109A12Rik	chr5:93635543-93642500	0.01	0.01	0.01	0.23061	-4.52738
2010109I03Rik	chr15:74708765-74712134	0.01	0.01	0.01	0.01	0
2010111I01Rik	chr13:63066252-63427404	31.5012	30.3214	26.2566	33.7622	-0.4178
2010300C02Rik	chr1:37668520-37776656	0.01	0.01	0.01	0.01	0
2200002D01Rik	chr7:30032539-30033486	91.5849	64.0898	130.944	104.353	-0.187536
2200002J24Rik	chr7:31483944-31485553	0.414015	0.01	0.01	0.01	-5.37161
2210010C04Rik	chr6:40980266-40985508	0.0411996	0.01	0.01	0.0370269	-3.9312
2210011C24Rik	chr8:86534126-86535619	0.232574	0.01	0.115055	0.211865	-5.42044
2210016F16Rik	chr13:58481406-58486586	0.273543	0.426179	0.01	0.0545254	-1.80723
2210016L21Rik	chr5:115392210-115398549	42.7006	27.2165	57.4327	29.8405	0.294832
2210018M11Rik	chr7:105739115-105805079	4.48692	8.5495	3.09994	7.46701	-0.338178
2210404O09Rik	chr17:22016536-22046893	0.751743	3.473	1.14121	4.49087	0.231445
2210407C18Rik	chr11:58421707-58426994	0.01	0.01	0.01	0.01	0
2210408I21Rik	chr13:77274796-77752940	1.39831	1.97527	0.96173	1.3454	0.0140343
2300002M23Rik	chr17:35704429-35705890	0.01	0.01	0.01	0.01	0
2300003K06Rik	chr11:99698461-99699380	0.01	0.01	0.01	0.01	0
2300005B03Rik	chr15:74573268-74577117	0.01	0.01	0.01	0.01	0
2300009A05Rik	chr9:63242253-63247051	14.9618	12.6438	9.45369	7.72941	0.0476663
2310001K24Rik	chr2:163298280-163298739	0.01	0.01	0.01	0.324434	-5.01985
2310002L09Rik	chr4:73585274-73596750	0.01	0.01	0.01	0.01	0
2310003H01Rik	chr11:120230875-120240060	12.0916	7.96591	5.88536	5.85111	-0.593681
2310007B03Rik	chr1:95047931-95057525	0.0381026	0.0891663	0.01	0.01	1.22661
2310009B15Rik	chr1:140748555-140753431	50.9643	30.4355	29.6592	19.0888	-0.107976
2310011J03Rik	chr10:79780999-79783293	43.7644	39.1359	61.6635	45.3893	0.280799
2310022A10Rik	chr7:28338308-28367117	15.5411	12.1743	25.8172	25.484	-0.333516
2310022B05Rik	chr8:127159655-127187269	38.0732	28.4283	39.4082	27.3296	0.106584
2310030G06Rik	chr9:50547795-50554626	2.56795	2.56741	6.32997	11.1227	-0.813539
2310033P09Rik	chr11:59021862-59024236	33.1048	16.246	31.3719	15.6437	-0.0230658
2310035C23Rik	chr1:107560437-107651708	2.84038	4.66486	2.4281	4.30763	-0.111318
2310036O22Rik	chr8:87550731-87554185	191.995	158.658	254.921	178.939	0.235437
2310039H08Rik	chr17:46909583-46910356	13.0455	11.4085	8.30179	9.4241	-0.376376
2310045N01Rik	chr8:72663397-72672533	29.3312	27.9568	19.9299	26.7544	-0.494077
2310047M10Rik	chr11:68873276-68875078	16.9862	10.5756	19.0239	10.1033	0.229362
2310050C09Rik	chr3:92672280-92674127	0.01	0.01	0.01	0.01	0
2310057J18Rik	chr10:28692093-28706112	0.01	0.01	0.01	0.01	0
2310057M21Rik	chr7:138486231-138506212	8.53656	7.66775	9.43824	9.59632	-0.178819
2310057N15Rik	chr16:88773425-88774451	0.01	0.01	0.01	0.01	0
2310061I04Rik	chr17:36029621-36034323	39.3752	28.2982	50.6041	34.1932	0.0889697
2310061N02Rik	chr16:88707415-88708207	0.01	0.01	0.01	0.01	0
2310067B10Rik	chr11:115626746-115660347	12.6136	8.94131	10.2928	10.5614	-0.533587
2310079G19Rik	chr16:88627032-88627911	0.01	0.01	0.01	0.01	0
2410002F23Rik	chr7:51502091-51507689	19.4455	20.8052	25.9718	26.808	0.0517907
2410004B18Rik	chr3:145600995-145607239	30.0665	30.7233	39.7623	38.1465	0.09103
2410004P03Rik	chr12:17011763-17018533	0.01	0.01	0.01	0.01	0
2410015M20Rik	chr17:56746874-56749194	175.774	99.3092	179.951	84.9154	0.259781
2410016O06Rik	chr12:85291557-85293903	11.3548	9.79967	6.99944	6.82064	-0.175169
2410017I17Rik	chr17:36281962-36299319	0.01	0.01	0.01	0.01	0
2410089E03Rik	chr15:8119105-8221158	3.21674	4.5275	3.35216	4.28308	0.139559
2410124H12Rik	chr16:92478986-92497610	0.01	0.01	0.01	0.01	0
2410127L17Rik	chr19:18745269-18779282	26.2858	29.0472	26.7697	28.1106	0.073602
2410131K14Rik	chr5:118695235-118713123	8.58824	5.92508	7.77512	6.17069	-0.20209
2410137M14Rik	chr17:37114645-37118182	0.01	0.01	0.01	0.01	0
2410141K09Rik	chr13:66519049-66542054	0.27565	0.01	0.01	0.01	-4.78477
2510002D24Rik	chr16:18836672-18840206	5.42291	4.81627	7.79605	6.82643	0.0204576
2510009E07Rik	chr16:21649117-21694738	1.3254	1.89844	2.52943	3.41456	0.0855001
2510039O18Rik	chr4:147315003-147321423	59.581	33.3535	42.9766	35.3532	-0.555299
2610001J05Rik	chr6:13819073-13821483	36.1542	48.0295	42.5527	52.2419	0.113801
2610002J02Rik	chr4:154624074-154630796	28.3591	22.0731	20.0845	18.4964	-0.242683
2610002M06Rik	chrX:104978090-105011673	5.43433	4.72839	5.4425	4.81009	-0.0225443
2610008E11Rik	chr10:78527118-78560345	3.02422	6.70964	1.56978	4.25087	-0.287526
2610015P09Rik	chr16:43890014-43964427	1.24653	2.03388	1.01136	1.67499	-0.0215385
2610020H08Rik	chr7:126937643-126992455	1.74012	2.07186	2.07504	3.13739	-0.344685
2610028H24Rik	chr10:75911825-75923963	0.0513811	0.01	0.01	0.01	-2.36124
2610034B18Rik	chr7:87070244-87080150	36.9279	27.2755	47.7531	30.7917	0.195939
2610042L04Rik	chr14:4437801-4457726	0.01	0.0302387	0.01	0.0336517	-0.154282
2610203C22Rik	chr1:9550913-9621173	0.01	0.01	0.01	0.0701858	-2.81118
2610301B20Rik	chr4:10801644-10826570	15.4376	15.046	12.5099	11.0253	0.145174
2610305D13Rik	chr4:146986044-147016617	0.146449	0.605883	3.2604	11.4769	0.233028
2610318N02Rik	chr16:17113490-17125199	1.90038	2.95488	1.96084	5.08709	-0.738558
2610507B11Rik	chr11:78075255-78104127	39.3163	37.5454	55.2041	51.2406	0.0409913
2610524H06Rik	chr5:115271945-115273477	4.07415	2.6099	0.108991	0.01	2.80363
2610528J11Rik	chr4:118199879-118202822	0.01	0.01	0.01	0.01	0
2700029M09Rik	chr8:63369247-63386369	105.809	88.679	65.6778	65.764	-0.256692
2700046A07Rik	chr18:62911327-62916001	0.01	0.01	0.01	0.01	0
2700049A03Rik	chr12:72237834-72344290	1.55536	2.73946	0.876962	1.52114	0.0220744
2700060E02Rik	chr14:20630623-20643045	166.075	134.832	138.899	92.0775	0.29244
2700062C07Rik	chr18:24629371-24636268	18.7517	21.0147	24.4114	27.9014	-0.0284037
2700081O15Rik	chr19:7492114-7500394	6.51472	6.05972	2.30897	1.79246	0.260854
2700094K13Rik	chr2:84509377-84510865	74.6347	151.061	129.897	224.784	0.226042
2700097O09Rik	chr12:56146647-56181097	8.90942	5.87132	8.34664	6.94779	-0.337004
2810004N23Rik	chr8:127363254-127386929	67.7497	36.1092	86.1853	65.569	-0.513418
2810006K23Rik	chr5:124778097-124791861	14.4368	9.15341	16.1715	11.2916	-0.139163
2810021J22Rik	chr11:58680741-58697840	0.676011	1.14267	0.117847	0.196597	0.0189618
2810025M15Rik	chr1:159342482-159350367	69.7827	45.3677	97.1363	55.6852	0.181509
2810032G03Rik	chr12:5383307-5422938	0.01	0.01	0.01	0.01	0
2810403A07Rik	chr3:88489715-88516855	10.6692	13.0609	13.8199	26.9912	-0.67394
2810408A11Rik	chr11:69710859-69714488	2.07277	1.79226	1.46331	1.32676	-0.0684496
2810417H13Rik	chr9:65738129-65751358	84.9853	65.4488	104.055	62.0809	0.368279
2810428I15Rik	chr8:73028194-73030638	175.146	129.015	149.262	115.566	-0.0718901
2810459M11Rik	chr1:87942437-87952031	0.01	0.01	0.0253058	0.0227795	0.151729
2810474O19Rik	chr6:149257935-149284185	2.58042	7.25604	4.5089	14.4974	-0.193373
2900011O08Rik	chr16:13986729-14101587	0.01	0.01	0.01	0.01	0
2900026A02Rik	chr5:113515342-113592333	4.81905	4.4199	0.01	0.01	-0.124738
2900055J20Rik	chr18:40416615-40417341	0.01	0.01	0.01	0.01	0
2900060B14Rik	chr1:120355245-120355842	0.01	0.258765	0.01	0.198749	0.380694
2900092C05Rik	chr7:13097899-13141670	0.01	0.01	0.01	0.01	0
2900097C17Rik	chr2:156213798-156218715	18.2978	37.6631	17.0973	51.5036	-0.549423
3010026O09Rik	chr11:49988352-50013617	3.54785	1.83819	3.34582	1.96012	-0.17724
3110001I22Rik	chr16:13672112-13678478	2.33839	3.74962	3.56948	4.06084	0.495164
3110002H16Rik	chr18:12327238-12348478	12.6104	12.0443	16.0885	21.4745	-0.482856
3110009E18Rik	chr1:122017763-122084766	14.1032	10.2231	11.6203	6.46462	0.381821
3110021A11Rik	chr6:119798210-119799034	0.01	0.01	0.01	0.01	0
3110035E14Rik	chr1:9591347-9617223	0.01	0.01	0.01	0.01	0
3110039M20Rik	chr12:50490638-50508333	0.126154	0.01	0.01	0.01	-3.65711
3110040N11Rik	chr7:88927072-88934339	20.2137	18.5509	22.4697	19.3613	0.0909703
3110043O21Rik	chr4:35138530-35173129	8.7861	6.57109	8.58801	7.28075	-0.180849
3110052M02Rik	chr17:21787577-21801933	0.0761786	0.133256	0.0189687	0.102289	-1.62422
3110057O12Rik	chr3:40698198-40740229	0.557225	0.875619	0.433126	0.578377	0.23482
3110062M04Rik	chr6:34821770-34828065	11.0733	8.11789	12.5111	9.85741	-0.103976
3110070M22Rik	chr13:120276063-120277191	0.175377	0.01	0.01	0.01	-4.13239
3110079O15Rik	chr1:89366838-89372034	0.01	0.01	0.01	0.01	0
3110082I17Rik	chr5:139835692-139936488	41.6509	24.5167	36.2749	17.7247	0.268624
3110082J24Rik	chr5:30430123-30432626	0.01	0.01	0.01	0.01	0
3300002I08Rik	chr2:150136672-150188501	0.376454	0.452423	0.555971	0.955503	-0.516052
3425401B19Rik	chr14:33472304-33498458	0.01	0.0172681	0.059055	0.0530206	0.943611
3632451O06Rik	chr14:50301693-50403042	0.01	0.01	0.01	0.01	0
3830403N18Rik	chrX:53389748-53406673	97.8561	103.828	118.533	98.4549	0.353213
3830406C13Rik	chr14:13116716-13135745	7.11464	8.94733	5.84743	7.58627	-0.0449218
3830408C21Rik	chr13:107812649-107823598	0.188897	0.387415	0.01	0.169948	-3.05074
3830417A13Rik	chrX:61426722-61431953	0.7771	0.781772	0.165443	0.30008	-0.850365
3930402G23Rik	chr8:10924426-10928457	0.0602069	0.01	0.0299606	0.01	-1.00686
4430402I18Rik	chr19:28997553-29038644	0.01	0.0479806	0.01	0.0368329	0.381451
4632404H12Rik	chr3:89571432-89577322	0.202672	0.541169	0.172908	0.181747	1.345
4632415L05Rik	chr3:19794870-19798984	1.98793	3.45449	3.65663	5.03102	0.336869
4632428N05Rik	chr10:59809598-59835432	1.22934	0.875514	1.24149	0.931801	-0.0757028
4732456N10Rik	chr15:101382786-101393381	0.01	0.01	0.01	0.01	0
4732471J01Rik	chr7:26161837-26351436	0.342981	0.0419195	0.510942	0.158139	-1.34047
4833420G17Rik	chr13:120251565-120274924	3.05838	3.26137	3.3441	3.95144	-0.14805
4833423E24Rik	chr2:85324248-85359092	0.01	0.01	0.01	0.01	0
4833427G06Rik	chr9:50889417-50910183	3.7549	4.47737	1.42615	1.05788	0.684825
4833439L19Rik	chr13:54652578-54666743	25.1531	50.3804	28.0553	69.4954	-0.306519
4921501E09Rik	chr17:33201087-33205003	0.01	0.01	0.01	0.01	0
4921504E06Rik	chr2:19384463-19475537	0.01	0.01	0.01	0.01	0
4921507P07Rik	chr6:50523302-50546589	0.01	0.01	0.01	0.01	0
4921509C19Rik	chr2:151296277-151301887	0.01	0.01	0.01	0.01	0
4921511C20Rik	chrX:123928824-123930430	0.01	0.01	0.01	0.01	0
4921511H03Rik	chr5:7304163-7311491	0.01	0.01	0.01	0.01	0
4921511M17Rik	chrX:150544175-150555228	0.152904	0.444303	3.5464	2.23331	2.20609
4921513I03Rik	chr10:120202787-120215942	0.0585161	0.01	0.0581252	0.01	-0.00966984
4921517D22Rik	chr13:59788762-59795462	0.01	0.01	0.01	0.01	0
4921524J17Rik	chr8:87932657-87956740	13.3869	15.8562	20.1192	21.0399	0.17967
4921524L21Rik	chr18:6603630-6638964	0.01	0.01	0.01	0.01	0
4921530L21Rik	chr14:96280484-96281994	0.01	0.01	0.01	0.01	0
4921536K21Rik	chr11:3786090-3795129	1.22061	1.04127	0.951967	0.6217	0.385435
4921539E11Rik	chr4:102903050-102963468	0.01	0.01	0.01	0.01	0
4922502D21Rik	chr6:129272182-129281799	0.01	0.01	0.01	0.01	0
4930402F06Rik	chr2:35231081-35252694	0.01	0.01	0.01	0.01	0
4930402H24Rik	chr2:130533588-130665846	2.22799	3.4434	2.64341	3.52426	0.213171
4930402K13Rik	chrX:8681687-8683468	0.01	0.01	0.01	0.01	0
4930404N11Rik	chr10:80826768-80828565	3.2154	2.02693	6.84025	3.42443	0.332486
4930407I10Rik	chr15:81889580-81896968	0.01	0.01	0.01	0.01	0
4930412O13Rik	chr2:9802872-9808394	0.01	0.01	0.01	0.01	0
4930415F15Rik	chr11:11389268-11415193	0.01	0.01	0.01	0.01	0
4930415L06Rik	chrX:87175435-87178191	0.01	0.01	0.01	0.01	0
4930415O20Rik	chr15:98401434-98420019	0.234026	0.283533	0.22971	0.01	4.79859
4930426L09Rik	chr2:18919945-18921431	0.250828	0.294767	0.186811	0.113147	0.95626
4930427A07Rik	chr12:114394631-114403669	19.5636	10.6838	19.5777	11.4545	-0.0994541
4930429B21Rik	chr3:32264410-32266360	0.686954	0.590248	0.273184	0.370732	-0.659397
4930430A15Rik	chr2:111033410-111069757	0.01	0.01	0.01	0.01	0
4930430F08Rik	chr10:100034907-100051893	8.27716	11.6176	9.63086	14.4761	-0.0988312
4930431F12Rik	chr5:45357439-45370044	0.0387673	0.01	0.01	0.01	-1.95484
4930432K21Rik	chr8:86671936-86696496	0.18243	0.0426717	0.01	0.0327579	-3.80783
4930432M17Rik	chr3:121373680-121385900	0.01	0.01	0.01	0.01	0
4930433I11Rik	chr7:48242978-48250203	0.01	0.01	0.01	0.01	0
4930433N12Rik	chr9:3190268-3199813	0.01	0.01	0.01	0.01	0
4930435E12Rik	chr16:38812317-38828862	0.01	0.01	0.01	0.01	0
4930444G20Rik	chr10:21786114-21787885	0.01	0.01	0.01	0.01	0
4930444P10Rik	chr1:16056059-16083406	0.0488035	0.01	0.01	0.01	-2.28698
4930447A16Rik	chr15:37355308-37370399	0.01	0.01	0.01	0.01	0
4930447C04Rik	chr12:73982095-74018752	0.01	0.01	0.01	0.01	0
4930449E01Rik	chr14:105898004-105904845	0.01	0.01	0.01	0.01	0
4930449I24Rik	chr5:147313974-147316759	0.01	0.03301	0.01	0.01	1.7229
4930451G09Rik	chr16:4964380-4979055	0.0936593	0.162661	0.0924531	0.124724	0.364431
4930451I11Rik	chr7:133973987-133975010	0.01	0.01	0.01	0.01	0
4930452B06Rik	chr14:9263685-9498804	0.062499	0.182602	0.01	0.01	1.5468
4930453N24Rik	chr16:64765930-64770765	29.8995	36.3708	38.8308	35.8084	0.399557
4930455H04Rik	chr3:116671184-116687324	0.01	0.01	0.01	0.01	0
4930467E23Rik	chr8:19729575-19753602	0.01	0.01	0.01	0.01	0
4930470P17Rik	chr2:170404917-170427517	0.01	0.01	0.01	0.01	0
4930474N05Rik	chr14:36908150-36910041	0.01	0.01	0.01	0.01	0
4930480E11Rik	chrX:75614981-75616467	0.01	0.01	0.01	0.01	0
4930481A15Rik	chr19:5406814-5422847	0.0407101	0.01	0.01	0.0731674	-4.89659
4930486L24Rik	chr13:60943972-60965777	0.068903	0.01	0.136788	0.01	0.989303
4930502E18Rik	chrX:51028007-51041399	0.01	0.095419	0.01	0.0732575	0.381301
4930503B20Rik	chr3:146309222-146314281	0.01	0.01	0.298417	0.273672	0.124884
4930503E14Rik	chr14:44740831-44749036	0.0743652	0.175145	1.18061	1.14295	1.28262
4930503L19Rik	chr18:70612793-70632134	4.70131	8.45281	9.01062	17.0289	-0.0719183
4930504O13Rik	chr11:58259644-58266468	0.01	0.01	0.01	0.01	0
4930505A04Rik	chr11:30326005-30371829	0.113278	0.01	0.01	0.01	-3.5018
4930512B01Rik	chr12:70891330-70942867	0.01	0.01	0.01	0.01	0
4930512M02Rik	chr11:11489225-11527841	0.157716	0.01	0.01	0.01	-3.97926
4930513O06Rik	chrX:135620781-135627942	0.01	0.01	0.01	0.01	0
4930519F16Rik	chrX:100427619-100451945	0.01	0.01	0.01	0.01	0
4930519G04Rik	chr5:115303722-115333888	0.01	0.01	0.01	0.01	0
4930522H14Rik	chr4:109177936-109203902	0.01	0.01	0.01	0.01	0
4930523C07Rik	chr1:161974510-162008717	0.662769	0.628165	3.10803	2.59681	0.181888
4930524B15Rik	chr11:31865632-31879651	0.01	0.01	0.01	0.01	0
4930524N10Rik	chrX:150773767-150777935	0.01	0.01	0.01	0.01	0
4930538K18Rik	chr4:118877659-118890822	0.01	0.01	0.01	0.01	0
4930539E08Rik	chr17:29033339-29052269	0.01	0.01	0.0179834	0.01	0.846666
4930544G11Rik	chr6:65902564-65904008	0.01	0.01	0.01	0.01	0
4930544M13Rik	chr13:115397435-115488030	0.01	0.01	0.01	0.0601561	-2.58871
4930546C10Rik	chr18:69049140-69111182	0.01	0.01	0.01	0.01	0
4930548G14Rik	chr15:46454850-46471404	0.0824582	0.01	0.01	0.01	-3.04366
4930548H24Rik	chr5:31788231-31790635	0.01	0.01	0.0653241	0.01	2.70762
4930549C01Rik	chr4:136166351-136169128	0.01	0.01	0.01	0.01	0
4930550C14Rik	chr9:53213390-53240908	0.01	0.01	0.01	0.01	0
4930550L24Rik	chrX:56164637-56173481	15.7877	12.7507	0.01	0.01	-0.308221
4930555G01Rik	chr14:5153653-5162268	0.01	0.01	0.106716	0.067536	0.660052
4930557A04Rik	chrX:9426828-9427378	0.01	0.01	0.01	0.01	0
4930558K02Rik	chr1:163872219-163909767	0.01	0.01	0.01	0.01	0
4930562C15Rik	chr16:4835415-4867691	0.01	0.01	0.01	0.01	0
4930562F07Rik	chr1:162004865-162008116	0.298117	0.17788	0.294297	0.599198	-1.77073
4930563D23Rik	chr16:92319007-92321686	0.01	0.01	0.01	0.01	0
4930564B18Rik	chr14:76042065-76066944	0.01	0.01	0.01	0.01	0
4930564D02Rik	chr3:104869761-104881724	0.01	0.01	0.01	0.01	0
4930567H17Rik	chrX:67647075-67647915	0.01	0.01	0.01	0.01	0
4930568D16Rik	chr2:35209737-35223249	0.01	0.01	0.01	0.01	0
4930571K23Rik	chr7:132512374-132514527	0.01	0.01	0.01	0.01	0
4930572O03Rik	chr5:15158105-15162877	0.01	0.01	0.01	0.0429	-2.10098
4930578C19Rik	chrX:17995552-18038400	0.01	0.01	0.01	0.01	0
4930578I06Rik	chr14:64589958-64606617	0.01	0.01	0.01	0.01	0
4930579F01Rik	chr3:137827098-137849677	0.01	0.01	0.01	0.01	0
4930579G24Rik	chr3:79433000-79436741	16.0124	18.6535	23.4632	24.0767	0.183018
4930579K19Rik	chr9:98462878-98464030	0.256223	0.01	0.0846808	0.232108	-6.13402
4930584F24Rik	chr5:26786609-26819854	0.01	0.01	0.01	0.01	0
4930590J08Rik	chr6:91854226-91900719	0.0497845	0.01	0.01	0.0223061	-3.47313
4930591A17Rik	chr2:179149640-179151585	0.01	0.01	0.01	0.01	0
4930595D18Rik	chr12:112398060-112422702	0.01	0.01	0.01	0.01	0
4930595M18Rik	chrX:78664913-78703461	0.01	0.01	0.01	0.01	0
4930596D02Rik	chr14:36622671-36625164	0.01	0.01	0.01	0.01	0
4931406B18Rik	chr7:50747413-50761308	0.01	0.01	0.01	0.01	0
4931406C07Rik	chr9:15087780-15110892	6.44025	9.08711	4.01349	4.58235	0.305473
4931406P16Rik	chr7:35021732-35070628	8.55992	8.52537	6.29094	6.56939	-0.068315
4931408C20Rik	chr1:26738645-26744305	0.01	0.01	0.01	0.01	0
4931409K22Rik	chr5:24049251-24061287	0.01	0.01	0.01	0.01	0
4931414P19Rik	chr14:55202499-55224745	2.77648	2.11189	2.06369	2.01147	-0.357748
4931417E11Rik	chr6:73418566-73419661	0.01	0.01	0.01	0.01	0
4931423N10Rik	chr2:23062995-23122649	0.01	0.01	0.01	0.01	0
4931428F04Rik	chr8:107804308-107813428	6.07369	5.91284	10.6028	11.4277	-0.146806
4931428L18Rik	chr1:31197922-31279501	0.01	0.01	0.01	0.01	0
4931429I11Rik	chr9:40702931-40772195	0.01	0.01	0.01	0.01	0
4931429L15Rik	chr9:46111443-46128069	0.01	0.01	0.01	0.01	0
4931429P17Rik	chr13:48055698-48113977	0.01	0.01	0.01	0.01	0
4931431F19Rik	chr7:111276426-111278337	0.01	0.01	0.01	0.01	0
4931440F15Rik	chr11:29722394-29725668	0.0647038	0.060437	0.0644155	0.0695899	-0.20989
4931440P22Rik	chr3:65331406-65333336	0.193417	0.170043	0.0480647	0.0870253	-1.04227
4932411E22Rik	chr11:89251536-89280262	0.01	0.01	0.01	0.01	0
4932411N23Rik	chrX:123346993-123350397	0.01	0.01	0.01	0.01	0
4932414N04Rik	chr2:68495940-68586522	0.01	0.01	0.01	0.01	0
4932418E24Rik	chr2:26127166-26150077	0.01	0.01	0.01	0.01	0
4932429P05Rik	chrX:86997606-87000830	0.01	0.01	0.01	0.01	0
4932438A13Rik	chr3:36762027-36951955	0.739992	1.92078	0.928462	2.37113	0.0234491
4932438H23Rik	chr16:91054179-91069390	0.01	0.01	0.0355239	0.01	1.82879
4932443I19Rik	chr8:13705888-13743066	0.142848	0.01	0.01	0.01	-3.83641
4933400A11Rik	chrX:166214309-166217567	0.01	0.01	0.01	0.01	0
4933402D24Rik	chr1:63801482-63815841	0.0516167	0.12108	0.01	0.0929511	-1.98643
4933402E13Rik	chrX:59536673-59545253	0.01	0.01	0.01	0.01	0
4933402J07Rik	chr8:90087805-90113096	0.09929	0.01	0.01	0.01	-3.31165
4933402N03Rik	chr7:138281860-138289797	0.01	0.01	0.01	0.01	0
4933402N22Rik	chr5:11918042-11922804	0.01	0.01	0.540781	0.799515	-0.564081
4933402P03Rik	chr11:69630067-69631942	0.01	0.01	0.01	0.01	0
4933403O08Rik	chrX:109352657-109357461	0.01	0.01	0.01	0.01	0
4933405L10Rik	chr8:108232202-108234068	0.176161	0.103977	0.261946	0.01	3.95057
4933406J08Rik	chr2:122012007-122032129	0.01	0.01	0.01	0.01	0
4933406M09Rik	chr1:136282516-136287560	0.01	0.01	0.01	0.01	0
4933407L21Rik	chr1:87825057-87828331	0.01	0.01	0.01	0.01	0
4933408B17Rik	chr18:34739499-34757122	0.01	0.129676	0.110271	0.082955	4.10749
4933409G03Rik	chr2:68420469-68454520	0.01	0.01	0.01	0.01	0
4933409K07Rik	chr4:42452732-42476567	0.01	0.01	0.01	0.01904	-0.929034
4933411G06Rik	chr10:51475979-51477000	0.01	0.01	0.01	0.01	0
4933411G11Rik	chr5:143942695-143966747	0.0408578	0.01	0.01	0.0367175	-3.90708
4933411K16Rik	chr19:42126717-42128118	0.134513	0.01	0.066767	0.0607277	-3.61289
4933412E24Rik	chr15:59846420-59848173	0.0517183	0.01	0.01	0.01	-2.37067
4933413G19Rik	chr6:128325527-128335162	0.01	0.215793	0.01	0.01	4.43158
4933415F23Rik	chr1:23107312-23109092	0.01	0.01	0.01	0.01	0
4933416C03Rik	chr10:115548719-115550973	0.01	0.01	0.01	0.01	0
4933417A18Rik	chr13:35016277-35045065	0.01	0.01	0.01	0.01	0
4933421I07Rik	chr7:49700831-49703450	0.01	0.01	0.01	0.01	0
4933425L06Rik	chr13:105872201-105911862	0.01	0.01	0.01	0.01	0
4933427D06Rik	chr6:89046108-89060031	0.0329481	0.01	0.01	0.01	-1.7202
4933427D14Rik	chr11:71967598-72016873	2.9579	3.94229	3.47215	4.48767	0.0443235
4933427E11Rik	chr15:74539590-74540804	0.400148	0.0943378	0.158756	0.0724273	-0.952417
4933427G17Rik	chr7:128126022-128158301	0.01	0.01	0.01	0.0428757	-2.10016
4933428G20Rik	chr11:97352096-97361654	0.01	0.0774953	0.01	0.118989	-0.618646
4933430I17Rik	chr4:62186402-62209027	0.101439	0.178435	0.100815	0.091321	0.957473
4933433C11Rik	chr2:25068078-25070150	0.01	0.01	0.01	0.01	0
4933434E20Rik	chr3:89855557-89867263	35.3585	34.3988	39.1504	58.2736	-0.613515
4933436I01Rik	chrX:65173038-65174625	0.01	0.01	0.01	0.01	0
4933440M02Rik	chr7:132475295-132493300	0.01	0.01	0.01	0.01	0
5031410I06Rik	chr5:26425207-26431854	0.0724893	0.0508096	0.0815305	0.215447	-1.91459
5031414D18Rik	chr14:75415833-75452339	1.43176	1.3313	0.712363	0.992766	-0.583795
5031425E22Rik	chr5:22937625-22940171	1.39461	2.18743	1.04917	1.74024	-0.0806621
5031434C07Rik	chr6:112236787-112240313	0.01	0.01	0.01	0.01	0
5031439G07Rik	chr15:84776149-84818401	35.3584	22.2043	45.889	35.5493	-0.302879
5330417C22Rik	chr3:108260986-108339440	0.0254469	0.0297088	0.01	0.0228053	-0.965967
5330426P16Rik	chr16:50726863-50732886	1.63997	3.32125	2.12394	3.57847	0.265457
5330439B14Rik	chr6:142563114-142574982	0.01	0.01	0.01	0.01	0
5430401F13Rik	chr6:131493779-131503775	0.01	0.01	0.01	0.01	0
5430402E10Rik	chrX:75233629-75238906	0.01	0.01	0.01	0.01	0
5430419D17Rik	chr7:138317915-138394459	0.0583997	0.102338	0.0581263	0.157118	-0.625277
5430421N21Rik	chr15:101315560-101321943	0.01	0.01	0.01	0.01	0
5430427O19Rik	chrX:83115611-83136838	0.01	0.01	0.01	0.0391468	-1.96889
5530400C23Rik	chr6:133242233-133245808	0.01	0.01	0.01	0.01	0
5530401A14Rik	chr11:81674178-81708084	0.01	0.01	0.01	0.01	0
5730409E04Rik	chr4:126287097-126291615	1.65363	1.22732	0.01	0.0269441	-1.86009
5730455P16Rik	chr11:80173993-80191517	7.06276	7.46723	7.54526	8.72895	-0.129896
5730460C07Rik	chr3:153452268-153455051	0.01	0.01	0.01	0.01	0
5730507C01Rik	chr12:18521315-18542060	0.234457	0.404433	0.186611	0.426227	-0.40501
5730508B09Rik	chr3:127572605-127599241	1.83571	2.96346	0.854807	1.70628	-0.306239
5730522E02Rik	chr11:25516845-26110576	0.01	0.01	0.01	0.01	0
5730559C18Rik	chr1:138110098-138130857	1.50034	0.925847	2.56414	2.38596	-0.592541
5830411N06Rik	chr7:147433199-147485690	0.0295309	0.0666588	0.170406	0.205984	0.901013
5830415F09Rik	chr4:46389846-46402295	1.06756	1.74141	0.706913	1.33688	-0.213326
5830454E08Rik	chr9:120486447-120487190	0.306833	0.366462	0.151407	0.140704	0.361981
5830473C10Rik	chr5:90990234-91026932	0.01	0.01	0.0389619	0.01	1.96206
6030408B16Rik	chr15:101123642-101127857	0.0453489	0.01	0.0901731	0.0407862	-1.03645
6030419C18Rik	chr9:58336409-58347549	10.3986	10.3383	4.80134	8.49257	-0.83115
6030458C11Rik	chr15:12737931-12754412	5.29793	7.13241	5.5794	6.53601	0.20066
6030468B19Rik	chr11:117658973-117668622	0.01	0.01	0.01	0.01	0
6030469F06Rik	chr12:31853726-31870787	0.01	0.01	0.01	0.01	0
6030498E09Rik	chrX:36125956-36315865	0.01	0.01	0.01	0.01	0
6330403A02Rik	chr1:182362503-182413635	0.01	0.01	0.01	0.01	0
6330408A02Rik	chr7:13844315-13864070	1.99612	1.7109	2.89293	2.67196	-0.107812
6330409D20Rik	chr2:32588140-32596536	0.01	0.01	0.01	0.01	0
6330416G13Rik	chr4:63221393-63247387	10.5896	7.65293	5.46833	4.33847	-0.134646
6430531B16Rik	chr7:147158201-147164654	0.253747	0.01	0.167735	0.0766105	-3.53475
6430548M08Rik	chr8:122638051-122689207	2.76282	2.23572	17.1471	13.4902	0.0406563
6430550D23Rik	chr2:155826178-155833713	0.01	0.205681	0.0579941	0.0526322	4.50229
6430571L13Rik	chr9:107242970-107252014	0.0678538	0.0793362	0.135028	0.0609022	1.37424
6430573F11Rik	chr8:37552244-37576067	0.0987693	0.01	0.01	0.01	-3.30406
6720489N17Rik	chr13:62704374-62725542	0.29444	1.14731	0.0325545	0.0978584	0.374369
6820408C15Rik	chr2:152241322-152270066	0.01	0.01	0.01	0.01	0
7420426K07Rik	chr9:98803537-98805041	0.01	0.01	0.01	0.01	0
7420461P10Rik	chr1:164577373-164588350	0.01	0.01	0.455979	1.27142	-1.4794
8030411F24Rik	chr2:148607744-148611672	0.01	0.01	0.01	0.01	0
8030423F21Rik	chr5:52998788-53010250	0.01	0.01	0.01	0.01	0
8030423J24Rik	chr13:71021825-71023381	0.01	0.01	0.01	0.01	0
8030462N17Rik	chr18:77872019-77952749	3.60805	4.00986	4.2935	4.25173	0.16643
8430408G22Rik	chr6:116600701-116602865	0.434704	0.341637	0.215992	0.131142	0.372286
8430419L09Rik	chr6:135148004-135186258	4.59377	4.20312	2.72146	2.97821	-0.25828
8430423G03Rik	chr5:149761825-149763234	0.769444	0.694049	0.568023	0.710707	-0.472083
9030025P20Rik	chr17:15115827-15128541	1.73643	2.40856	1.78208	1.80972	0.449843
9030612E09Rik	chr10:42894504-42896371	0.0481181	0.169205	0.01	0.01	1.81412
9030617O03Rik	chr12:102017332-102110820	23.4852	22.2693	3.63513	3.30825	0.059246
9030619P08Rik	chr15:75258035-75262259	0.01	0.01	0.01	0.01	0
9030624G23Rik	chr12:24728066-24782134	0.489608	0.535244	0.185829	0.543987	-1.42103
9030624J02Rik	chr7:125883784-125985005	16.1556	17.9942	15.7268	17.0182	0.0416445
9130008F23Rik	chr17:41012430-41017507	1.34761	2.10343	1.82758	2.2386	0.349677
9130011E15Rik	chr19:45892633-46072978	4.84625	7.2501	5.14696	9.11674	-0.243666
9130019O22Rik	chr7:134525773-134530680	0.464337	0.428351	0.125458	0.10638	0.121602
9130023H24Rik	chr7:135377964-135381545	1.92789	2.14025	1.77915	2.48543	-0.331551
9130204L05Rik	chr3:90892058-90894727	0.01	0.01	0.01	0.01	0
9130221H12Rik	chr7:26013741-26015283	4.56242	4.23087	4.65071	4.95328	-0.199772
9130230L23Rik	chr5:66379166-66395524	0.0643456	0.01	0.12778	0.0580691	-1.54802
9130401M01Rik	chr15:57853826-57865849	70.4906	64.0517	67.7727	51.2894	0.263847
9130409I23Rik	chr1:182981367-182990798	0.01	0.01	0.01	0.01	0
9230009I02Rik	chr11:50898588-50905337	0.01	0.01	0.01	0.01	0
9230102O04Rik	chr2:9804667-9811167	0.01	0.01	0.01	0.01	0
9230104L09Rik	chr2:148672449-148676670	0.01	0.01	0.01	0.01	0
9230110C19Rik	chr9:8021671-8042823	2.37099	2.10492	0.574454	0.469144	0.120438
9230110F15Rik	chr9:35645913-35651735	0.01	0.01	0.01	0.01	0
9230112D13Rik	chr14:35324806-35335987	0.01	0.01	0.01	0.01	0
9330159F19Rik	chr10:28931448-28950585	0.625783	1.35664	1.55145	4.7252	-0.490455
9330182L06Rik	chr5:9266192-9480717	0.01	0.01	0.01	0.01	0
9330188P03Rik	chr14:105988765-105993146	0.01	0.01	0.01	0.0838273	-3.06742
9430007A20Rik	chr4:144109724-144119256	0.01	0.01	0.01	0.01	0
9430015G10Rik	chr4:155484106-155501372	9.53954	9.47944	7.50928	8.5084	-0.18933
9430016H08Rik	chr1:57463391-57472802	32.6525	26.7521	30.406	23.918	0.0587159
9430020K01Rik	chr18:4634926-4682867	7.12049	7.58072	7.24644	9.37321	-0.280912
9430038I01Rik	chr7:144567251-144602439	4.61907	4.05049	4.01204	4.30589	-0.291478
9430076C15Rik	chr6:53237288-53347210	0.01	0.032876	0.112067	0.201894	0.867798
9530002B09Rik	chr4:122366501-122382378	0.01	0.01	0.01	0.01	0
9530003J23Rik	chr10:116670808-116675737	0.01	0.01	0.01	0.01	0
9530053A07Rik	chr7:28914484-28949830	0.26121	0.214691	0.153133	0.0823981	0.61115
9530068E07Rik	chr11:52209929-52222225	170.197	141.87	182.732	128.373	0.246754
9530077C05Rik	chr9:22216020-22249123	1.38989	1.3878	0.89441	0.514313	0.796114
9830107B12Rik	chr17:48262554-48283257	0.01	0.01	0.01	0.01	0
9830147E19Rik	chr7:49864895-49897974	0.230715	0.633911	0.114918	1.01743	-1.68809
9930012K11Rik	chr14:70554211-70559309	5.07523	3.8911	2.3427	2.58367	-0.524548
9930021J03Rik	chr19:29788891-29880499	1.42507	3.60097	2.21601	5.90758	-0.0772495
9930111J21Rik1	chr11:48759651-48792883	0.0796873	0.266465	0.0732352	0.173128	0.500293
9930111J21Rik2	chr11:48779318-48792900	0.196082	0.507012	0.256382	0.302037	1.13413
A130010J15Rik	chr1:194999662-195004026	3.16466	3.2993	3.32586	3.32443	0.0607302
A1bg	chr15:60749143-60752825	0.01	0.01	0.01	0.01	0
A1cf	chr19:31943250-32023896	0.01	0.01	0.01	0.01	0
A230046K03Rik	chr10:83006685-83059218	7.16255	18.4912	7.3287	23.2131	-0.295016
A230050P20Rik	chr9:20673085-20678751	2.33098	1.94008	0.4309	0.488322	-0.445304
A230065H16Rik	chr12:112645019-112650288	0.01	0.221296	0.01	0.01	4.46791
A2m	chr6:121586190-121629256	0.01	0.01	0.01	0.01	0
A330041J22Rik	chr9:86589474-86595286	0.01	0.01	0.0485397	0.0439479	0.143367
A330050F15Rik	chr17:69788665-69838573	0.01	0.01	0.01	0.01	0
A330070K13Rik	chr5:130854720-130860501	0.01	0.01	0.01	0.01	0
A3galt2	chr4:128436501-128446542	0.0249316	0.0873137	0.01	0.01	1.80823
A430005L14Rik	chr4:153331345-153336033	43.2699	27.7816	43.2002	24.8517	0.158462
A430033K04Rik	chr5:139064086-139090054	1.35919	1.53971	1.34389	1.44575	0.0745084
A430078G23Rik	chr8:3353414-3390299	0.115136	0.117685	0.14325	0.240905	-0.718336
A430093F15Rik	chr19:10815436-10860533	0.0417895	0.097858	0.01	0.01	1.22755
A430105I19Rik	chr2:118579880-118588397	9.94078	10.4429	13.4186	17.8556	-0.341051
A4galt	chr15:83057151-83082204	22.6483	17.4112	43.6441	33.1689	0.0165631
A4gnt	chr9:99512920-99522786	0.0311753	0.0728665	0.01	0.01	1.22485
A530016L24Rik	chr12:113727658-113738138	0.01	0.01	0.01	0.01	0
A530032D15Rik	chr1:85084713-85106428	0.01	0.150951	0.0383719	0.046353	3.64339
A530053G22Rik	chr6:60229036-60353701	0.01	0.01	0.01	0.01	0
A530064D06Rik	chr17:48288845-48304207	0.01	0.01	0.01	0.01	0
A530088E08Rik	chr17:32539958-32541753	0.01	0.01	0.01	0.01	0
A530099J19Rik	chr13:19819285-19824820	0.01	0.01	0.01	0.01	0
A630001G21Rik	chr1:87613657-87633181	0.01	0.01	0.01	0.01	0
A630010A05Rik	chr16:14562409-14621377	0.01	0.01	0.01	0.01	0
A630033H20Rik	chrX:104344265-104369000	3.65388	7.30515	2.72406	5.27554	0.0459244
A630073D07Rik	chr6:132575128-132577529	0.01	0.01	0.01	0.01	0
A630095E13Rik	chr9:36443338-36446187	0.01	0.01	0.01	0.01	0
A730017C20Rik	chr18:59222034-59236614	0.01	0.01	0.01	0.01	0
A730018C14Rik	chr12:113649233-113661409	0.01	0.01	0.01	0.01	0
A730020M07Rik	chr3:121337855-121349371	0.01	0.01	0.01	0.01	0
A830010M20Rik	chr5:107926763-107941575	0.277692	0.520318	0.207871	0.626085	-0.684764
A830018L16Rik	chr1:11404185-11965983	0.01	0.01	0.01	0.01	0
A830080D01Rik	chrX:155970599-156031013	1.88418	4.51655	4.60216	21.4101	-0.956621
A930003A15Rik	chr16:19876660-19884367	0.0997835	0.333547	0.348877	1.54081	-0.401886
A930004D18Rik	chr2:17946815-17959368	4.68227	2.73364	3.32574	2.99439	-0.624965
A930005H10Rik	chr3:115584496-115591048	4.295	6.12117	4.61306	8.01257	-0.285391
A930011G23Rik	chr5:99726262-100158079	0.01	0.01	0.01	0.01	0
A930016O22Rik	chr7:20002814-20006766	0.01	0.01	0.01	0.01	0
A930017M01Rik	chr15:44712939-44716289	0.01	0.01	0.01	0.01	0
A930018P22Rik	chr2:103962925-103964903	0.01	0.01	0.01	0.01	0
AA415398	chr4:119202922-119211374	0.283175	0.276558	0.0469169	0.0424614	0.109838
AA467197	chr2:122463622-122466812	0.575679	1.84614	23.4219	20.5586	1.8693
AA792892	chr5:94806364-94813359	0.01	0.01	0.01	0.01	0
AA986860	chr1:132628552-132641199	0.999835	0.893254	0.790258	0.712068	-0.0123098
Aaas	chr15:102168677-102181190	56.2205	47.2831	46.4505	44.0318	-0.172626
Aacs	chr5:125956242-125997773	20.6259	18.0684	12.2051	13.7499	-0.362931
Aadac	chr3:59835709-59844079	0.01	0.01	0.01	0.01	0
Aadacl2	chr3:59810664-59829342	0.01	0.01	0.01	0.01	0
Aadacl3	chr4:144043673-144053659	0.01	0.01	0.01	0.01	0
Aadat	chr8:62984920-63024474	0.304907	0.01	0.01	0.01	-4.9303
Aagab	chr9:63450461-63489696	25.2956	21.6063	22.9211	16.1982	0.27341
Aak1	chr6:86799510-86953221	1.92463	2.56399	3.68886	7.61039	-0.630985
Aamp	chr1:74326413-74331312	113.288	63.6346	107.983	64.2834	-0.0838228
Aanat	chr11:116455000-116458994	0.01	0.01	0.01	0.01	0
Aard	chr15:51871652-51877269	0.01	0.01	0.01	0.01	0
Aars2	chr17:45643789-45657792	6.01171	5.21951	2.91715	3.07856	-0.281561
Aarsd1	chr11:101268153-101278747	60.2976	47.7331	44.8548	37.9685	-0.096645
Aars	chr8:113557741-113579469	42.9194	50.1222	41.9461	58.6642	-0.260124
Aasdh	chr5:77304959-77334539	1.53522	1.85784	1.97034	2.02713	0.234186
Aasdhppt	chr9:4294792-4309494	15.0997	15.5851	16.7212	14.7472	0.22689
Aass	chr6:23022172-23082986	0.01	0.01	0.01	0.01	0
Aatf	chr11:84236357-84327003	36.5243	36.9446	28.8214	32.3133	-0.148482
Aatk	chr11:119868631-119908459	0.01	0.0371148	0.01	0.01	1.892
AB124611	chr9:21330620-21349775	0.01	0.602637	0.435378	0.626259	5.38873
Abat	chr16:8513521-8621660	0.01	0.01	0.01	0.01	0
Abca12	chr1:71289663-71461484	0.01	0.01	0.01	0.01	0
Abca13	chr11:9091944-9584262	0.01	0.01	0.01	0.01	0
Abca14	chr7:127347477-127468866	0.01	0.01	0.01	0.01	0
Abca15	chr7:127472197-127551201	0.01	0.01	0.01	0.01	0
Abca16	chr7:127553160-127688327	0.01	0.01	0.01	0.01	0
Abca17	chr17:24401223-24484197	0.01	0.01	0.01	0.01	0
Abca1	chr4:53043660-53172767	0.01	0.01	0.0313224	0.0421103	-0.426978
Abca2	chr2:25284193-25304059	1.957	1.87443	3.39942	3.01251	0.112126
Abca3	chr17:24488967-24547149	1.41677	1.36723	0.559098	0.532342	0.0194023
Abca4	chr3:121747377-121882979	0.0673633	0.0784494	0.0111885	0.0802903	-2.62341
Abca5	chr11:110130682-110199030	1.73485	3.01266	1.51412	2.56653	0.0348872
Abca6	chr11:110038135-110113090	0.01	0.01	0.01	0.01	0
Abca7	chr10:79460359-79478317	8.30757	8.07594	7.32826	7.63819	-0.100554
Abca8a	chr11:109886947-109957251	0.0146288	0.204557	0.0145748	0.0261699	2.96119
Abca8b	chr11:109794719-109857130	0.172207	0.339508	0.224385	0.450141	-0.0250989
Abca9	chr11:109962135-110029467	0.01	0.01	0.01	0.01	0
Abcb10	chr8:126476358-126507022	10.7086	9.31014	5.75639	6.43715	-0.363155
Abcb11	chr2:69076338-69180673	0.0506682	0.01	0.0168245	0.0604523	-4.18632
Abcb1a	chr5:8660091-8748570	0.229601	0.222495	0.0496028	0.153463	-1.67476
Abcb1b	chr5:8798146-8866314	6.89759	8.23002	4.775	6.49179	-0.188312
Abcb4	chr5:8893720-8959226	0.0204907	0.01	0.01	0.01	-1.03497
Abcb5	chr12:120106296-120204894	0.01	0.01	0.01	0.01	0
Abcb6	chr1:75168214-75176857	25.9981	21.1787	19.3348	14.7285	0.0967987
Abcb7	chrX:101475903-101609185	3.51986	6.24327	2.82546	5.35319	-0.0951291
Abcb8	chr5:23899973-23915765	18.1401	10.7996	18.4604	12.2006	-0.150725
Abcb9	chr5:124511865-124545807	0.0507627	0.01	0.454844	0.204717	-1.19203
Abcc10	chr17:46440178-46464972	1.41333	0.586418	0.899014	0.655215	-0.812724
Abcc12	chr8:89028739-89090489	0.0368083	0.01	0.01	0.01	-1.88003
Abcc1	chr16:14361650-14474971	13.6313	16.7588	6.3437	7.88647	-0.0160594
Abcc2	chr19:43856797-43912708	0.01	0.01	0.01	0.01	0
Abcc3	chr11:94204608-94254290	0.0330215	0.0577373	0.01	0.0147733	0.243105
Abcc4	chr14:118881913-119105441	5.50235	6.84191	2.85802	3.56684	-0.00528019
Abcc5	chr16:20331376-20426467	7.38375	9.17931	7.27823	9.85322	-0.122977
Abcc6	chr7:53231749-53285656	0.01	0.01	0.01	0.0149111	-0.576387
Abcc8	chr7:53359892-53435403	0.01	0.01	0.01	0.01	0
Abcc9	chr6:142536381-142650794	0.01	0.01	0.01	0.0115124	-0.203188
Abcd1	chrX:70961935-70983626	4.57151	4.11845	2.251	2.33768	-0.205083
Abcd2	chr15:90976301-91022238	0.489657	0.657057	0.340014	0.610543	-0.420253
Abcd3	chr3:121461827-121518133	11.2371	13.2919	9.43044	14.3692	-0.365307
Abcd4	chr12:85943480-85958416	14.2843	9.86518	8.88918	7.9424	-0.371531
Abce1	chr8:82207340-82235639	38.7003	63.7806	41.5599	69.3033	-0.0169592
Abcf1	chr17:36093763-36106695	45.4349	49.3566	41.0661	47.9129	-0.103025
Abcf2	chr5:24071158-24083285	64.5392	59.3213	52.2237	54.8008	-0.191118
Abcf3	chr16:20548675-20561676	11.4388	10.7534	7.92538	8.54329	-0.197457
Abcg1	chr17:31194638-31254926	0.141	0.279288	0.01	0.01	0.986059
Abcg2	chr6:58546665-58642445	24.703	28.691	19.2566	26.6641	-0.253634
Abcg3	chr5:105364075-105411736	0.01	0.01	0.01	0.01	0
Abcg4	chr9:44081272-44096327	0.01	0.0270741	0.01	0.0207828	0.381522
Abcg5	chr17:85057573-85082263	0.01	0.01	0.01	0.01	0
Abcg8	chr17:85075641-85099673	0.01	0.01	0.01	0.01	0
Abhd10	chr16:45729837-45743068	12.1918	8.28115	12.843	9.41074	-0.109408
Abhd11	chr5:135485021-135488045	30.5613	25.6087	47.7344	38.159	0.0679234
Abhd12b	chr12:71255157-71284193	0.01	0.01	0.01	0.01	0
Abhd12	chr2:150658250-150730467	80.517	59.3194	67.179	50.7176	-0.0352687
Abhd13	chr8:9977716-9992154	9.52276	10.9939	11.0933	11.308	0.179595
Abhd14a	chr9:106342381-106350009	11.0528	8.31017	3.73126	3.54978	-0.339531
Abhd14b	chr9:106350970-106355249	14.9296	7.50933	13.3174	8.33354	-0.315107
Abhd15	chr11:77328618-77334130	0.31315	0.243759	0.0519583	0.0701687	-0.794871
Abhd16a	chr17:35226235-35239932	28.7524	17.1137	21.0734	20.0164	-0.674285
Abhd16b	chr2:181227910-181229685	0.0509822	0.01	0.0506677	0.01	-0.00892729
Abhd2	chr7:86418151-86506487	7.69243	7.67865	10.3257	8.51123	0.276225
Abhd3	chr18:10644408-10706694	0.285225	0.390008	1.03962	1.06928	0.410821
Abhd4	chr14:54873803-54888844	27.9321	24.3463	28.8554	22.1148	0.185611
Abhd5	chr9:122260733-122290641	9.55759	8.63901	17.295	14.3886	0.119643
Abhd6	chr14:8835415-8889069	10.9919	10.2174	4.90615	4.83292	-0.083717
Abhd8	chr8:73980598-73987556	62.2989	44.4307	75.0159	67.8934	-0.343722
Abi1	chr2:22795508-22895761	30.5103	32.8857	32.986	215.83	-2.60181
Abi2	chr1:60466462-60538007	5.18296	8.83244	6.89933	11.31	0.0559631
Abi3bp	chr16:56477958-56690248	0.01	0.0411553	0.0214705	0.0386186	1.19414
Abi3	chr11:95691385-95703790	10.8709	10.3985	18.7674	20.9862	-0.225309
Abl1	chr2:31544056-31659882	15.998	14.1722	20.8536	26.2724	-0.508079
Abl2	chr1:158488917-158579750	5.18422	5.64349	10.0287	11.719	-0.102255
Ablim1	chr19:57107753-57290522	7.15386	7.95871	8.00172	11.2284	-0.334958
Ablim2	chr5:36100528-36227628	0.01	0.0285781	0.0975259	0.0219377	3.66728
Ablim3	chr18:61959046-62071506	0.0790814	0.115293	0.383683	0.449604	0.315154
Abo	chr2:26698022-26720515	0.01	0.01	0.01	0.01	0
Abra	chr15:41696838-41701266	0.01	0.01	0.01	0.01	0
Abr	chr11:76230233-76391241	29.8471	30.2891	39.8639	36.4287	0.151217
Abt1	chr13:23510229-23515735	10.3596	5.71764	9.52629	5.74068	-0.126783
Abtb1	chr6:88785907-88791929	3.38948	3.07745	3.7015	4.55316	-0.438083
Abtb2	chr2:103406466-103558580	2.9855	2.86553	8.64025	8.34228	-0.00854124
Acaa1a	chr9:119250411-119259413	22.3586	18.3798	15.1468	14.8371	-0.252913
Acaa1b	chr9:119057160-119066211	3.72114	3.3241	3.08178	3.04089	-0.143502
Acaa2	chr18:74938865-74965861	70.2643	60.1914	29.4386	26.1815	-0.0540818
Acaca	chr11:84008939-84215153	4.39535	7.25294	3.7563	4.9114	0.335766
Acacb	chr5:114615526-114700767	0.0286349	0.0889001	0.0570786	0.0170599	3.37675
Acad10	chr5:122071037-122110519	1.74252	0.84054	1.47674	0.978236	-0.457633
Acad11	chr9:103966032-104029976	1.94559	2.74334	0.779832	1.22276	-0.15318
Acad12	chr5:122048289-122068947	1.13849	0.730348	0.797676	0.87396	-0.772227
Acad8	chr9:26781725-26807134	9.30882	10.5792	8.40085	8.21495	0.216845
Acad9	chr3:35964921-35991779	11.0489	12.8028	8.52124	11.9829	-0.279285
Acadl	chr1:66877412-66909883	64.7406	82.3557	64.2271	76.8729	0.0879034
Acadm	chr3:153585316-153607607	32.6786	35.1476	31.5114	33.2052	0.0295454
Acadsb	chr7:138554114-138589725	8.93202	14.6311	5.50914	9.62359	-0.0927688
Acads	chr5:115560307-115569355	40.8736	29.6688	34.7095	26.1255	-0.0523456
Acadvl	chr11:69823684-69828930	54.3535	48.9055	33.6312	31.849	-0.073823
Acan	chr7:86198368-86259985	0.01	0.01	0.01	0.01	0
Acap1	chr11:69695068-69709041	0.139925	0.122725	0.243625	0.18842	0.181487
Acap2	chr16:31092498-31201324	4.36544	6.97548	4.60068	8.86401	-0.269946
Acap3	chr4:155265983-155281360	10.6157	9.43147	18.1858	44.8986	-1.4745
Acat1	chr9:53388626-53418455	21.883	21.2886	9.00917	8.6482	0.0192673
Acat2	chr17:13135907-13153591	66.6894	56.5662	37.624	33.6548	-0.076672
Acat3	chr17:13116824-13133262	37.2088	38.2522	29.6495	30.1025	0.0180229
Acbd3	chr1:182656173-182684335	14.8769	20.5713	14.0377	19.8205	-0.0301284
Acbd4	chr11:102963001-102973513	13.9965	9.21949	17.9704	13.1576	-0.15258
Acbd5	chr2:22923720-22970032	10.8032	16.3144	16.355	25.9904	-0.0735594
Acbd6	chr1:157405249-157534363	72.8946	44.6695	61.4045	35.9318	0.0665587
Acbd7	chr2:3253439-3258269	0.515385	0.01	0.252549	0.240834	-5.61906
Accs	chr2:93673623-93690100	1.49323	1.28409	1.4801	1.16753	0.124546
Accsl	chr2:93695516-93709314	0.157944	0.13864	0.314188	0.496664	-0.848713
Acd	chr8:108222058-108224995	37.0723	23.9461	45.803	27.8433	0.0875593
Ace2	chrX:160577273-160626350	0.01	0.0288418	0.01	0.01	1.52816
Ace	chr11:105829258-105851278	0.101094	0.126194	0.0167807	0.0243619	-0.217878
Acer1	chr17:57092912-57121549	0.017912	0.0419003	0.01	0.0321648	-0.459448
Acer2	chr4:86520317-86578394	0.01	0.01	0.01	0.0177409	-0.82708
Acer3	chr7:105362169-105458037	6.45236	5.16176	11.0686	8.83678	0.00291699
Ache	chr5:137729481-137735694	0.0397752	0.046554	0.01	0.01	0.227037
Acin1	chr14:55260997-55305768	38.8768	41.8841	32.6215	46.672	-0.409241
Acly	chr11:100337665-100389314	31.153	39.5457	17.8821	25.8822	-0.189295
Acmsd	chr1:129625989-129664141	0.01	0.01	0.01	0.01	0
Acnat1	chr4:49456403-49463981	0.01	0.01	0.01	0.01	0
Acnat2	chr4:49392716-49421023	0.01	0.01	0.01	0.01	0
Aco1	chr4:40090297-40146042	11.3875	14.7858	5.86286	8.43475	-0.14798
Aco2	chr15:81702892-81745567	137.772	129.246	65.5661	65.9667	-0.100955
Acot10	chr15:20594968-20596505	0.01	0.01	0.01	0.01	0
Acot11	chr4:106417165-106472436	0.188355	0.219479	0.0288712	0.0907165	-1.43111
Acot12	chr13:91881125-91925753	0.0558936	0.01	0.01	0.0501138	-4.80789
Acot13	chr13:24909823-24923358	89.7346	62.0433	85.9779	49.2342	0.271915
Acot1	chr12:85350451-85358619	0.593089	0.661737	0.206183	0.080213	1.52002
Acot2	chr12:85328810-85334825	1.76122	1.38212	1.4929	2.28384	-0.963037
Acot3	chr12:85393100-85400514	0.01	0.01	0.01	0.01	0
Acot4	chr12:85379328-85385673	0.01	0.01	0.01	0.01	0
Acot5	chr12:85410274-85416969	0.01	0.01	0.01	0.01	0
Acot6	chr12:85441603-85450733	0.01	0.01	0.01	0.01	0
Acot7	chr4:151552208-151645964	216.461	151.861	165.701	122.326	-0.0735005
Acot8	chr2:164618267-164630381	15.9885	9.13004	19.1585	13.4384	-0.296724
Acot9	chrX:151697042-151732050	111.151	116.2	117.996	108.848	0.180507
Acox1	chr11:116033196-116060359	18.0945	19.3737	21.4926	28.4305	-0.30505
Acox2	chr14:9058024-9091533	0.01	0.01	0.0353287	0.01	1.82084
Acox3	chr5:35925708-35956450	3.3832	4.02084	2.65326	2.63203	0.260705
Acoxl	chr2:127680363-127949628	0.01	0.01	0.0894047	0.0805695	0.150118
Acp1	chr12:31578190-31596477	47.7843	36.4739	45.4811	30.1712	0.202414
Acp2	chr2:91043068-91054255	7.52614	8.26602	6.64506	7.23789	0.0119971
Acp5	chr9:21931170-21940190	0.01	0.01	0.01	0.01	0
Acp6	chr3:96962699-96980499	10.5556	8.95991	17.3381	11.8745	0.309627
Acpp	chr9:104190569-104240052	0.277553	0.151033	2.39033	3.19666	-1.29726
Acpt	chr7:51508456-51512574	0.01	0.01	0.01	0.01	0
Acrbp	chr6:124999944-125013283	0.229596	1.26222	0.22778	0.761401	0.717775
Acr	chr15:89398756-89405016	0.01	0.01	0.01	0.01	0
Acrv1	chr9:36500804-36506422	0.01	0.01	0.01	0.01	0
Acsbg1	chr9:54452803-54509692	12.1034	10.4905	32.3619	33.2809	-0.246728
Acsbg2	chr17:56982526-57013870	0.01	0.01	0.01	0.01	0
Acsf2	chr11:94418415-94463100	1.6095	2.75491	0.704381	1.56741	-0.378562
Acsf3	chr8:125299404-125341781	4.18378	3.70763	4.65652	3.70543	0.155302
Acsl1	chr8:47556390-47621405	3.43763	4.08577	3.08101	4.387	-0.260636
Acsl3	chr1:78654399-78704318	14.6268	20.7297	13.0196	19.7543	-0.0983954
Acsl4	chrX:138752535-138825078	8.90835	15.2026	15.3329	31.7628	-0.27962
Acsl5	chr19:55327858-55371118	66.3894	61.849	91.0179	72.7513	0.220973
Acsl6	chr11:54117325-54175041	0.304139	0.355598	5.11934	5.00455	0.258238
Acsm1	chr7:126761341-126806029	0.01	0.01	0.01	0.01	0
Acsm2	chr7:126697853-126744208	0.01	0.01	0.01	0.0111694	-0.159552
Acsm3	chr7:126904436-126928410	0.01	0.01	0.01	0.01	0
Acsm4	chr7:126833539-126858080	0.01	0.01	0.01	0.01	0
Acsm5	chr7:126669778-126686874	0.01	0.01	0.01	0.01	0
Acss1	chr2:150443846-150493976	0.01	0.01	0.01	0.01	0
Acss2	chr2:155343778-155388479	3.0114	3.92542	1.80728	2.47037	-0.0684947
Acss3	chr10:106373219-106560720	0.01	0.0407627	0.01	0.01	2.02725
Acta1	chr8:126415657-126418675	2.26647	3.18154	5.56409	4.08977	0.933405
Acta2	chr19:34314825-34329863	715.15	580.316	119.486	86.1007	0.171336
Actb	chr5:143664795-143668433	2307.92	2044.45	1831.15	1633.36	-0.00997725
Actbl2	chr13:112045220-112047957	0.01	0.01	0.01	0.01	0
Actc1	chr2:113873024-113878547	0.339469	0.638883	0.0673969	0.0613103	1.04883
Actg1	chr11:120207003-120209798	2353.45	2416.13	1777.57	1753.05	0.0579638
Actg2	chr6:83462902-83486245	72.9471	64.0008	15.8466	14.6291	-0.0734291
Actl6a	chr3:32607467-32625893	35.1956	33.4064	26.1878	26.5618	-0.09573
Actl6b	chr5:137994782-138010801	0.01	0.01	0.01	0.01	0
Actl7a	chr4:56756293-56757797	0.01	0.01	0.01	0.01	0
Actl7b	chr4:56752876-56754297	0.01	0.01	0.01	0.01	0
Actl9	chr17:33569843-33571212	0.01	0.01	0.01	0.0624541	-2.64279
Actn1	chr12:81268528-81361358	97.9823	114.494	35.8616	52.1175	-0.314649
Actn2	chr13:12361693-12432999	0.01	0.01	0.01	0.01	0
Actn3	chr19:4861215-4877909	16.7623	13.7528	21.528	22.2224	-0.331298
Actn4	chr7:29678272-29747299	99.9142	109.257	53.6731	104.03	-0.825764
Actr10	chr12:72038843-72065704	32.303	28.8564	25.5886	21.1734	0.110476
Actr1a	chr19:46451303-46470225	104.465	80.9275	106.332	85.4196	-0.0523842
Actr1b	chr1:36756046-36766770	77.28	54.3379	96.6316	60.4996	0.167438
Actr2	chr11:19962306-20012954	70.9846	90.6827	80.412	114.235	-0.153202
Actr3b	chr5:25265843-25356159	1.11687	0.873542	1.5326	1.53282	-0.354716
Actr3	chr1:127289481-127332304	161.071	154.852	146.692	153.987	-0.126824
Actr5	chr2:158450648-158464947	6.75122	4.07753	5.87664	5.23885	-0.561712
Actr6	chr10:89174717-89195040	8.12792	11.2301	9.13908	10.9812	0.201498
Actr8	chr14:30791522-30806407	15.1631	14.1928	12.0965	11.9437	-0.0770763
Actrt1	chrX:43682183-43683522	0.01	0.01	0.01	0.01	0
Actrt2	chr4:154040536-154041976	0.01	0.01	0.01	0.01	0
Acvr1b	chr15:101004555-101043032	1.78407	1.50943	1.90483	2.22467	-0.465099
Acvr1c	chr2:58119863-58210169	0.01	0.01	0.0186339	0.0334163	-0.842623
Acvr1	chr2:58298848-58419239	21.9355	26.6775	20.8779	23.9294	0.0855486
Acvr2a	chr2:48669628-48758784	2.22597	3.52011	2.07378	3.93027	-0.261179
Acvr2b	chr9:119311618-119342624	0.535458	0.439767	0.744886	0.434062	0.495088
Acvrl1	chr15:100958952-100975767	0.0235576	0.01	0.01	0.0211067	-2.31389
Acy1	chr9:106335311-106340567	11.5487	10.9782	9.08512	8.48685	0.0251778
Acy3	chr19:3986569-3990005	3.2396	2.21144	4.97901	2.57936	0.398016
Acyp1	chr12:86613347-86621385	20.3285	15.9479	15.8452	11.9872	0.0524124
Acyp2	chr11:30405991-30549396	17.4858	10.7029	30.7634	21.535	-0.193647
Adad1	chr3:36962577-37010434	0.01	0.01	0.01	0.01	0
Adad2	chr8:122136646-122140826	0.01	0.01	0.01	0.01	0
Ada	chr2:163552306-163575975	13.8951	8.79534	4.94817	2.99021	0.0668788
Adal	chr2:120966163-120982416	2.33225	2.99172	1.26873	0.913635	0.832947
Adam10	chr9:70526807-70628036	16.9542	22.4657	18.6701	47.2215	-0.932632
Adam11	chr11:102622752-102641576	0.197791	0.169647	0.24167	0.231508	-0.159474
Adam12	chr7:141074882-141416780	2.00052	2.36646	0.01	0.01	0.242355
Adam15	chr3:89143561-89153932	44.5661	24.0434	63.1417	39.4843	-0.212992
Adam17	chr12:21329369-21379493	14.3547	18.3387	12.3404	16.1148	-0.031629
Adam18	chr8:25712717-25785227	0.01	0.01	0.01	0.01	0
Adam19	chr11:45868003-45960849	3.93959	3.96027	2.67828	3.252	-0.272468
Adam1a	chr5:121968612-121971704	0.247743	0.739427	0.123306	0.765039	-1.05573
Adam1b	chr5:121950105-121952989	0.0296839	0.138725	0.0147719	0.0798678	-0.210289
Adam21	chr12:82659570-82669461	0.029385	0.0343302	0.058494	0.01	2.77269
Adam22	chr5:8072351-8368081	0.0802433	0.190151	0.0888601	0.039832	2.4023
Adam23	chr1:63492477-63643089	1.27915	1.33471	0.01	0.01	0.0613408
Adam24	chr8:41760447-41767553	0.01	0.01	0.01	0.01	0
Adam25	chr8:41837561-41841530	0.01	0.01	0.01	0.01	0
Adam26a	chr8:44653629-44662061	0.01	0.01	0.01	0.01	0
Adam26b	chr8:44605217-44613491	0.01	0.01	0.01	0.01	0
Adam28	chr14:69223054-69273899	0.01	0.0183943	0.01	0.01	0.879258
Adam29	chr8:58349708-58385761	0.01	0.01	0.01	0.01	0
Adam2	chr14:66646165-66696570	0.01	0.01	0.01	0.01	0
Adam30	chr3:97964734-97967096	0.01	0.01	0.01	0.01	0
Adam32	chr8:25946614-26059276	0.0355333	0.0457014	0.0776892	0.210516	-1.07508
Adam33	chr2:130876552-130889550	0.01	0.01	0.01	0.01	0
Adam34	chr8:44735662-44750914	0.01	0.01	0.01	0.01	0
Adam39	chr8:41908362-41912215	0.01	0.01	0.01	0.01	0
Adam3	chr8:25787705-25836297	0.01	0.01	0.01	0.01	0
Adam4	chr12:82520535-82522865	0.187562	0.175552	0.0746309	0.0673817	0.0519455
Adam5	chr8:25837564-25934841	0.302347	0.545124	0.0334232	0.0602977	-0.000874249
Adam6a	chr12:114782118-114784625	0.01	0.01	0.01	0.01	0
Adam6b	chr12:114727775-114730046	0.01	0.01	0.01	0.01	0
Adam7	chr14:69115393-69151746	0.01	0.01	0.01	0.01	0
Adam8	chr7:147164830-147178461	7.37346	5.90131	9.75816	10.4271	-0.416962
Adam9	chr8:26060082-26127394	43.5687	52.6366	36.2684	41.8781	0.065292
Adamdec1	chr14:69181443-69200129	0.01	0.01	0.01	0.01	0
Adamts10	chr17:33661140-33690727	1.72571	1.82451	0.756826	0.91977	-0.200991
Adamts12	chr15:10994544-11276622	0.0131232	0.0917275	0.01	0.01	2.80524
Adamts13	chr2:26828935-26865145	0.809364	0.641834	0.603454	0.729611	-0.608475
Adamts14	chr10:60659859-60736186	2.57441	2.94497	4.35365	5.24627	-0.0750562
Adamts15	chr9:30706739-30730037	0.0138278	0.01	0.0275552	0.01	0.994753
Adamts16	chr13:70866685-70980688	0.0332164	0.174237	0.0165447	0.01	3.11745
Adamts17	chr7:73984620-74297511	0.013587	0.0316592	0.01	0.01	1.2204
Adamts18	chr8:116222036-116372739	0.01	0.01	0.01	0.0152442	-0.608261
Adamts19	chr18:58996417-59213332	0.01	0.01	0.01	0.01	0
Adamts1	chr16:85794072-85803360	9.86767	10.9112	4.90644	6.04311	-0.155588
Adamts20	chr15:94100593-94234781	0.01	0.052852	0.0133304	0.0119648	2.55787
Adamts2	chr11:50415586-50621075	0.834024	0.740839	0.01	0.01	-0.170925
Adamts3	chr5:90102865-90312359	0.0214388	0.062412	0.01	0.01	1.5416
Adamts4	chr1:173180552-173190053	3.72989	3.3913	1.84562	1.63984	0.0332596
Adamts5	chr16:85858401-85901370	3.00203	4.01963	0.219407	0.375621	-0.354543
Adamts6	chr13:105077952-105284843	2.16189	2.64364	8.40909	16.5133	-0.683375
Adamts7	chr9:90057815-90094940	4.95902	5.56398	7.64087	8.2526	0.0549501
Adamts8	chr9:30750147-30770443	0.01	0.0270262	0.01	0.020746	0.381528
Adamts9	chr6:92722692-92851435	0.01	0.0158105	0.01	0.01	0.660883
Adamtsl1	chr4:85699818-86074286	0.0724868	0.060288	0.0103201	0.0462769	-2.43068
Adamtsl2	chr2:26934900-26964133	0.0261564	0.01	0.0520788	0.01	0.993532
Adamtsl3	chr7:89484203-89762958	1.00515	1.41768	0.01	0.01	0.496122
Adamtsl4	chr3:95480124-95491840	6.37537	4.87103	4.81536	4.18132	-0.184588
Adamtsl5	chr10:79802537-79811193	21.5431	13.8104	73.2739	61.711	-0.393702
Adap1	chr5:139747829-139801418	0.0363194	0.0424834	0.0722633	0.01	3.07942
Adap2	chr11:79967663-79992329	0.01	0.01	0.01	0.103869	-3.37669
Adarb1	chr10:76753471-76881018	3.02327	3.01626	4.62223	5.50631	-0.255841
Adarb2	chr13:8202111-8768008	0.0760315	0.0886651	0.0662625	0.119106	-0.624212
Adar	chr3:89518943-89557377	3.22459	3.98194	4.60823	5.10044	0.157947
Adat1	chr8:114490807-114516202	1.85593	1.63334	1.92785	1.68781	0.00752217
Adat2	chr10:13272712-13283182	9.14455	6.58606	9.97498	6.91594	0.0548953
Adat3	chr10:80065624-80070399	8.66933	6.27395	6.28943	5.77993	-0.344671
Adck1	chr12:89598957-89700170	16.1424	13.6109	8.17993	7.11188	-0.0442322
Adck2	chr6:39523874-39538768	5.09517	3.7237	2.48918	1.8345	-0.0121126
Adck3	chr1:182095368-182126151	0.639145	0.497095	0.785015	0.953961	-0.643831
Adck4	chr7:28018031-28042968	7.39514	5.59824	3.75743	3.35859	-0.239721
Adck5	chr15:76406788-76426241	15.2869	12.2328	7.84068	8.08758	-0.366264
Adcy10	chr1:167415313-167506904	0.01	0.01	0.01	0.01	0
Adcy1	chr11:6963491-7078508	0.01	0.01	0.01	0.01	0
Adcy2	chr13:68758919-69138419	0.01	0.0461649	0.01	0.01	2.20679
Adcy3	chr12:4133396-4213524	0.248873	0.312112	0.01	0.0342521	-1.44954
Adcy4	chr14:56387928-56402856	0.01	0.01	0.01	0.01	0
Adcy5	chr16:35155721-35304635	0.0163125	0.01	0.01	0.01	-0.705978
Adcy6	chr15:98420420-98438064	9.82338	10.4461	15.5697	23.143	-0.483161
Adcy7	chr8:90796301-90853861	29.0336	26.5724	46.416	53.6857	-0.337707
Adcy8	chr15:64530596-64753858	0.0166869	0.0583774	0.01	0.01	1.8067
Adcy9	chr16:4284885-4420498	1.13106	1.47892	4.47145	8.78527	-0.587476
Adcyap1	chr17:93598761-93604829	0.01	0.01	0.01	0.01	0
Adcyap1r1	chr6:55401971-55451449	0.0664233	0.01	0.01	0.01	-2.73169
Add1	chr5:34916362-34974954	37.1646	37.2013	42.9447	61.6247	-0.519604
Add2	chr6:85978674-86074403	0.832442	0.666932	14.2054	12.6521	-0.152752
Add3	chr19:53214932-53321816	3.65402	3.68019	9.16317	13.0845	-0.503645
Adh1	chr3:137940608-137953655	0.356679	0.16792	0.01	0.0644583	-3.77522
Adh4	chr3:138078460-138093856	0.01	0.01	0.01	0.01	0
Adh5	chr3:138100163-138118463	75.7253	61.4803	53.643	48.1282	-0.144138
Adh6a	chr3:137976249-137994098	0.01	0.01	0.01	0.01	0
Adh6-ps1	chr3:138037084-138051255	0.01	0.01	0.01	0.01	0
Adh7	chr3:137880736-137895006	11.2046	10.9755	5.88866	4.44253	0.376759
Adhfe1	chr1:9538126-9568049	0.0274494	0.0320567	0.109357	0.172371	-0.432621
Adi1	chr12:29360071-29367039	28.2356	21.684	26.2674	16.7448	0.268676
Adig	chr2:158328347-158333934	0.01	0.01	0.01	0.01	0
Adipoq	chr16:23146608-23158041	0.01	0.01	0.01	0.01	0
Adipor1	chr1:136311954-136329927	65.1695	61.4224	70.7619	69.611	-0.0617855
Adipor2	chr6:119303167-119367501	23.8596	20.091	27.618	25.5431	-0.135351
Adk	chr14:21871795-22267791	53.691	53.2415	39.5271	31.3893	0.320439
Adm2	chr15:89153329-89155161	0.532052	0.31407	0.703209	0.482262	-0.216346
Adm	chr7:117771182-117773333	0.342122	0.160984	0.203763	0.01	3.26123
Adnp2	chr18:80323873-80348221	5.77268	6.89546	8.28695	16.1822	-0.709088
Adnp	chr2:168006464-168032562	16.793	23.3694	18.3914	28.3035	-0.145189
Ado	chr10:67007258-67011703	31.16	25.6769	33.9409	28.6614	-0.0353089
Adora1	chr1:136095791-136132034	0.01	0.01	0.01	0.01	0
Adora2a	chr10:74779621-74797537	2.42243	1.82334	2.21231	1.9655	-0.239218
Adora2b	chr11:62062485-62079954	3.90428	3.37551	12.4185	8.69624	0.304074
Adora3	chr3:105707338-105711846	0.01	0.01	0.01	0.01	0
Adpgk	chr9:59139378-59164007	19.2989	19.0341	20.827	22.4222	-0.126403
Adprh	chr16:38445478-38452769	53.149	40.6723	27.0046	18.1572	0.186672
Adprhl1	chr8:13235661-13254162	0.01	0.01	0.01	0.01	0
Adprhl2	chr4:125993594-125998947	33.4263	18.9985	21.0887	13.4396	-0.165117
Adra1a	chr14:67254087-67390005	0.01	0.01	0.01	0.01	0
Adra1b	chr11:43588106-43714739	3.83984	2.4738	2.63626	1.9227	-0.17896
Adra1d	chr2:131371092-131388021	2.07499	1.02197	0.0362149	0.0653765	-1.87394
Adra2a	chr19:54119671-54123472	0.0220627	0.0257424	0.01	0.01	0.222537
Adra2b	chr2:127189021-127192957	0.0212591	0.0248014	0.01	0.01	0.222342
Adra2c	chr5:35621214-35624412	0.01	0.01	0.01	0.01	0
Adrb1	chr19:56796861-56799352	0.139368	0.203723	0.311989	0.156388	1.54408
Adrb2	chr18:62337366-62339635	3.47709	5.15389	5.91799	6.87167	0.352227
Adrb3	chr8:28336247-28340060	0.01	0.0358907	0.01	0.01	1.84361
Adrbk1	chr19:4285998-4306222	41.7562	32.1273	45.8947	80.095	-1.18158
Adrbk2	chr5:113339497-113444558	0.01	0.0144526	0.01	0.01	0.531329
Adrm1	chr2:179906292-179910988	134.132	99.4387	115.432	94.8993	-0.149202
Adsl	chr15:80778919-80801377	24.5271	24.9771	20.4128	21.9598	-0.0791609
Adss	chr1:179693308-179726640	52.1232	57.7913	44.1016	56.4624	-0.207533
Adssl1	chr12:113858257-113879566	13.3214	10.7691	7.52256	4.54245	0.420909
Aebp1	chr11:5761868-5772251	26.105	32.7884	0.510373	0.660765	-0.0437267
Aebp2	chr6:140571183-140626993	20.998	23.2622	26.212	37.6405	-0.374322
Aen	chr7:86040812-86053719	48.5959	36.0805	37.0213	28.1079	-0.0322348
Aes	chr10:81022188-81029116	495.968	400.111	537.464	701.722	-0.694582
AF251705	chr11:114858082-114863194	0.01	0.01	0.01	0.01	0
AF366264	chr8:13835230-13838089	0.01	0.01	0.01	0.01	0
AF529169	chr9:89484871-89517824	0.01	0.01	0.01	0.01	0
Afap1	chr5:36235967-36346571	5.576	7.70194	6.63809	9.5188	-0.0540199
Afap1l1	chr18:61889915-61946316	0.0248295	0.144924	0.01	0.01	2.54517
Afap1l2	chr19:56986843-57083065	1.45385	1.29704	1.69425	2.77629	-0.877169
Aff1	chr5:104183180-104284341	4.70923	7.00615	6.77437	9.13601	0.141652
Aff2	chrX:66613505-67121212	0.01	0.01	0.01	0.01	0
Aff3	chr1:38232835-38684089	0.0897794	0.104554	0.01	0.01	0.219792
Aff4	chr11:53164268-53235332	8.89464	13.3756	11.0636	17.5156	-0.0742233
Afg3l1	chr8:126001761-126027816	30.7088	25.5255	25.6518	31.0275	-0.541196
Afg3l2	chr18:67564417-67608790	28.2758	25.8672	19.8824	16.8843	0.107374
Afmid	chr11:117687232-117701222	3.56029	2.71845	3.87712	4.47659	-0.596629
Afm	chr5:90947974-90982570	0.01	0.01	0.01	0.01	0
Afp	chr5:90919739-90937933	0.169769	0.01	0.0422052	0.0381522	-3.93985
Aftph	chr11:20585087-20641559	8.04869	12.2451	13.1219	41.7797	-1.06545
Aga	chr8:54597055-54608776	50.9664	42.1697	52.709	40.9726	0.0900585
Agap1	chr1:91351385-91791857	4.99259	3.92109	6.07063	5.48112	-0.201167
Agap2	chr10:126515962-126530226	0.250643	0.223334	0.483544	0.646213	-0.584796
Agap3	chr5:23957994-24007865	45.2042	33.8195	47.4011	42.1873	-0.250484
Agbl1	chr7:83374772-84269584	0.01	0.01	0.01	0.01	0
Agbl2	chr2:90622900-90656388	0.0243763	0.01	0.01	0.01	-1.28548
Agbl3	chr6:34730431-34809459	1.67562	4.38275	1.1068	2.12757	0.444328
Agbl4	chr4:110070302-111335629	0.01	0.01	0.01	0.01	0
Agbl5	chr5:31191224-31209039	2.54655	2.42966	2.88916	2.45377	0.167863
Ager	chr17:34734794-34737882	0.01	0.16804	0.354273	0.30749	4.27505
Agfg1	chr1:82836057-82892850	21.7079	21.9645	25.2514	24.5743	0.0561614
Agfg2	chr5:138091705-138125981	11.0692	9.37722	9.06961	8.64762	-0.170585
Aggf1	chr13:96120637-96145312	17.4292	13.2324	24.4579	20.2918	-0.128026
Agk	chr6:40275476-40346761	9.75306	9.61236	10.2504	10.2526	-0.0212782
Agl	chr3:116442916-116511084	3.08217	4.55041	2.43401	3.94661	-0.13523
Agmat	chr4:141302589-141315178	0.0670846	0.01	0.01	0.01	-2.74598
Agmo	chr12:37968225-38308519	0.01	0.01	0.01	0.0367751	-1.87873
Agpat1	chr17:34742805-34750394	71.5207	63.92	38.484	114.051	-1.72944
Agpat2	chr2:26448576-26459937	34.5319	24.7921	16.8231	23.3519	-0.951146
Agpat3	chr10:77734307-77814445	58.1245	40.093	73.026	64.4128	-0.35473
Agpat4	chr17:12312149-12412506	29.0934	20.8797	30.7864	24.9712	-0.176556
Agpat5	chr8:18846278-18884413	20.9716	18.7474	18.3225	16.4104	-0.00273673
Agpat6	chr8:24283417-24318925	53.797	39.2499	46.5396	69.7281	-1.03812
Agpat9	chr5:101275247-101328121	2.61909	3.09483	6.36869	6.45979	0.220304
Agps	chr2:75670233-75769407	13.3182	17.9163	13.0796	28.0436	-0.672481
Agr2	chr12:36719511-36730668	0.01	0.01	0.01	0.01	0
Agr3	chr12:36652207-36676317	0.01	0.159048	0.01	0.01	3.99139
Agrn	chr4:155539398-155571597	1.82406	2.42579	0.659016	0.827571	0.082732
Agrp	chr8:108090594-108103745	0.18005	0.21607	0.01	0.01	0.263101
Agt	chr8:127080486-127093607	0.0489551	0.01	0.01	0.01	-2.29146
Agtpbp1	chr13:59550895-59658708	4.38255	5.89751	3.2713	3.99766	0.139044
Agtr1a	chr13:30428224-30474736	0.01	0.0448773	0.01	0.01	2.16598
Agtr1b	chr3:20213394-20266099	0.01	0.01	0.01	0.01	0
Agtr2	chrX:21061749-21065959	0.01	0.0348395	0.01	0.01	1.80072
Agtrap	chr4:147451169-147462173	8.00517	6.49818	6.87767	5.41648	0.0436703
Agxt2	chr15:10288333-10339493	0.01	0.01	0.01	0.01	0
Agxt	chr1:95031816-95041998	0.119066	0.139845	0.01	0.01	0.232067
Ahctf1	chr1:181675034-181734146	4.81411	8.88377	5.80255	14.023	-0.389132
Ahcy	chr2:154885047-154900233	80.6019	65.2575	52.2327	47.5017	-0.167696
Ahcyl1	chr3:107466037-107499466	59.4104	66.8235	35.7076	49.0673	-0.28889
Ahcyl2	chr6:29718442-29862310	4.10091	5.04546	4.4703	7.41372	-0.430783
Ahdc1	chr4:132567420-132634025	6.1703	6.07814	13.1534	14.7873	-0.190629
Ahi1	chr10:20672352-20800235	2.31939	2.51243	0.774033	0.793426	0.0796376
Ahnak	chr19:9063773-9151416	28.2679	42.2973	37.3107	45.9095	0.282196
Ahr	chr12:36182650-36219661	2.30503	4.1513	0.86491	1.37906	0.175715
Ahrr	chr13:74348565-74429757	0.927543	0.836538	0.0348657	0.0469857	-0.5794
Ahsa1	chr12:88607677-88614902	193.923	141.101	160.216	147.44	-0.338873
Ahsa2	chr11:23387881-23398039	33.4451	31.8306	57.4208	50.4805	0.114463
Ahsg	chr16:22892087-22899524	0.01	0.01	0.01	0.01	0
AI118078	chr9:55174755-55286151	0.01	0.01	0.01	0.01	0
AI182371	chr2:34937380-34956205	0.01	0.01	0.01	0.244767	-4.61334
AI314180	chr4:58812902-58925597	10.9204	17.936	7.18459	11.2826	0.06471
AI317395	chr10:39721378-39745074	0.0965039	0.0375999	0.0320108	0.0577267	-2.21054
AI413582	chr17:27700713-27702672	27.0626	55.8056	50.6085	106.879	-0.0344172
AI427809	chr4:53274227-53283104	0.01	0.01	0.01	0.0785562	-2.97373
AI429214	chr8:38056628-38058587	3.05243	4.21682	0.951184	1.51613	-0.2064
AI464131	chr4:41442633-41450108	3.13551	4.47241	2.34707	2.23509	0.58288
AI467606	chr7:134234949-134237563	25.3857	18.5926	29.3189	18.3871	0.223848
AI504432	chr3:106842421-106857240	0.0148269	0.01	0.0147721	0.0132627	-0.412714
AI593442	chr9:52481136-52487885	0.01	0.01	0.01	0.01	0
AI597479	chr1:43155554-43172791	10.8154	10.5157	10.5739	10.4128	-0.0183942
AI607873	chr1:175653558-175671940	0.032292	0.226153	0.120569	0.506337	0.737814
AI661453	chr17:47573587-47607587	0.01	0.0382504	0.01	0.01	1.93548
AI837181	chr19:5425143-5427316	84.6119	49.2925	69.7368	56.7533	-0.48228
AI846148	chr19:7430953-7457516	15.2473	10.4668	17.9939	14.4584	-0.227132
AI987944	chr7:48628299-48648749	1.81117	4.24815	1.83684	5.19487	-0.269949
Aicda	chr6:122503826-122514198	0.01	0.01	0.01	0.01	0
Aif1	chr17:35307936-35312946	0.01	0.01	0.01	0.111299	-3.47637
Aif1l	chr2:31805822-31828962	41.0688	26.7455	97.3575	54.1595	0.227334
Aifm1	chrX:45828120-45866740	35.4474	35.9792	17.9191	22.8511	-0.329282
Aifm2	chr10:61178010-61202008	13.7439	7.32264	24.9385	17.898	-0.429781
Aifm3	chr16:17489769-17507578	0.01	0.01	0.01	0.01	0
Aig1	chr10:13372514-13588636	8.02682	5.5347	15.622	10.5368	0.0318176
Aim1	chr10:43670112-43724652	5.25212	6.69078	4.70958	5.75331	0.0604799
Aim1l	chr4:133624366-133648419	0.0173888	0.0202724	0.0692857	0.0933681	-0.209014
Aim2	chr1:175350734-175396167	1.91226	2.83485	0.441688	0.674306	-0.0423818
Aimp1	chr3:132323461-132346843	129.68	101.295	117.876	93.2929	-0.0189661
Aimp2	chr5:144663572-144670708	113.336	77.0438	85.4727	60.0993	-0.0487419
Aip	chr19:4113755-4125858	63.5318	44.32	63.1909	48.6291	-0.141621
Aipl1	chr11:71842223-71851011	0.235112	0.20708	0.350306	0.211966	0.541619
Aire	chr10:77492766-77506355	0.01	0.01	0.01	0.01	0
Ajap1	chr4:152747329-152856939	0.01	0.0324336	0.01	0.01	1.69749
Ak1	chr2:32477277-32490578	145.741	93.9494	184.051	105.108	0.174787
Ak2	chr4:128670467-128688773	162.03	105.382	141.869	74.5614	0.307422
Ak3	chr19:29095321-29122392	43.1868	38.8212	65.7428	47.2523	0.322703
Ak4	chr4:101091893-101140376	2.65426	2.28828	0.0168048	0.0755618	-2.38283
Ak5	chr3:152125778-152331104	0.0274216	0.0960761	0.01	0.01	1.80887
Ak7	chr12:106944191-107020657	0.01	0.01	0.01	0.04934	-2.30276
Ak8	chr2:28555680-28668685	0.01	0.01	0.01	0.01	0
Akap10	chr11:61684808-61743759	7.66485	7.82155	10.0626	9.72627	0.0782416
Akap11	chr14:78892052-78936667	2.25592	4.62289	4.55693	15.0218	-0.685846
Akap12	chr10:5987069-6080212	7.26762	14.0344	8.68991	14.801	0.181131
Akap13	chr7:82600419-82899495	2.52136	3.79014	4.04454	5.77282	0.0747488
Akap14	chrX:34690692-34708837	0.01	0.0591328	0.01	0.01	2.56396
Akap17b	chrX:34148177-34185409	0.438986	0.743878	0.410898	0.701859	-0.0115114
Akap1	chr11:88692105-88725900	16.3467	15.2827	14.894	16.3573	-0.232302
Akap2	chr4:57858119-57909856	16.9152	25.9752	14.4224	28.0312	-0.339909
Akap3	chr6:126803115-126824326	0.01	0.0629501	0.01	0.01	2.65421
Akap4	chrX:6644640-6655732	0.01	0.01	0.01	0.01	0
Akap5	chr12:77425877-77435138	0.0122064	0.01	0.0121634	0.0109135	-0.131202
Akap6	chr12:53800369-54252002	0.502628	0.868359	0.634089	1.22083	-0.156303
Akap7	chr10:24888895-25018969	4.43883	3.87996	4.20178	4.18276	-0.187588
Akap8	chr17:32440616-32458183	13.7135	19.0323	12.9108	17.1264	0.0652106
Akap8l	chr17:32458368-32487522	6.32918	8.21303	5.57076	7.45819	-0.0450558
Akap9	chr5:3928185-4080204	0.700036	2.28547	0.734219	2.42995	-0.0196519
Akirin1	chr4:123412437-123427542	59.7449	52.0197	75.8582	53.7179	0.29814
Akirin2	chr4:34497863-34514157	74.6931	70.7457	57.0862	55.9065	-0.0482124
Aknad1	chr3:108542575-108585227	0.0331979	0.271676	0.0330334	0.01	4.75664
Akna	chr4:63028156-63064479	0.905006	1.20596	1.54675	1.6131	0.353588
Akp3	chr1:89021582-89024487	0.01	0.01	0.01	0.01	0
Akr1b10	chr6:34334246-34346949	16.7292	15.2667	13.8596	13.514	-0.0955585
Akr1b3	chr6:34253929-34267489	15.746	29.3893	11.7741	9.87226	1.15446
Akr1b7	chr6:34362361-34373137	0.01	0.01	0.0767424	0.01	2.94002
Akr1b8	chr6:34304163-34318454	81.3931	76.3196	75.1646	70.7887	-0.00631769
Akr1c12	chr13:4267417-4278645	1.96678	2.07062	3.64177	3.0489	0.330573
Akr1c13	chr13:4190432-4204849	3.66767	2.74774	4.5477	3.02212	0.172948
Akr1c14	chr13:4058836-4089668	1.38705	1.91341	0.01	0.01	0.464126
Akr1c18	chr13:4131872-4149877	0.01	0.197207	2.56973	3.33093	3.92733
Akr1c19	chr13:4232985-4247605	0.01	0.01	0.01	0.01	0
Akr1c20	chr13:4506404-4522579	0.01	0.01	0.01	0.01	0
Akr1c21	chr13:4573320-4585789	0.01	0.01	0.01	0.01	0
Akr1c6	chr13:4433588-4456776	0.01	0.01	0.01	0.01	0
Akr1cl	chr1:65059659-65079322	0.01	0.01	0.01	0.190064	-4.24841
Akr1d1	chr6:37480172-37518815	0.01	0.01	0.01	0.01	0
Akr1e1	chr13:4591735-4608410	6.21419	6.04417	6.7555	6.26643	0.0684014
Akr7a5	chr4:138866658-138874701	38.9935	20.8621	30.3801	15.365	0.0811292
Akt1	chr12:113892031-113912487	250.496	175.105	206.191	149.596	-0.0536591
Akt1s1	chr7:52104593-52110791	103.313	58.7351	122.516	79.6652	-0.193779
Akt2	chr7:28376578-28424472	62.7819	43.3381	59.0791	78.1145	-0.937652
Akt3	chr1:178952245-179178898	4.21489	6.3616	4.26821	9.50042	-0.560467
Aktip	chr8:93635680-93659393	18.4456	18.7286	18.642	19.4878	-0.0420484
Alad	chr4:62167017-62181097	31.9752	21.1842	18.2203	11.7696	0.0365144
Alas1	chr9:106135785-106150285	9.36941	9.59141	4.86233	5.5471	-0.1563
Alas2	chrX:146981959-147005165	0.01	0.054146	0.01	0.01	2.43685
Alb	chr5:90889914-90905629	0.01	0.01	0.01	0.01	0
Alcam	chr16:52249108-52453110	3.09892	5.98174	6.65545	13.5513	-0.0770226
Aldh16a1	chr7:52397209-52409908	10.4499	10.1092	8.21754	10.8009	-0.44219
Aldh18a1	chr19:40624746-40662953	22.8474	24.8863	12.8996	18.4271	-0.391181
Aldh1a1	chr19:20676471-20717952	0.0874274	0.204797	0.01	0.117912	-2.3316
Aldh1a2	chr9:71063595-71144050	0.01	0.01	0.01	0.01	0
Aldh1a3	chr7:73535778-73572363	0.894708	0.899383	0.222696	0.244978	-0.130058
Aldh1a7	chr19:20767442-20802046	0.01	0.01	0.01	0.0386982	-1.95227
Aldh1b1	chr4:45811893-45817480	0.01	0.01	0.01	0.01	0
Aldh1l1	chr6:90500841-90549165	0.0828125	0.0322395	0.01	0.01	-1.36102
Aldh1l2	chr10:82950191-82996885	5.01275	6.96382	3.18086	5.69778	-0.366707
Aldh2	chr5:122016035-122043833	111.304	112.56	55.2092	63.5509	-0.186816
Aldh3a1	chr11:61022243-61031918	21.7725	22.2998	6.77203	7.18984	-0.0518473
Aldh3a2	chr11:61058253-61080688	14.0655	17.8527	17.5887	18.3996	0.278955
Aldh3b1	chr19:3913490-3929716	7.57202	6.57142	7.86834	6.15105	0.150752
Aldh3b2	chr19:3972327-3981665	0.01	0.01	0.0405711	0.01	2.02045
Aldh4a1	chr4:139178808-139205606	5.78588	4.97399	3.51395	2.5078	0.268537
Aldh5a1	chr13:24999447-25029530	1.04724	1.05081	0.434746	0.325246	0.423553
Aldh6a1	chr12:85771667-85791900	2.95913	4.25186	0.616911	1.15595	-0.383023
Aldh7a1	chr18:56685389-56732593	4.35048	3.946	2.52964	2.31874	-0.0151937
Aldh8a1	chr10:21097105-21116384	0.01	0.0457973	0.01	0.0351567	0.381467
Aldh9a1	chr1:169280121-169298661	18.0684	19.132	17.621	15.0937	0.305868
Aldoa	chr7:133938747-133943961	892.839	653.714	804.075	642.28	-0.125605
Aldoart1	chr4:72511616-72513668	0.01	0.01	0.01	0.01	0
Aldoart2	chr12:56666191-56667883	0.01	0.01	0.01	0.01	0
Aldob	chr4:49548866-49562355	0.01	0.01	0.01	0.01	0
Aldoc	chr11:78136574-78141280	0.353974	0.338516	0.704524	0.577487	0.222444
Alg10b	chr15:90054741-90060985	19.1951	21.268	17.207	15.2361	0.323452
Alg11	chr8:23171192-23182099	4.62953	5.73742	3.69698	5.89796	-0.364331
Alg12	chr15:88635672-88649748	11.8071	11.3469	10.7672	8.45024	0.29222
Alg13	chrX:140752508-140808991	10.3126	8.57754	11.5745	12.2243	-0.344574
Alg14	chr3:120994734-121064929	53.9508	41.5466	45.4769	43.5532	-0.314556
Alg1	chr16:5233713-5245001	24.2994	15.2762	19.5697	11.6809	0.0748366
Alg2	chr4:47482704-47487239	16.0632	18.3869	12.6305	14.0769	0.0385008
Alg3	chr16:20605530-20610822	24.2865	20.4588	20.1206	17.0154	-0.00560133
Alg5	chr3:54539460-54553717	62.7665	44.2331	70.3294	47.8163	0.0517563
Alg6	chr4:99382320-99430151	6.74732	8.35849	4.4596	5.28974	0.0626461
Alg8	chr7:104520126-104540668	16.4571	16.0475	14.8592	13.899	0.0600142
Alg9	chr9:50583329-50651744	21.3961	15.7079	21.586	16.468	-0.0554282
Alkbh1	chr12:88769027-88784789	7.31008	9.99969	6.39978	10.1773	-0.217265
Alkbh2	chr5:114573942-114578185	6.41237	3.56612	8.22275	4.70589	-0.0413533
Alkbh3	chr2:93820790-93850887	49.4843	32.2646	50.2564	33.5261	-0.0329967
Alkbh4	chr5:136614650-136617484	3.82411	2.86631	6.59717	5.88375	-0.250824
Alkbh5	chr11:60351184-60372014	31.836	23.0322	38.0271	31.5169	-0.196108
Alkbh6	chr7:31093771-31099322	13.9842	11.0268	10.4631	9.86923	-0.258487
Alkbh7	chr17:57136761-57138759	25.76	16.2026	22.3524	13.2408	0.0865343
Alkbh8	chr9:3335230-3385846	1.27493	2.41871	1.46028	2.84584	-0.0387908
Alk	chr17:72218327-72953647	0.01	0.01	0.0414054	0.0495542	-0.259188
Allc	chr12:29238619-29267348	0.01	0.01	0.01	0.01	0
Alms1	chr6:85537524-85652745	0.702802	1.56707	0.733406	1.44104	0.182451
Alox12b	chr11:68970573-68983293	0.01	0.01	0.01	0.01	0
Alox12e	chr11:70129114-70136020	0.01	0.01	0.01	0.01	0
Alox12	chr11:70054956-70068843	0.114135	0.166653	0.227211	0.127929	1.37479
Alox15	chr11:70157648-70165533	0.01	0.01	0.01	0.01	0
Alox5ap	chr5:150076579-150099729	12.3528	9.38634	45.5392	32.5798	0.0869236
Alox5	chr6:116360088-116411196	38.4802	39.2035	48.0185	54.7464	-0.162307
Alox8	chr11:68997386-69011345	0.01	0.120914	0.0257747	0.255247	0.288037
Aloxe3	chr11:68939878-68962617	0.0682653	0.01	0.135845	0.122548	-2.62254
Alpi	chr1:88994576-88998181	0.01	0.01	0.01	0.0335782	-1.74753
Alpk1	chr3:127373227-127483445	0.396964	0.563387	0.429815	0.463353	0.396722
Alpk2	chr18:65425185-65553542	0.47161	0.823836	0.794493	1.04894	0.403938
Alpk3	chr7:88202485-88250498	0.01	0.044853	0.0255777	0.0459058	1.32141
Alpl	chr4:137297645-137352299	0.01	0.0401143	0.01	0.01	2.00411
Alppl2	chr1:88983265-88986503	0.01	0.01	0.01	0.01	0
Als2cl	chr9:110782677-110803034	0.259576	0.567312	0.0969649	0.0290232	2.86824
Als2cr11	chr1:59107349-59151744	0.01	0.01	0.01	0.01	0
Als2cr12	chr1:58714963-58752833	0.0585161	0.137432	0.11625	0.211012	0.37172
Als2	chr1:59219599-59294075	3.76022	5.32219	4.75616	5.84713	0.203273
Alx1	chr10:102470480-102491411	0.01	0.0407084	0.01	0.01	2.02532
Alx3	chr3:107397948-107408793	0.01	0.01	0.01	0.01	0
Alx4	chr2:93482590-93521496	0.01	0.0184658	0.01	0.01	0.884855
Amacr	chr15:10911510-10926379	9.43998	7.50188	6.58509	6.42211	-0.295375
Ambn	chr5:88885015-88897554	0.01	0.01	0.01	0.01	0
Ambp	chr4:62804312-62815176	0.01	0.01	0.01	0.01	0
Ambra1	chr2:91570294-91759006	6.121	7.30468	5.2249	5.60769	0.15305
Amd1	chr10:40007263-40021994	9.30605	0.0334103	27.3477	8.35334	-6.41074
Amd2	chr10:40007270-40021992	70.0727	93.6518	68.1663	92.0074	-0.0142381
Amdhd1	chr10:92986082-93002778	0.215729	0.0841084	0.0715397	0.0645659	-1.21093
Amdhd2	chr17:24292799-24300700	16.9911	12.0505	20.9623	16.3988	-0.141481
Amelx	chrX:165614045-165625141	0.01	0.01	0.153168	0.248136	-0.696017
Amfr	chr8:96495487-96536540	73.0615	61.0611	71.6703	58.3649	0.0374187
Amh	chr10:80267992-80270393	0.274443	0.386487	0.01	0.296703	-4.39704
Amhr2	chr15:102275797-102285070	0.01	0.0537534	0.01	0.206325	-1.94049
Amica1	chr9:44887265-44916614	0.01	0.01	0.01	0.01	0
Amigo1	chr3:107989206-107995204	2.49495	1.35426	2.11418	2.54833	-1.15096
Amigo2	chr15:97074504-97077718	3.91766	3.5988	2.75421	2.35848	0.101307
Amigo3	chr9:107955489-107958032	0.91959	1.07523	0.643874	0.366844	1.03719
Ammecr1	chrX:139288016-139401271	4.98034	5.91229	3.89529	6.084	-0.395818
Ammecr1l	chr18:31919477-31943737	9.91496	9.78878	13.7636	13.2064	0.0411408
Amn1	chr6:149106098-149137234	12.9418	13.0865	27.9885	29.156	-0.0429176
Amn	chr12:112509321-112514637	0.01	0.063521	0.01	0.0975289	-0.61859
Amot	chrX:141880966-141922182	2.97462	5.12848	1.26039	2.84777	-0.390138
Amotl1	chr9:14346410-14419444	4.07524	5.79599	14.1397	22.9837	-0.192689
Amotl2	chr9:102620133-102635747	41.2036	36.597	14.4516	13.374	-0.0592477
Ampd1	chr3:102877936-102903643	0.01	0.0436371	0.01	0.0334982	0.381473
Ampd2	chr3:107876979-107889584	14.9048	14.5282	11.2613	13.3148	-0.278576
Ampd3	chr7:117911719-117955922	5.57054	6.00799	7.18044	8.95078	-0.208876
Amph	chr13:19040219-19242788	0.01	0.01	0.01	0.01	0
Amt	chr9:108199252-108203928	0.0719217	0.253976	0.142751	0.129989	1.95531
Amtn	chr5:88805132-88814941	0.01	0.01	0.01	0.01	0
Amy1	chr3:113258869-113280668	0.0549568	0.299533	0.01	0.01	2.44634
Amy2a3	chr3:113115366-113126970	0.01	0.01	0.01	0.01	0
Amy2a4	chr3:113082754-113094367	0.01	0.01	0.01	0.01	0
Amy2a5	chr3:113052095-113061617	0.01	0.01	0.01	0.01	0
Amz1	chr5:141200080-141229266	0.224626	0.337568	0.638656	0.403094	1.25157
Amz2	chr11:109287259-109299462	15.4666	19.426	13.8633	20.561	-0.239807
Anapc10	chr8:82235718-82301220	9.33194	6.76479	11.3602	8.44423	-0.0361856
Anapc11	chr11:120459734-120469512	35.9188	23.9239	32.3713	20.969	0.0401687
Anapc13	chr9:102528625-102536574	85.9992	111.91	50.8205	83.6738	-0.339421
Anapc16	chr10:59450656-59465860	67.8621	66.2965	109.663	98.5574	0.120359
Anapc1	chr2:128435818-128513131	11.4128	16.7924	9.92347	14.0502	0.0554817
Anapc2	chr2:25127985-25141436	33.9777	38.912	29.0515	65.5954	-0.979355
Anapc4	chr5:53225373-53257973	29.2272	39.9612	25.8204	39.2003	-0.151063
Anapc5	chr5:123237469-123271351	187.835	151.74	155.909	178.886	-0.506196
Anapc7	chr5:122872452-122894920	22.6961	21.9575	15.68	18.4541	-0.282749
Ang2	chr14:51815160-51815598	1.12734	1.8634	3.29111	4.65912	0.223531
Ang4	chr14:52383566-52393265	0.01	0.01	0.01	0.01	0
Ang5	chr14:44534733-44540745	0.01	0.01	0.01	0.01	0
Ang6	chr14:44579328-44584083	0.01	0.194516	0.01	0.01	4.28182
Angel1	chr12:88041451-88067410	2.11112	2.18377	1.19203	1.4619	-0.245612
Angel2	chr1:192748986-192770370	15.2996	15.4044	11.8998	17.5586	-0.551393
Ang	chr14:51710751-51721684	1.39979	0.495643	1.64078	0.640085	-0.13979
Angpt1	chr15:42256212-42508523	14.642	27.6308	0.0960607	0.103608	0.807047
Angpt2	chr8:18690262-18741562	2.33042	0.911224	1.83747	1.37776	-0.939321
Angpt4	chr2:151737067-151770390	1.02996	0.640549	0.01	0.01	-0.685205
Angptl1	chr1:158769153-158791209	0.01	0.0470441	0.01	0.01	2.23401
Angptl2	chr2:33071480-33103234	131.046	114.998	87.007	72.3732	0.0772127
Angptl3	chr4:98697645-98704879	0.01	0.01	0.01	0.01	0
Angptl4	chr17:33911844-33918520	39.3144	29.4928	57.4065	51.8898	-0.26893
Angptl6	chr9:20678252-20684154	1.1218	0.41604	0.469165	0.212929	-0.291299
Angptl7	chr4:147869388-147874571	0.01	0.01	0.01	0.0386557	-1.95068
Ank1	chr8:24085307-24260969	1.44043	1.63148	2.32022	2.25921	0.218132
Ank2	chr3:126624524-126701370	0.227556	0.447429	0.425152	0.585137	0.51464
Ank3	chr10:68996455-69490184	0.458446	1.17747	1.2834	2.44891	0.428699
Ankar	chr1:72689553-72747138	0.01	0.01	0.01	0.01	0
Ankdd1b	chr13:97186088-97241115	0.255376	0.745379	0.406791	0.480627	1.30472
Ankfn1	chr11:89282399-89399869	0.01	0.01	0.01	0.01	0
Ankfy1	chr11:72503503-72585648	6.82584	12.9358	6.98365	14.3272	-0.114411
Ankhd1	chr18:36720256-36818562	1.62491	3.80667	2.60094	4.74383	0.361151
Ankib1	chr5:3689998-3803124	8.65128	10.5526	11.6962	16.7506	-0.231558
Ank	chr15:27396431-27524662	155.736	164.286	77.3621	97.671	-0.259197
Ankk1	chr9:49223326-49235126	0.0320763	0.01	0.0319198	0.01	-0.00705612
Ankle1	chr8:73929910-73933803	4.6958	2.90624	2.42753	2.00791	-0.418423
Ankle2	chr5:110660022-110685670	8.11555	11.3397	7.91338	13.218	-0.257517
Ankmy1	chr1:94766705-94799483	0.01	0.0610615	0.01	0.0234364	1.38152
Ankmy2	chr12:36883710-36923878	7.74975	8.31539	4.98681	6.63066	-0.309401
Ankra2	chr13:99033030-99044709	6.82385	6.3557	9.35186	9.75989	-0.164149
Ankrd10	chr8:11611580-11635757	15.0272	12.8793	9.97395	10.2381	-0.260232
Ankrd11	chr8:125407721-125566184	2.98429	9.15414	4.78873	12.4137	0.242821
Ankrd12	chr17:66316840-66426386	1.08824	3.50736	1.54182	5.23177	-0.0742764
Ankrd13a	chr5:115225148-115255829	43.4324	30.6373	60.8737	42.4643	0.0160911
Ankrd13b	chr11:77283988-77303180	36.83	24.8155	35.9601	26.1868	-0.112085
Ankrd13c	chr3:157610429-157669801	13.4224	18.0072	19.5335	23.7384	0.142658
Ankrd13d	chr19:4270179-4283137	1.11297	0.796268	1.02486	0.889113	-0.278094
Ankrd16	chr2:11699379-11711950	3.28234	3.10232	3.54192	6.12863	-0.872414
Ankrd17	chr5:90656190-90795211	6.90751	11.312	8.22453	14.0517	-0.061124
Ankrd1	chr19:36186454-36194334	432.604	430.361	567.438	618.011	-0.130667
Ankrd22	chr19:34197038-34240531	0.01	0.01	0.01	0.01	0
Ankrd23	chr1:36587378-36592574	0.365526	0.374734	0.317978	0.698635	-1.09972
Ankrd24	chr10:81091284-81110357	2.11442	1.68969	2.18552	1.35881	0.362127
Ankrd26	chr6:118452581-118512274	0.633319	2.83442	0.602313	2.17572	0.30914
Ankrd27	chr7:36371265-36424256	10.9817	9.45111	8.94671	8.30226	-0.108699
Ankrd28	chr14:32513200-32643601	5.07507	7.14574	6.50054	9.88453	-0.110956
Ankrd29	chr18:12410865-12464229	1.70532	1.58075	2.07353	2.59021	-0.430407
Ankrd2	chr19:42110527-42119600	0.181017	0.01	0.179415	0.01	-0.0128247
Ankrd32	chr13:77182348-77274729	2.71442	4.98663	2.39023	4.80239	-0.129182
Ankrd33b	chr15:31221234-31297514	7.24016	5.7159	14.2488	10.2504	0.134117
Ankrd33	chr15:100946185-100950455	0.01	0.01	0.01	0.01	0
Ankrd34a	chr3:96400558-96403701	0.300937	0.15637	0.166356	0.0900275	-0.0586588
Ankrd34b	chr13:93195923-93211613	0.01	0.01	0.01	0.01	0
Ankrd34c	chr9:89623086-89633313	0.01	0.0410367	0.01	0.01	2.03692
Ankrd35	chr3:96474053-96494957	0.288445	0.240334	1.57995	1.66037	-0.334877
Ankrd36	chr11:5469686-5589340	0.01	0.01	0.0184175	0.01	0.881077
Ankrd37	chr8:47082261-47085204	3.50412	5.12788	8.66716	6.2784	1.01447
Ankrd39	chr1:36595017-36604046	3.99913	2.96814	4.12549	4.1926	-0.453405
Ankrd40	chr11:94189314-94203161	47.7176	47.7435	67.3224	64.6919	0.0582809
Ankrd42	chr7:99732692-99785652	1.97568	1.73158	1.44393	1.63384	-0.368526
Ankrd44	chr1:54702183-54983231	1.69315	2.18996	1.04943	1.74063	-0.35881
Ankrd45	chr1:163072842-163100638	0.0225552	0.0526389	0.01	0.0202034	0.208071
Ankrd46	chr15:36407422-36426546	31.8962	25.2221	33.3365	25.3023	0.0591433
Ankrd49	chr9:14584641-14587408	5.90498	9.33432	8.93018	15.811	-0.163556
Ankrd50	chr3:38348182-38383738	5.18814	6.54779	5.27713	7.11788	-0.0959032
Ankrd52	chr10:127814179-127831062	6.81177	9.71669	8.79207	11.2651	0.154851
Ankrd53	chr6:83712639-83718320	0.01	0.01	0.10388	0.01	3.37685
Ankrd54	chr15:78883523-78893289	35.5371	19.3556	38.8178	21.5249	-0.0258625
Ankrd55	chr13:113078658-113174210	0.463224	0.11069	0.21513	0.249322	-2.27799
Ankrd60	chr2:173394161-173403842	0.01	0.01	0.01	0.01	0
Ankrd61	chr5:144651611-144655936	0.124424	0.219311	0.0617807	0.280611	-1.36563
Ankrd6	chr4:32891009-33037801	0.411321	0.501449	0.577294	0.585744	0.264874
Ankrd7	chr6:18816317-18829584	0.01	0.01	0.01	0.0743036	-2.89343
Ankrd9	chr12:112213562-112217231	10.6989	4.43131	13.1483	6.86411	-0.33393
Anks1b	chr10:89336253-90435729	0.01	0.0271337	0.0177651	0.0312776	0.624004
Anks1	chr17:28046250-28199724	2.23163	2.76707	5.53342	9.81296	-0.516256
Anks3	chr16:4941419-4964330	7.51761	6.13352	8.94056	13.8741	-0.927517
Anks4b	chr7:127317371-127327230	0.01	0.01	0.01	0.01	0
Anks6	chr4:47028560-47070178	0.426889	0.138398	0.0472278	0.0637428	-2.05766
Anln	chr9:22135657-22193650	22.0691	36.8537	23.4991	43.3401	-0.143316
Ano10	chr9:122084991-122203541	23.7155	22.1573	21.4288	19.6576	0.0264183
Ano1	chr7:151774453-151924497	0.0180252	0.0841541	0.01	0.01	2.22302
Ano2	chr6:125640436-125990146	0.01	0.01	0.01	0.01	0
Ano3	chr2:110495357-110790401	0.0135941	0.0158378	0.01	0.01	0.220391
Ano4	chr10:88411738-88720535	0.01	0.01	0.01	0.01	0
Ano5	chr7:58766398-58854077	0.229505	0.342692	0.190455	0.447125	-0.65284
Ano6	chr15:95621273-95805903	29.6992	35.3397	35.1831	45.2582	-0.112431
Ano7	chr1:95270472-95300881	0.01	0.01	0.01	0.01	0
Ano8	chr8:73999917-74009966	17.9261	15.1176	16.4159	15.4861	-0.161718
Ano9	chr7:148287117-148303705	0.01	0.01	0.01	0.01	0
Anp32a	chr9:62189149-62226609	80.5103	53.0915	70.5168	48.9078	-0.0727873
Anp32b	chr4:46463988-46485395	587.068	401.158	437.956	298.937	0.00158632
Anp32e	chr3:95733179-95751310	95.126	73.1514	90.5482	74.4654	-0.096836
Anpep	chr7:86966688-86987238	9.99297	13.0475	9.67905	11.0769	0.19017
Antxr1	chr6:87083846-87285769	6.04149	7.40604	2.97821	4.14469	-0.183022
Antxr2	chr5:98313706-98459981	20.0712	25.8222	58.2886	57.9552	0.371756
Antxrl	chr14:34866655-34889185	0.01	0.0486432	0.01	0.01	2.28224
Anxa10	chr8:64535838-64601990	0.01	0.01	0.01	0.01	0
Anxa11	chr14:26661640-26706290	19.4668	22.4303	26.7143	25.583	0.266858
Anxa13	chr15:58173018-58220829	0.390627	0.01	0.464995	0.0706797	-2.56987
Anxa1	chr19:20447923-20465161	495.831	627.8	534.188	636.629	0.0873512
Anxa2	chr9:69301489-69339592	1223.49	971.343	1145	961.882	-0.0815441
Anxa3	chr5:97222403-97274987	336.89	321.472	300.261	300.771	-0.0700325
Anxa4	chr6:86686833-86743578	127.317	112.166	156.053	132.46	0.0536803
Anxa5	chr3:36347845-36374809	221.211	201.08	176.673	171.043	-0.0909193
Anxa6	chr11:54792463-54846973	177.234	196.03	143.967	193.551	-0.281558
Anxa7	chr14:21274482-21299355	50.8188	54.1183	76.1598	80.0712	0.0185001
Anxa8	chr14:34899164-34913754	47.3787	40.7286	15.8121	14.0546	-0.0482093
Anxa9	chr3:95100015-95111098	1.79572	1.99122	2.07439	2.14006	0.104126
Aoah	chr13:20885981-21116123	0.01	0.01	0.01	0.01	0
Aoc2	chr11:101186376-101191008	0.751895	0.999059	1.02016	2.79161	-1.04226
Aoc3	chr11:101191919-101200744	0.718659	0.727788	0.01	0.0169291	-0.741295
Aox1	chr1:58086812-58163254	1.0247	1.04005	0.491407	0.934252	-0.905441
Aox3	chr1:58169979-58257296	0.01	0.01	0.01	0.01	0
Aox4	chr1:58267240-58325440	0.01	0.01	0.01	0.01	0
Ap1ar	chr3:127510182-127540410	22.393	24.7863	22.9301	48.7635	-0.942064
Ap1b1	chr11:4847523-4942797	18.3233	17.4355	22.528	22.7896	-0.0883093
Ap1g1	chr8:112302482-112388109	6.31667	9.90159	5.73848	9.50059	-0.0788524
Ap1g2	chr14:55717671-55725430	1.4794	1.46108	2.83965	4.26967	-0.60639
Ap1m1	chr8:74764030-74781278	42.1339	38.7991	37.8703	33.9933	0.0368563
Ap1m2	chr9:21099900-21116777	0.0524411	0.01	0.01	0.01	-2.3907
Ap1s1	chr5:137510863-137521930	323.082	187.691	447.874	238.521	0.125434
Ap1s2	chrX:160346948-160371598	29.4341	28.8411	49.9616	45.2698	0.112909
Ap1s3	chr1:79603450-79668547	2.57541	4.53674	7.67495	9.63551	0.48865
Ap2a1	chr7:52155742-52184860	31.9441	30.3943	24.2231	26.2779	-0.189215
Ap2a2	chr7:148748078-148818910	47.8556	45.212	33.7489	33.5539	-0.0736226
Ap2b1	chr11:83116198-83218535	27.9397	37.1397	23.3582	34.3201	-0.14448
Ap2m1	chr16:20535552-20544982	196.632	117.251	205.655	124.089	-0.0170477
Ap2s1	chr7:17323792-17334639	369.379	173.322	407.143	196.401	-0.0399116
Ap3b1	chr13:95128914-95336271	9.56249	14.7439	6.85257	10.9826	-0.0558432
Ap3b2	chr7:88605284-88638811	0.01	0.0257063	0.01	0.01	1.36212
Ap3d1	chr10:80169722-80204956	21.2729	24.5562	29.4921	36.4615	-0.0989738
Ap3m1	chr14:21852963-21871664	12.2672	16.6051	14.0334	17.0175	0.158665
Ap3m2	chr8:23897825-23916126	3.33311	2.86767	1.95258	2.49036	-0.567968
Ap3s1	chr18:46901529-46950480	166.192	170.525	109.51	229.437	-1.0299
Ap3s2	chr7:87020210-87065526	11.0822	8.49856	14.5767	9.31755	0.262682
Ap4b1	chr3:103613439-103625948	6.8526	6.28845	7.65897	7.07065	-0.00863128
Ap4e1	chr2:126834446-126895550	3.04827	4.19963	3.36804	6.18649	-0.41494
Ap4m1	chr5:138613248-138619913	6.17514	7.46209	6.32055	6.08658	0.327526
Ap4s1	chr12:52791952-52839926	9.09606	11.3715	9.10474	10.1857	0.160253
Apaf1	chr10:90452055-90545488	3.54252	4.7764	4.1291	6.24295	-0.165254
Apba1	chr19:23833365-24024087	0.0492296	0.0286711	0.024528	0.044016	-1.62353
Apba2	chr7:71646591-71898762	0.01	0.01	0.01	0.01	0
Apba3	chr10:80730916-80735992	52.8372	34.0042	58.47	40.6835	-0.112587
Apbb1ip	chr2:22629846-22731173	3.61493	5.9813	0.373252	0.336713	0.875126
Apbb1	chr7:112706978-112730167	11.7944	8.92625	8.37493	8.11462	-0.356425
Apbb2	chr5:66689963-67010056	13.1466	13.5827	10.5888	13.7542	-0.330253
Apbb3	chr18:36830812-36839020	3.78383	3.42412	3.59153	3.24707	0.00134409
Apc2	chr10:79764564-79781001	0.26728	0.383739	0.639358	0.676684	0.439916
Apcdd1	chr18:63081980-63112849	3.3119	2.43675	3.60125	3.0809	-0.217553
Apc	chr18:34380637-34481844	1.98617	4.53217	2.44281	5.7424	-0.0428979
Apcs	chr1:174824091-174825185	0.01	0.01	0.01	0.01	0
Apeh	chr9:107987744-107996811	16.6229	13.6453	10.4443	13.0281	-0.603673
Apex1	chr14:51544623-51546863	45.775	30.3901	36.7888	24.1906	0.0138597
Apex2	chrX:147006049-147022692	9.75696	10.0968	8.65816	7.79387	0.20111
Aph1a	chr3:95697843-95702515	76.058	47.8293	71.2693	46.2217	-0.044499
Aph1b	chr9:66623293-66643230	3.832	4.93154	3.34549	4.49701	-0.0628066
Aph1c	chr9:66662800-66682513	0.262367	0.450971	0.673244	0.526368	1.13651
Api5	chr2:94251883-94278343	39.0315	49.1704	36.3411	46.4527	-0.0210093
Apip	chr2:102913831-102932806	43.2399	34.2354	61.2943	38.0095	0.352511
Apitd1	chr4:148502457-148511709	38.7457	25.0689	37.399	26.7222	-0.143176
Aplf	chr6:87578422-87622162	6.80485	4.79669	8.0776	6.41605	-0.172285
Apln	chrX:45378322-45388029	9.04461	7.2202	0.833171	0.556666	0.256786
Aplnr	chr2:84976516-84980080	0.01	0.0551592	0.01	0.0211708	1.38153
Aplp1	chr7:31219998-31230601	0.692302	0.852435	0.01	0.01	0.300189
Aplp2	chr9:30957141-31019400	27.0482	32.9375	23.6745	32.3457	-0.166042
Apoa1bp	chr3:87860444-87862417	110.45	71.9585	123.931	60.989	0.404761
Apoa1	chr9:46036712-46038552	0.01	0.01	0.01	0.01	0
Apoa2	chr1:173151694-173156510	0.01	0.01	0.01	0.01	0
Apoa4	chr9:46048926-46051541	0.01	0.01	0.01	0.01	0
Apoa5	chr9:46076690-46080002	0.01	0.0440781	0.0374756	0.01	4.04601
Apobec1	chr6:122527809-122552462	1.03494	0.885196	0.118757	0.104322	-0.0385028
Apobec2	chr17:48558555-48572053	0.478235	0.563704	0.0790585	0.432781	-2.21542
Apobec3	chr15:79722837-79738859	16.1756	14.4294	14.1001	12.8645	-0.0324984
Apobec4	chr1:154597680-154604674	0.01	0.01	0.01	0.01	0
Apob	chr12:7984482-8023645	0.0460829	0.0670194	0.0114853	0.0514433	-1.62285
Apobr	chr7:133728521-133732606	0.44432	0.382087	5.35556	9.23895	-1.00439
Apoc1	chr7:20274828-20278008	0.01	0.01	0.01	0.01	0
Apoc2	chr7:20256927-20263290	0.01	0.01	0.01	0.01	0
Apoc3	chr9:46041132-46043719	0.01	0.01	0.01	0.01	0
Apoc4	chr7:20263432-20266809	0.01	0.01	0.01	0.01	0
Apod	chr16:31296277-31314894	0.133199	0.36408	0.382311	0.239565	2.125
Apoe	chr7:20281592-20284537	0.735947	3.47736	0.68576	1.03639	1.64452
Apof	chr10:127705052-127707207	0.01	0.01	0.01	0.01	0
Apoh	chr11:108256610-108275710	0.41186	0.291418	0.0816881	0.0745787	-0.367702
Apol10a	chr15:77307476-77321499	0.01	0.01	0.01	0.01	0
Apol10b	chr15:77414587-77426555	10.138	8.19789	0.713607	0.605123	-0.0685426
Apol11a	chr15:77338700-77347749	0.01	0.01	0.01	0.01	0
Apol11b	chr15:77464380-77473716	0.560505	0.201974	0.01	0.0387622	-3.42721
Apol6	chr15:76875504-76887538	0.0755281	0.220922	0.0751304	0.211897	0.0525565
Apol7a	chr15:77218646-77229540	0.955079	0.983436	1.06403	0.846449	0.372254
Apol7b	chr15:77252638-77277890	0.01	0.0461667	0.01	0.0354403	0.381466
Apol7c	chr15:77355296-77363745	0.01	0.01	0.01	0.01	0
Apol7d	chr1:71699908-71709417	0.01	0.01	0.01	0.074029	-2.88809
Apol8	chr15:77579042-77585659	0.146957	0.172282	0.19476	0.220428	0.0507675
Apol9a	chr15:77234218-77241510	18.5976	10.711	21.0049	13.4813	-0.156255
Apol9b	chr15:77559501-77566812	23.7827	17.0641	31.2154	21.8448	0.0360144
Apold1	chr6:134932018-134936854	0.103187	0.240953	0.231138	0.115602	2.22308
Apom	chr17:35265941-35268697	0.162262	0.194103	0.01	0.149056	-3.63928
Apon	chr10:127691186-127692957	0.113493	0.133233	0.056374	0.102282	-0.628104
Apoo	chrX:91612448-91662431	64.5826	61.8509	80.6204	63.1883	0.289136
Apool	chrX:109425016-109486039	24.5901	25.8084	31.4437	24.1321	0.451579
Apoo-ps	chrX:91612462-91643541	3.6846	0.01	4.17845	1.89911	-7.38772
Appbp2	chr11:85004811-85048622	12.0972	14.7008	10.9898	12.96	0.0433202
App	chr16:84954680-85173952	54.7002	65.5164	41.2388	66.9198	-0.438122
Appl1	chr14:27732173-27783737	3.81027	6.66677	3.24289	7.05346	-0.313956
Appl2	chr10:83062778-83111409	3.62713	5.06777	3.48023	4.74892	0.0341067
Aprt	chr8:125098536-125100807	488.544	255.714	494.135	229.542	0.172189
Aptx	chr4:40629110-40650227	4.08266	3.63931	2.96158	2.78108	-0.0751232
Aqp11	chr7:104874888-104886757	1.00967	0.594258	0.930418	0.586579	-0.0991633
Aqp12	chr1:94902910-94908846	0.01	0.01	0.01	0.01	0
Aqp1	chr6:55286292-55298549	104.189	80.3305	52.2155	39.7506	0.0183256
Aqp2	chr15:99409486-99414976	0.265625	0.07809	0.01	0.01	-1.76618
Aqp3	chr4:41039756-41045216	0.01	0.01	0.102126	0.277569	-1.4425
Aqp4	chr18:15547902-15569491	0.01	0.01	0.01	0.01	0
Aqp5	chr15:99421458-99425260	145.421	100.702	28.7218	19.4617	0.0313663
Aqp6	chr15:99431830-99435908	0.01	0.01	0.0428028	0.01	2.09771
Aqp7	chr4:40980106-40995169	0.0286174	0.0334626	0.01	0.010275	0.186518
Aqp8	chr7:130605807-130611517	0.01	0.01	0.01	0.0565737	-2.50013
Aqp9	chr9:70958465-71011096	0.01	0.01	0.01	0.029255	-1.54868
Aqr	chr2:113926896-114001075	5.29016	9.45629	5.38817	7.37957	0.384222
Araf	chrX:20425668-20437647	34.9187	33.5321	43.1473	37.6687	0.137447
Arap1	chr7:108496582-108561100	4.25986	5.11504	5.49069	6.0464	0.124849
Arap2	chr5:62993684-63157416	0.01	0.0128655	0.01	0.01	0.363507
Arap3	chr18:38132276-38158623	0.220828	0.257375	0.424283	0.338683	0.546036
Arc	chr15:74499510-74503000	6.46274	4.91274	1.21969	1.3233	-0.513248
Arcn1	chr9:44550227-44575891	51.1707	63.4098	45.96	53.1529	0.0996179
Areg	chr5:91568640-91577458	21.861	15.4267	86.1603	59.8077	0.0237585
Arf1	chr11:59024913-59041769	668.258	446.08	707.544	389.746	0.277182
Arf2	chr11:103828038-103846664	59.6969	48.1929	127.5	85.0778	0.274806
Arf3	chr15:98568056-98593549	131.045	84.0253	138.245	246.416	-1.47503
Arf4	chr14:27457682-27476744	202.06	162.214	177.229	119.66	0.249782
Arf5	chr6:28373639-28376499	299.517	169.01	324.748	177.883	0.0428611
Arf6	chr12:70473136-70476967	74.3523	58.7678	90.4188	150.19	-1.07145
Arfgap1	chr2:180701929-180717229	25.1584	21.978	15.7675	14.326	-0.0566657
Arfgap2	chr2:91105271-91117528	13.3937	13.8934	11.565	9.87349	0.280981
Arfgap3	chr15:83130169-83180677	35.4802	32.7808	39.5559	42.246	-0.209089
Arfgef1	chr1:10127587-10222751	4.91585	10.6556	5.70562	10.9091	0.181022
Arfgef2	chr2:166631080-166723551	4.53623	5.13063	4.79687	5.87442	-0.114711
Arfip1	chr3:84300014-84386547	26.8902	25.8367	29.4486	28.3279	-0.00169212
Arfip2	chr7:112782714-112788930	28.4546	17.3735	26.8992	15.5843	0.0756891
Arfrp1	chr2:181092394-181100109	24.2586	15.6784	25.0697	20.6865	-0.352457
Arg1	chr10:24635012-24647276	0.01	0.0742293	0.01	0.0569865	0.381364
Arg2	chr12:80231774-80257288	0.0663503	0.01	0.0658716	0.01	-0.0104464
Arglu1	chr8:8666575-8690537	60.2173	42.4938	60.7612	54.4737	-0.345334
Arhgap10	chr8:79774264-80041806	19.1484	21.53	20.7917	23.3695	0.000506016
Arhgap11a	chr2:113671649-113688818	12.7954	17.8109	14.1256	20.7348	-0.0766069
Arhgap12	chr18:6024447-6136096	1.9369	3.53957	2.14828	4.14783	-0.0793482
Arhgap15	chr2:43604343-44251473	0.01	0.01	0.01	0.01	0
Arhgap17	chr7:130422662-130513429	6.75338	8.17328	6.7164	9.31735	-0.196925
Arhgap18	chr10:26492317-26638454	3.72286	6.46275	5.90793	10.0678	0.0267118
Arhgap19	chr19:41841077-41876574	7.75036	6.43398	8.49387	7.49475	-0.0880116
Arhgap1	chr2:91490274-91512477	34.3439	31.9964	32.6612	31.9035	-0.068284
Arhgap20	chr9:51573456-51661164	0.01	0.01	0.01	0.01	0
Arhgap21	chr2:20769545-20889348	7.061	11.259	9.7016	14.6192	0.0815629
Arhgap22	chr14:34030008-34183122	14.0557	9.52884	17.6108	10.2407	0.221365
Arhgap23	chr11:97311473-97363714	13.0562	12.5767	11.6693	14.2582	-0.343061
Arhgap24	chr5:102910409-103326956	3.03484	3.69762	3.05555	3.20507	0.216053
Arhgap25	chr6:87408538-87483253	0.01	0.01	0.01	0.01	0
Arhgap26	chr18:39152798-39535939	0.0308227	0.0478524	0.0204789	0.0459142	-0.530205
Arhgap27	chr11:103192797-103225006	0.0955536	0.292679	0.517314	0.498291	1.66899
Arhgap28	chr17:68192047-68353448	4.23002	5.77857	2.65509	3.82578	-0.0769435
Arhgap29	chr3:121656243-121719071	10.6106	15.5328	17.0467	24.5207	0.025304
Arhgap30	chr1:173319090-173340370	0.01	0.01	0.110608	0.0496983	1.15419
Arhgap31	chr16:38598455-38713148	5.9526	7.83758	4.81085	7.11594	-0.167874
Arhgap32	chr9:31923720-32073096	0.849418	1.25245	0.548227	1.12026	-0.470781
Arhgap33	chr7:31307244-31320079	0.863266	0.785104	0.948023	1.21928	-0.499962
Arhgap36	chrX:46823626-46853427	0.01	0.01	0.01	0.01	0
Arhgap39	chr15:76554414-76648600	2.85714	2.95182	2.47237	3.00944	-0.236568
Arhgap40	chr2:158338531-158376364	0.01	0.01	0.01	0.01	0
Arhgap42	chr9:8994952-9239013	4.41614	6.95668	5.14308	7.6422	0.0842564
Arhgap44	chr11:64815540-64976463	6.20005	5.53469	5.51886	5.26709	-0.0964187
Arhgap4	chrX:71139690-71156637	0.0515022	0.0607289	0.01	0.01	0.23775
Arhgap5	chr12:53617063-53668838	3.98232	11.7609	4.19649	12.4557	-0.0072357
Arhgap6	chrX:165233030-165742372	0.0205731	0.0480072	0.761234	1.04452	0.766063
Arhgap8	chr15:84550481-84602637	0.01	0.01	0.01	0.01	0
Arhgap9	chr10:126759019-126766999	0.348751	0.408912	1.83218	1.12112	0.938214
Arhgdia	chr11:120438548-120442934	725.029	422.915	802.635	460.792	0.0229586
Arhgdib	chr6:136872180-136890420	41.3898	22.4422	13.2685	5.87673	0.29186
Arhgdig	chr17:26336127-26338295	6.57784	4.87633	1.8965	2.94169	-1.06512
Arhgef10	chr8:14911662-15001085	6.62346	6.62404	6.65016	7.33256	-0.1408
Arhgef10l	chr4:140070399-140221820	17.3173	11.1525	15.5758	13.985	-0.479419
Arhgef11	chr3:87422672-87541955	3.62407	3.71011	4.94095	13.9902	-1.46771
Arhgef12	chr9:42771924-42913801	5.27707	5.9509	9.46185	11.7412	-0.138015
Arhgef15	chr11:68756655-68770360	0.141195	0.0705815	0.281243	0.270898	-0.946254
Arhgef16	chr4:153652578-153674004	0.01	0.01	0.01	0.01	0
Arhgef17	chr7:108018259-108080675	9.66454	9.7291	8.38709	11.058	-0.389242
Arhgef18	chr8:3393007-3456600	5.98306	6.30284	5.01622	6.04069	-0.192994
Arhgef19	chr4:140798798-140813477	22.563	16.4366	13.3001	13.0965	-0.434787
Arhgef1	chr7:25688004-25711610	19.7041	17.9373	18.5464	21.0598	-0.318888
Arhgef25	chr10:126619576-126627110	15.362	12.8297	15.8743	11.7788	0.170618
Arhgef26	chr3:62142698-62266143	0.997739	1.49513	0.315549	0.425065	0.153718
Arhgef2	chr3:88420128-88451974	32.9791	34.9894	47.8462	56.8312	-0.162913
Arhgef33	chr17:80706746-80788029	0.0259925	0.01	0.01	0.01	-1.3781
Arhgef37	chr18:61653447-61696190	0.0262261	0.122491	0.0783258	0.0470138	2.96001
Arhgef3	chr14:27957178-28217097	2.78957	3.60358	4.27991	5.9943	-0.116622
Arhgef40	chr14:52604507-52625922	9.36725	10.0412	12.9127	17.7988	-0.362757
Arhgef4	chr1:34858566-34869599	0.126859	0.40774	0.0631218	0.227635	-0.166087
Arhgef5	chr6:43215642-43239319	6.97042	7.98134	11.7813	16.637	-0.302513
Arhgef6	chrX:54484661-54591906	0.217898	0.592821	0.01	0.0487562	-0.841642
Arhgef7	chr8:11728104-11835217	10.9905	9.75454	11.5019	11.049	-0.11416
Arhgef9	chrX:92244273-92361878	0.705697	0.843092	2.18026	3.9033	-0.583553
Arid1a	chr4:133234922-133309526	5.68265	8.55619	6.64205	9.64328	0.0525085
Arid1b	chr17:4995073-5347656	2.57798	3.52074	2.8459	4.7956	-0.303189
Arid2	chr15:96117952-96235894	5.15801	7.589	5.16778	8.10578	-0.0923097
Arid3a	chr10:79389787-79417763	1.04483	0.912682	0.725466	0.86243	-0.444583
Arid3b	chr9:57638315-57682041	0.376541	0.516882	0.529355	0.793541	-0.127039
Arid3c	chr4:41670867-41678174	0.01	0.129182	0.0546788	0.0466297	3.92107
Arid4a	chr12:72116953-72200338	1.24929	2.49776	1.35788	3.13624	-0.208154
Arid4b	chr13:14156050-14291870	1.83485	5.12329	1.87072	5.89762	-0.175131
Arid5a	chr1:36364577-36380874	2.32599	2.68306	5.44215	5.31732	0.239517
Arid5b	chr10:67558340-67741474	1.8847	2.7794	2.0429	3.53931	-0.232411
Arih1	chr9:59236360-59334181	13.2695	16.966	17.6382	21.7034	0.055315
Arih2	chr9:108505273-108551711	18.6459	13.888	21.7979	17.959	-0.145536
Ar	chrX:95344095-95518557	0.280465	0.531627	0.51918	1.04524	-0.0869343
Arl10	chr13:54676373-54682489	10.1552	5.12078	12.4932	7.60114	-0.270927
Arl11	chr14:61928589-61930773	0.01	0.01	0.01	0.01	0
Arl13a	chrX:130722039-130742569	0.01	0.01	0.01	0.01	0
Arl13b	chr16:62793514-62846866	5.40538	5.35984	7.07283	8.35729	-0.252958
Arl15	chr13:114584715-114947669	8.50493	7.28507	6.83909	8.59129	-0.552432
Arl16	chr11:120325639-120328914	12.8943	10.5489	15.7259	15.9986	-0.314448
Arl1	chr10:88194158-88205947	184.255	141.699	213.62	145.854	0.171649
Arl2bp	chr8:97190499-97198357	60.0196	60.2887	57.2595	65.6904	-0.191713
Arl2	chr19:6134388-6141137	109.767	60.8782	88.9376	77.9824	-0.660806
Arl3	chr19:46605598-46647575	141.741	82.7512	74.902	92.3352	-1.07828
Arl4a	chr12:40759877-40764574	2.17444	2.71944	0.618074	0.573708	0.430126
Arl4c	chr1:90594800-90598766	52.3204	37.8125	50.2668	32.0472	0.180894
Arl4d	chr11:101526854-101529146	6.15285	6.27286	5.70044	3.70446	0.649675
Arl5a	chr2:52253470-52280394	10.4694	20.5521	12.88	24.994	0.0166582
Arl5b	chr2:14976988-15000818	1.73308	2.35061	2.61179	2.53873	0.480632
Arl5c	chr11:97850893-97857487	1.30186	0.764477	2.76253	2.08079	-0.359164
Arl6ip1	chr7:125262403-125273139	127.361	94.3061	135.213	96.7376	0.0495814
Arl6ip4	chr5:124566116-124568204	89.7489	63.6047	119.517	67.1073	0.335912
Arl6ip5	chr6:97160785-97183309	418.984	298.286	631.707	382.29	0.234389
Arl6ip6	chr2:53051117-53078255	26.7568	25.4956	31.5662	31.3511	-0.0597978
Arl6	chr16:59613146-59639165	18.8813	16.8138	16.6499	14.7882	0.00375934
Arl8a	chr1:137043410-137052845	76.9198	57.9467	145.713	98.0068	0.163547
Arl8b	chr6:108733052-108773717	53.3774	55.1263	69.4609	58.6048	0.29169
Arl9	chr5:77433079-77438502	0.01	0.01	0.01	1.31384	-7.03765
Armc10	chr5:21151801-21168410	32.6523	25.4978	40.4125	29.8769	0.0789586
Armc1	chr3:19032143-19063065	27.9132	24.9768	38.6982	32.4086	0.0955222
Armc2	chr10:41634796-41738188	0.0680095	0.0792821	0.169369	0.0912868	1.11295
Armc3	chr2:19120744-19231870	0.01	0.01	0.01	0.025872	-1.37139
Armc4	chr18:7088230-7297899	0.01	0.01	0.01	0.01	0
Armc5	chr7:135380870-135388614	8.26334	6.29995	7.05325	5.26671	0.0299994
Armc6	chr8:72744091-72758321	19.0932	12.8842	10.9479	9.7468	-0.399804
Armc7	chr11:115336990-115351780	4.35038	3.88113	5.62716	3.85567	0.380754
Armc8	chr9:99378809-99469318	5.67652	5.66882	5.23223	6.77203	-0.374122
Armc9	chr1:88051354-88174859	2.69882	3.99154	1.17999	1.28197	0.44503
Armcx1	chrX:131252476-131256451	6.11264	6.85881	4.84194	4.96443	0.130119
Armcx2	chrX:131338680-131343760	40.5076	40.2422	41.0593	36.3878	0.164762
Armcx3	chrX:131291106-131295995	19.8271	18.4817	24.5507	23.7085	-0.0510257
Armcx4	chrX:131221057-131232311	0.323037	0.605859	0.0357746	0.0400909	0.742944
Armcx5	chrX:132277230-132281865	2.831	3.1931	3.80951	5.49276	-0.35428
Armcx6	chrX:131282993-131285958	3.1439	1.99454	2.82215	2.27709	-0.346889
Arnt2	chr7:91394784-91558548	0.579843	0.958318	0.725548	1.06121	0.176276
Arnt	chr3:95238311-95301161	8.13802	9.94127	6.30405	8.26155	-0.101382
Arntl2	chr6:146754051-146782051	1.36633	1.71389	1.55879	1.34465	0.54016
Arntl	chr7:120350978-120457640	6.44253	6.28963	7.75693	7.73053	-0.0297268
Arpc1a	chr5:145844737-145869625	71.5421	81.7231	51.4491	78.5018	-0.417628
Arpc1b	chr5:145875124-145889055	282.255	268.901	225.037	266.792	-0.315476
Arpc2	chr1:74283123-74314787	241.331	213.435	222.763	285.874	-0.537086
Arpc3	chr5:122841936-122856187	337.932	218.882	379.685	212.133	0.213251
Arpc4	chr6:113328106-113340441	186.69	117.912	182.646	110.978	0.0558456
Arpc5	chr1:154613671-154622710	164.746	127.952	184.792	137.89	0.0577441
Arpc5l	chr2:38863658-38871392	91.9529	72.087	113.448	77.7138	0.194637
Arpp19	chr9:74885420-74908120	15.5454	26.4203	22.2504	35.9734	0.0720618
Arpp21	chr9:111967594-112137345	0.0611869	0.0593552	0.01	0.01	-0.0438484
Arr3	chrX:97800835-97813832	0.01	0.01	0.01	0.01	0
Arrb1	chr7:106683995-106755281	4.20104	3.71593	4.45012	4.18286	-0.0876758
Arrb2	chr11:70246081-70254330	21.163	17.1983	16.5567	17.9362	-0.414738
Arrdc1	chr2:24780871-24790801	6.2326	4.41585	9.82014	8.71022	-0.324109
Arrdc2	chr8:73359036-73363619	2.7177	2.87457	1.99984	1.60486	0.398392
Arrdc3	chr13:81022682-81035303	2.34788	3.4055	2.43996	2.85177	0.311507
Arrdc4	chr7:75881879-75894124	0.54514	0.531089	0.01	0.01	-0.0376774
Arrdc5	chr17:56433533-56439709	0.01	0.01	0.01	0.01	0
Arsa	chr15:89302906-89307855	13.8555	12.4924	8.25079	7.10011	0.0672945
Arsb	chr13:94541633-94712971	5.30273	4.40108	4.63382	3.24698	0.244229
Arsg	chr11:109334687-109434643	0.535039	0.493001	0.128704	0.429535	-1.85677
Arsi	chr18:61071893-61077422	0.01	0.01	0.01	0.01	0
Arsj	chr3:126066769-126143292	12.6148	14.4017	7.16489	7.93438	0.043949
Arsk	chr13:76197869-76236108	1.90813	3.64865	1.62531	2.10059	0.565123
Art1	chr7:109250256-109259662	0.01	0.01	0.01	0.01	0
Art2b	chr7:108727373-108729675	0.01	0.01	0.01	0.01	0
Art3	chr5:92760866-92843653	0.236346	0.485748	0.01	0.01	1.03931
Art4	chr6:136796971-136806121	0.01	0.01	0.01	0.01	0
Art5	chr7:109245392-109248743	0.01	0.160981	0.01	0.123588	0.381352
Artn	chr4:117598764-117602368	0.226239	0.236558	0.01	0.01	0.0643456
Arv1	chr8:127246038-127258023	8.16942	5.46438	6.26333	4.34785	-0.0535447
Arvcf	chr16:18348274-18407167	3.44927	2.71703	5.46354	6.56937	-0.610179
Arxes1	chrX:132567905-132569485	0.583428	0.308296	0.01	0.01	-0.92024
Arxes2	chrX:132528358-132529898	4.26876	3.49585	0.0597151	0.162653	-1.7338
Arx	chrX:90531845-90543694	0.01	0.01	0.01	0.01	0
As3mt	chr19:46781932-46815585	4.50541	4.73777	0.51464	0.792704	-0.550669
Asah1	chr8:42425996-42460051	54.8424	58.7975	60.1125	73.6049	-0.191674
Asah2	chr19:32059140-32177630	0.789949	1.62161	1.48827	2.62784	0.217353
Asap1	chr15:63918401-64214481	25.2519	31.2507	16.4658	20.0831	0.020986
Asap2	chr12:21117616-21276032	0.905977	1.79996	0.902623	1.53444	0.224902
Asap3	chr4:135762279-135802488	1.70771	1.76696	1.30539	1.38267	-0.0337701
Asb10	chr5:24038514-24046266	0.01	0.01	0.01	0.0338857	-1.76068
Asb11	chrX:160876032-160897032	0.01	0.01	0.01	0.01	0
Asb12	chrX:92665537-92673468	0.01	0.01	0.01	0.01	0
Asb13	chr13:3633277-3651025	2.02363	1.56391	1.04255	0.648944	0.312155
Asb14	chr14:27707789-27728443	0.01	0.0582675	0.01	0.01	2.54269
Asb15	chr6:24478143-24523164	0.01	0.0227556	0.01	0.01	1.18622
Asb16	chr11:102130136-102139375	0.01	0.01	0.01	0.01	0
Asb17	chr3:153507210-153516579	0.01	0.01	0.01	0.01	0
Asb18	chr1:91849252-91911152	0.01	0.01	0.01	0.01	0
Asb1	chr1:93437141-93456167	5.43025	5.03545	7.66252	7.61832	-0.100549
Asb2	chr12:104559351-104594211	0.128097	0.0748617	0.01	0.01	-0.774941
Asb3	chr11:30854397-31002704	4.91901	5.83586	3.1948	5.11639	-0.432823
Asb4	chr6:5333385-5383021	0.103153	0.180655	0.0256736	0.138676	-1.62491
Asb5	chr8:55635683-55673189	151.103	153.338	93.4323	96.9002	-0.0313942
Asb6	chr2:30678617-30683820	36.4373	23.4131	39.2722	33.2771	-0.399119
Asb7	chr7:73789456-73834447	3.46297	3.33345	5.10304	5.20574	-0.0837333
Asb8	chr15:97965070-97996009	27.5172	20.9227	34.3058	23.5497	0.147483
Asb9	chrX:160935834-160977684	0.01	0.01	0.01	0.01	0
Ascc1	chr10:59465552-59562738	25.5721	18.3362	21.1458	18.8312	-0.31263
Ascc2	chr11:4537795-4583388	10.1543	10.8624	9.1134	9.70839	0.00600942
Ascc3	chr10:50312474-50571008	3.03342	6.07727	3.72731	8.59121	-0.202247
Ascl1	chr10:86953785-86956405	0.01	0.01	0.01	0.01	0
Ascl2	chr7:150152726-150155169	0.01	0.01	0.01	0.01	0
Ascl3	chr7:116870978-116875246	0.661304	0.01	0.01	0.01	-6.04724
Asf1a	chr10:53316766-53329021	27.8857	21.021	32.6506	22.8094	0.109787
Asf1b	chr8:86479592-86494094	74.8223	46.0692	70.3552	40.3974	0.10073
Asgr1	chr11:69867625-69871397	1.35654	0.807958	4.64751	3.01261	-0.122128
Asgr2	chr11:69906145-69919688	0.0689633	0.01	0.01	0.01	-2.78583
Ash1l	chr3:88769733-88883297	1.7629	3.93699	3.71382	9.31464	-0.167454
Ash2l	chr8:26926472-26958166	31.7997	33.959	26.0715	24.9565	0.157843
Asl	chr5:130487372-130500201	25.89	22.0805	14.4524	14.7093	-0.255044
Asna1	chr8:87541829-87549177	143.838	95.1386	57.5826	162.237	-2.09074
Asnsd1	chr1:53401460-53409596	31.2589	53.4388	24.9771	38.9368	0.133091
Asns	chr6:7625170-7643182	60.9461	60.4838	67.8109	74.8671	-0.153795
Aspa	chr11:73118489-73138139	0.723137	0.849445	0.119703	0.0543434	1.37153
Aspdh	chr7:51720804-51723121	0.01	0.01	0.01	0.01	0
Aspg	chr12:113344893-113365784	0.0314867	0.01	0.01	0.01	-1.65474
Asphd1	chr7:134089521-134093095	0.01	0.01	0.01	0.01	0
Asphd2	chr5:112814465-112821233	0.232339	0.0682041	0.01	0.10472	-5.15677
Asph	chr4:9376231-9596491	29.3026	31.7595	10.4818	13.2492	-0.221859
Aspm	chr1:141351349-141390665	1.07938	2.34136	1.20628	2.84194	-0.119167
Aspn	chr13:49639811-49662931	3.93696	5.73551	0.0744375	0.0335779	1.69136
Asprv1	chr6:86578167-86579698	0.0605392	0.01	0.0601263	0.0545966	-2.45869
Aspscr1	chr11:120534286-120570760	58.7026	38.4923	37.9522	28.5557	-0.19845
Asrgl1	chr19:9186208-9210056	3.27588	2.34511	0.72836	0.41544	0.327787
Ass1	chr2:31325789-31376190	140.887	138.056	29.4625	31.1572	-0.109976
Aste1	chr9:105297721-105308086	2.89174	2.2186	2.62385	2.94434	-0.548551
Astl	chr2:127164374-127183391	0.01	0.01	0.01	0.01	0
Astn1	chr1:160292434-160621917	0.01	0.01	0.01	0.01	0
Astn2	chr4:65041836-66065517	0.01772	0.0206602	0.01	0.01	0.221475
Asxl1	chr2:153171874-153229743	7.61754	9.35694	7.9806	9.43443	0.0552739
Asxl2	chr12:3426856-3506849	1.9936	4.08517	1.72321	4.02773	-0.189847
Asxl3	chr18:22503589-22688728	0.01	0.01	0.01	0.01	0
Asz1	chr6:18000963-18059061	0.01	0.01	0.01	0.01	0
Atad1	chr19:32747052-32786788	38.338	43.1058	41.3119	46.3448	0.00325677
Atad2b	chr12:4924158-5054216	1.31105	2.21399	1.44628	2.64757	-0.116395
Atad2	chr15:57925601-57966637	10.2131	22.7718	9.74006	23.3144	-0.102393
Atad3a	chr4:155114748-155135207	33.1986	25.5504	19.7809	19.1452	-0.330659
Atad5	chr11:79902901-79949293	1.24197	2.65817	1.15964	2.74055	-0.142985
Atat1	chr17:36034540-36047013	10.7302	8.53253	8.82289	6.18884	0.180952
Atcay	chr10:80667257-80693524	0.01	0.01	0.01	0.0409482	-2.0338
Ate1	chr7:137535007-137663883	6.31499	7.97438	6.5867	11.928	-0.520133
Atf1	chr15:100058289-100091679	39.0815	37.4325	41.6203	36.0665	0.14444
Atf2	chr2:73654565-73730696	11.027	14.4969	16.3868	23.5467	-0.128285
Atf3	chr1:192994175-193007212	7.48913	8.61518	36.5568	23.0462	0.867693
Atf4	chr15:80085613-80087975	303.679	369.327	449.818	554.71	-0.0200406
Atf5	chr7:52067625-52072028	92.2469	87.3956	130.269	146.465	-0.247002
Atf6b	chr17:34784090-34792019	36.2529	23.0857	14.4456	26.4993	-1.52642
Atf6	chr1:172634587-172797902	6.43807	8.39782	8.35924	12.6781	-0.217508
Atf7ip2	chr16:10192998-10243144	0.01	0.0391258	0.01	0.01	1.96812
Atf7ip	chr6:136467371-136555900	4.49222	6.70255	4.438	6.21993	0.0902921
Atf7	chr15:102367074-102455852	0.870671	1.29795	1.76297	2.93521	-0.159422
Atg10	chr13:91074953-91363592	6.11146	5.49855	8.96496	6.3833	0.337526
Atg12	chr18:46892070-46901233	18.1098	25.2097	29.3833	31.2324	0.389161
Atg13	chr2:91514768-91550749	14.9474	10.9745	17.4586	11.0635	0.212396
Atg14	chr14:48160567-48188109	2.78839	2.36974	2.87365	3.46283	-0.503765
Atg16l1	chr1:89652585-89689003	9.16509	9.04831	8.84776	8.11434	0.106338
Atg16l2	chr7:108438129-108450602	5.4987	3.33766	5.44837	5.10608	-0.626638
Atg2a	chr19:6241667-6262304	3.4431	4.47659	3.37942	4.09352	0.102126
Atg2b	chr12:106851748-106923451	2.64683	3.50953	1.97477	2.32928	0.168813
Atg3	chr16:45158941-45188651	24.8288	18.4744	31.7155	24.8288	-0.0733137
Atg4a	chrX:137491455-137598813	8.37128	9.65764	10.9613	10.9673	0.205433
Atg4b	chr1:95651609-95686106	17.2317	15.5852	17.725	16.6666	-0.0560747
Atg4c	chr4:98860624-98926478	8.53815	8.30847	7.50674	7.90568	-0.114037
Atg4d	chr9:21069728-21079281	9.7279	7.93737	9.34621	7.83748	-0.0394754
Atg5	chr10:43988163-44084097	36.2141	26.2535	40.4564	30.5722	-0.0598898
Atg7	chr6:114593118-114810632	8.15232	7.36794	9.07333	9.59288	-0.226283
Atg9a	chr1:75177434-75188584	16.5568	12.1429	17.2423	12.3049	0.0393997
Atg9b	chr5:23889998-23897961	0.793869	0.926178	0.918773	1.11447	-0.0561878
Athl1	chr7:148127479-148133557	5.1086	5.36414	5.39909	4.94125	0.198264
Atic	chr1:71603729-71625977	68.9025	75.8509	40.067	44.4791	-0.0121033
Atl1	chr12:70994091-71065072	0.487051	0.213421	0.121182	0.327661	-2.6254
Atl2	chr17:80247729-80295463	15.2341	19.5245	17.8842	24.2853	-0.0834168
Atl3	chr19:7568529-7613099	13.8524	19.1761	12.1778	17.1703	-0.0264882
Atmin	chr8:119467292-119484345	5.79854	6.12713	4.18862	5.93217	-0.422562
Atm	chr9:53245226-53344776	0.658084	2.03166	0.79659	1.8234	0.431597
Atn1	chr6:124692561-124706505	29.5785	32.6181	62.9998	96.2591	-0.470452
Atoh1	chr6:64679139-64681229	0.01	0.01	0.01	0.01	0
Atoh7	chr10:62562903-62563353	0.01	0.01	0.01	0.01	0
Atoh8	chr6:72156171-72185571	15.9481	12.1055	4.31671	4.89624	-0.579468
Atox1	chr11:55260144-55274640	187.703	279.278	151.574	268.079	-0.249386
Atp10a	chr7:65913571-66084796	4.31624	2.92682	6.21807	6.76687	-0.682463
Atp10b	chr11:42963378-43075787	0.01	0.0137419	0.0117576	0.01	0.692176
Atp11a	chr8:12757015-12868728	10.8744	9.98033	9.72352	8.47624	0.0742819
Atp11b	chr3:35653059-35755198	7.04748	9.50394	7.77405	20.2809	-0.951963
Atp11c	chrX:57476466-57657156	2.40969	4.56714	1.62736	3.98606	-0.369987
Atp12a	chr14:56983904-57007388	0.01	0.01	0.01	0.01	0
Atp13a1	chr8:72315061-72331647	15.5156	15.7434	9.20045	11.836	-0.342376
Atp13a2	chr4:140542787-140563616	12.8533	6.66832	8.40825	4.27504	0.0291191
Atp13a3	chr16:30312509-30388616	16.814	21.0901	22.8869	29.1125	-0.020213
Atp13a4	chr16:29396123-29544950	0.01	0.01	0.0409921	0.01	2.03535
Atp13a5	chr16:29231999-29378818	0.01	0.01	0.01	0.01	0
Atp1a1	chr3:101380141-101408630	79.8746	89.4204	42.8184	52.4413	-0.129606
Atp1a2	chr1:174201839-174228195	0.0525539	0.229587	0.314193	0.634435	1.11335
Atp1a3	chr7:25763185-25790956	1.96378	1.74616	14.5023	7.87485	0.711509
Atp1a4	chr1:174153638-174188555	0.01	0.01	0.024099	0.0216868	0.152157
Atp1b1	chr1:166367229-166388486	35.5084	31.1287	15.2829	13.9042	-0.053518
Atp1b2	chr11:69413251-69419462	0.0577365	0.168617	0.0862012	0.103549	1.28166
Atp1b3	chr9:96233094-96264718	121.254	126.861	112.692	100.978	0.223566
Atp1b4	chrX:35669298-35689961	0.01	0.01	0.01	0.01	0
Atp2a1	chr7:133589373-133606587	0.269977	0.315143	1.4173	1.34151	0.302463
Atp2a2	chr5:122903521-122952234	51.3278	64.9737	39.8954	54.0715	-0.0985299
Atp2a3	chr11:72774670-72806545	0.0918276	0.256965	0.0914554	0.0657441	1.96078
Atp2b1	chr10:98377785-98488777	10.6084	16.1648	23.1177	45.4369	-0.367217
Atp2b2	chr6:113695661-113992074	0.01	0.01	0.01	0.01	0
Atp2b3	chrX:70748424-70818609	0.01	0.0140799	0.01	0.01	0.493638
Atp2b4	chr1:135599250-135650324	3.21788	5.04668	5.44344	6.7834	0.331735
Atp2c1	chr9:105313691-105423587	16.5723	18.2418	17.0801	19.1843	-0.0291341
Atp2c2	chr8:122223908-122281618	0.0263224	0.01	0.131022	0.0471873	0.0770491
Atp4a	chr7:31497227-31510553	0.01	0.01	0.01	0.01	0
Atp4b	chr8:13386208-13396778	0.01	0.01	0.01	0.01	0
Atp5a1	chr18:78012506-78021607	356.71	333.319	191.517	197.499	-0.142227
Atp5b	chr10:127520362-127527444	1110.68	989.502	858.603	796.824	-0.058936
Atp5c1	chr2:9977658-10002137	430.635	346.91	418.34	286.69	0.233278
Atp5d	chr10:79605059-79608563	763.777	406.111	776.392	361.453	0.191696
Atp5e	chr2:174286575-174289602	447.907	570.144	463.963	557.985	0.0819106
Atp5f1	chr3:105745595-105763166	291.213	242.131	373.545	249.487	0.316026
Atp5g1	chr11:95934106-95937008	498.727	279.584	531.969	283.685	0.0720821
Atp5g2	chr15:102493298-102501478	1215.13	720.111	1319.65	673.468	0.215652
Atp5g3	chr2:73746503-73749383	1487.74	951.894	1793.76	919.729	0.31945
Atp5h	chr11:115277010-115281233	849.224	543.442	890.841	476.942	0.257333
Atp5j2	chr5:145944574-145952461	788.528	563.004	824.151	603.932	-0.0374937
Atp5j	chr16:84828115-84835870	362.436	348.153	500.87	331.557	0.537167
Atp5k	chr5:108862271-108863397	544.323	597.056	562.942	774.575	-0.327016
Atp5l	chr9:44721330-44728825	716.164	492.801	765.906	530.825	-0.0103516
Atp5o	chr16:91925467-91931875	630.051	374.769	700.607	358.261	0.218131
Atp5s	chr12:70825948-70845645	2.63579	4.42507	2.43046	3.17068	0.363902
Atp5sl	chr7:26404432-26410569	6.70157	4.24293	10.1584	5.78596	0.152606
Atp6ap1	chrX:71542435-71550060	109.214	111.403	107.201	110.812	-0.0191665
Atp6ap1l	chr13:91023053-91044960	0.01	0.01	0.165092	0.01	4.0452
Atp6ap2	chrX:12164884-12194177	64.1855	70.4737	86.2837	98.9836	-0.0632632
Atp6v0a1	chr11:100870765-100925031	10.4959	10.3533	10.4459	10.371	-0.00935154
Atp6v0a2	chr5:125079632-125204825	16.7317	14.3284	21.3506	21.3632	-0.224558
Atp6v0a4	chr6:37998482-38074586	0.0515767	0.0620667	0.0271926	0.0235726	0.473206
Atp6v0b	chr4:117556934-117559934	345.244	203.711	457.671	256.664	0.0733386
Atp6v0c	chr17:24300832-24306374	592.197	382.245	856.367	452.165	0.289804
Atp6v0d1	chr8:108048369-108089940	92.7903	70.465	111.926	82.7385	0.0388475
Atp6v0d2	chr4:19803984-19849713	0.01	0.01	0.0344829	0.0311115	0.14844
Atp6v0e2	chr6:48487567-48491799	4.91077	4.2603	3.5632	2.82858	0.1281
Atp6v0e	chr17:26813340-26836591	369.779	266.97	408.086	349.89	-0.248014
Atp6v1a	chr16:44085516-44139132	19.6754	27.2326	16.089	24.6763	-0.148109
Atp6v1b1	chr6:83693010-83708804	0.01	0.01	0.01	0.01	0
Atp6v1b2	chr8:71612634-71637616	37.9938	37.29	48.6288	53.4931	-0.164511
Atp6v1c1	chr15:38591658-38622199	73.3648	69.4741	91.7956	83.398	0.0597984
Atp6v1c2	chr12:17291526-17331536	0.288088	0.207517	2.06051	2.28512	-0.622546
Atp6v1d	chr12:79943968-79962625	101.117	75.7443	114.763	77.4331	0.150815
Atp6v1e1	chr6:120745261-120772703	146.057	94.3665	209.691	121.335	0.159088
Atp6v1e2	chr17:87343448-87347227	0.01	0.01	0.01	0.01	0
Atp6v1f	chr6:29417782-29420509	165.798	108.441	270.141	191.695	-0.117616
Atp6v1g1	chr4:63205798-63211735	660.639	488.034	520.107	373.249	0.0417955
Atp6v1g2	chr17:35373540-35375712	0.311552	0.292882	0.247512	0.281059	-0.272533
Atp6v1g3	chr1:140170314-140186039	0.01	0.01	0.01	0.01	0
Atp6v1h	chr1:5073253-5152630	36.408	39.3233	32.6096	34.9751	0.0100977
Atp7a	chrX:103222562-103323499	1.53295	2.85587	2.23762	4.40176	-0.0784958
Atp7b	chr8:23104819-23170546	0.0351656	0.0204993	0.0175145	0.01	0.0299627
Atp8a1	chr5:68009377-68238670	0.01	0.0231973	0.01	0.01	1.21396
Atp8a2	chr14:60266577-60705671	0.01	0.02661	0.0227065	0.01	2.59507
Atp8b1	chr18:64688632-64820654	0.01	0.01	0.01	0.01	0
Atp8b2	chr3:89743402-89767254	20.5681	16.0907	34.1126	34.6875	-0.378293
Atp8b3	chr10:79982329-80001869	0.0942212	0.153824	0.0187694	0.01	1.61554
Atp8b4	chr2:126146708-126317289	0.282509	0.17327	0.01	0.01	-0.705279
Atp8b5	chr4:43280030-43386703	0.0742582	0.0216476	0.0554734	0.0664681	-2.03921
Atp9a	chr2:168459937-168567636	0.317176	0.227828	0.0242805	0.0218519	-0.325295
Atp9b	chr18:80930879-81130797	9.39517	8.8413	6.62832	6.76442	-0.11699
Atpaf1	chr4:115457418-115484919	16.768	13.2981	13.7507	12.095	-0.149396
Atpaf2	chr11:60214125-60230601	27.2292	19.1391	27.9773	15.9297	0.303908
Atpif1	chr4:132086469-132091329	149.151	88.3327	137.756	75.2796	0.11603
Atrip	chr9:108962260-108976638	5.01195	5.34853	4.11675	5.2077	-0.245371
Atr	chr9:95758015-95852063	1.3159	2.31576	1.20134	2.09179	0.0153419
Atrn	chr2:130732231-130856062	4.11243	5.30515	3.59105	4.47778	0.0490243
Atrnl1	chr19:57685523-58207830	3.81371	4.18944	3.9506	5.26175	-0.277908
Atrx	chrX:102992955-103124711	1.81011	5.78901	1.52971	5.74434	-0.23164
Atxn10	chr15:85166810-85294266	78.6335	85.6753	71.8025	76.9826	0.0232378
Atxn1	chr13:45645124-46060360	1.67946	1.76636	1.57483	2.12027	-0.35627
Atxn1l	chr8:112250350-112261639	5.54012	7.09275	9.39027	12.7036	-0.0795702
Atxn2	chr5:122161617-122264959	10.7224	14.37	11.7474	14.871	0.082272
Atxn2l	chr7:133635221-133646816	18.2508	21.6921	17.7012	24.0362	-0.192152
Atxn3	chr12:103157110-103196453	3.54787	4.86859	2.92256	4.72642	-0.236964
Atxn7	chr14:14845004-14939815	0.975681	2.09261	1.32797	2.53177	0.169896
Atxn7l1	chr12:33832550-33936022	17.3381	20.5282	14.2691	15.1845	0.153957
Atxn7l2	chr3:108005145-108013445	2.95409	2.96474	3.19596	6.98951	-1.12375
Atxn7l3b	chr10:112362483-112366082	38.6792	41.0744	45.0799	45.65	0.0685522
Atxn7l3	chr11:102150613-102157943	24.9232	28.4347	32.4502	55.7355	-0.590206
AU015836	chrX:91213994-91220809	0.01	0.01	0.01	0.01	0
AU016765	chr17:64863428-64904930	0.01	0.01	0.01	0.01	0
AU018091	chr7:3154659-3169204	2.05652	2.20049	5.60639	7.76575	-0.372434
AU019823	chr9:50413344-50425569	4.6208	6.73603	4.64338	7.85492	-0.214666
AU021092	chr16:5211911-5222392	4.27573	3.08308	3.97031	2.74068	0.0629177
AU022252	chr4:118897742-118905329	6.97712	6.7682	6.79195	6.06175	0.120229
AU022751	chrX:5658335-5660538	0.01	0.01	0.03971	0.01	1.9895
AU040320	chr4:126430798-126546938	15.2018	13.8127	16.5266	19.0618	-0.344145
AU041133	chr10:81590757-81615810	0.19662	1.95369	0.815213	3.0877	1.39144
Auh	chr13:52930478-53025046	13.4555	9.80838	13.2844	8.2321	0.234287
Aup1	chr6:83004514-83007676	129.271	95.1813	141.157	102.707	0.017117
Aurkaip1	chr4:155205377-155207207	0.01	83.7789	0.01	60.5352	0.468809
Aurka	chr2:172181689-172196070	78.6315	65.6066	68.4633	57.0788	0.001107
Aurkb	chr11:68859144-68865164	48.5305	44.0344	37.8192	33.6193	0.0295801
Aurkc	chr7:6948095-6955802	0.01	0.01	0.0846756	0.01	3.08195
Auts2	chr5:131913551-133018213	1.14219	1.63779	0.565669	0.961012	-0.244648
AV320801	chrX:131702162-131712171	0.0340757	0.01	0.120646	0.142205	-2.00594
Aven	chr2:112333120-112471410	45.3224	29.9987	45.1889	31.2145	-0.0615695
Avil	chr10:126437764-126458050	0.0281063	0.164145	0.531559	0.604815	2.35975
Avl9	chr6:56664898-56711905	2.41461	3.48007	3.39044	5.46256	-0.160777
Avpi1	chr19:42197764-42203483	115.567	92.1691	181.879	125.654	0.207147
Avp	chr2:130406412-130408277	0.01	0.01	0.01	0.01	0
Avpr1a	chr10:121885554-121890509	0.129094	0.113171	0.0321155	0.01	1.49335
Avpr1b	chr1:133495690-133508577	0.01	0.01	0.01	0.01	0
Avpr2	chrX:71137440-71139767	0.01	0.01	0.01	0.01	0
AW011738	chr4:155577392-155580137	0.062648	0.073216	0.0623456	0.0562037	0.374514
AW112010	chr19:11122101-11125056	0.01	0.01	0.01	0.01	0
AW146154	chr7:48734243-48755260	1.23835	1.9949	1.15895	2.46347	-0.399977
AW209491	chr13:14722511-14730469	9.35857	8.25191	11.9436	9.59945	0.133658
AW549877	chr15:3932034-3945752	7.3855	9.21392	9.49194	11.4006	0.0547837
AW551984	chr9:39394980-39411709	0.01	0.01	0.01	0.01	0
AW554918	chr18:25327520-25625822	1.47702	1.88273	2.65177	3.50977	-0.0542837
Awat1	chrX:97767585-97773545	0.01	0.01	0.01	0.01	0
Awat2	chrX:97597560-97638056	0.0567443	0.210005	0.0563719	0.102281	1.02838
Axin1	chr17:26275630-26332756	25.6977	20.9987	27.2421	19.9509	0.158043
Axin2	chr11:108781662-108812095	0.0586798	0.114061	0.0389624	0.0350221	1.11269
Axl	chr7:26541518-26573752	164.039	131.503	125.489	97.4455	0.0459501
AY074887	chr9:54798063-54798761	0.01	0.402713	0.01	0.01	5.33168
AY358078	chr14:52419720-52446034	0.03199	0.01	0.01	0.01	-1.67762
AY702102	chr2:169787512-169788687	0.01	0.01	0.01	0.01	0
AY702103	chr17:50378532-50385641	0.01	0.01	0.01	0.01	0
AY761184	chr8:22812995-22814119	0.01	0.01	0.01	0.01	0
AY761185	chr8:22083372-22084427	0.01	0.01	0.01	0.01	0
Aym1	chr5:113786313-113786841	0.01	0.01	0.01	0.01	0
Azgp1	chr5:138422748-138431460	0.01	0.01	0.01	0.01	0
Azi2	chr9:117949639-117978912	9.40108	13.0308	11.9767	15.9829	0.0547287
Azin1	chr15:38417184-38449021	55.3882	59.115	119.888	114.64	0.158525
B020004J07Rik	chr4:101507573-101516627	0.0451411	0.01	0.01	0.01	-2.17444
B130006D01Rik	chr11:95584899-95588087	0.01	0.01	0.01	0.01	0
B130024G19Rik	chr7:77510268-77556032	0.01	0.0583789	0.01	0.01	2.54545
B230118H07Rik	chr2:101400937-101469143	13.522	12.3196	11.4133	9.6134	0.113247
B230216G23Rik	chr6:142361950-142368260	0.120615	0.212525	0.299486	0.543854	-0.0435058
B230217C12Rik	chr11:97702093-97704357	0.821145	2.13029	0.732908	0.594737	1.67672
B230219D22Rik	chr13:55794484-55804861	13.951	19.496	16.3191	19.1672	0.250732
B230307C23Rik	chr16:98218511-98237921	0.851778	1.45979	1.84362	2.10138	0.588415
B2m	chr2:121973422-121978818	541.642	446.359	1042.82	647.663	0.408039
B3galnt1	chr3:69377840-69402882	6.18755	7.46695	0.01	0.138959	-3.52544
B3galnt2	chr13:14046940-14091335	9.57706	10.5232	10.5025	8.60956	0.422634
B3galt1	chr2:67942728-67960939	0.426146	0.55186	0.45599	0.720143	-0.286325
B3galt2	chr1:145487826-145497067	0.01	0.01	0.01	0.01	0
B3galt4	chr17:34086856-34088433	1.2864	1.44195	2.72986	2.37211	0.367344
B3galt5	chr16:96457407-96541465	0.01	0.01	0.01	0.01	0
B3galt6	chr4:155363574-155366787	7.76474	4.07077	6.52042	4.19014	-0.293675
B3gat1	chr9:26559146-26568923	0.01	0.01	0.01	0.01	0
B3gat2	chr1:23768764-23854697	0.0573001	0.0222741	0.0380476	0.017098	-0.209191
B3gat3	chr19:8994882-9001726	20.4179	12.9781	17.7395	15.6266	-0.470798
B3gnt2	chr11:22734738-22760336	17.4375	15.7061	33.7527	30.3318	0.00329682
B3gnt3	chr8:74215617-74225699	0.0420572	0.01	0.01	0.01	-2.07235
B3gnt4	chr5:123960468-123961891	0.330084	0.310507	0.262168	0.0595951	2.04902
B3gnt5	chr16:19760326-19772846	0.0547331	0.212747	0.01	0.01	1.95866
B3gnt6	chr7:105340924-105347985	0.01	0.01	0.01	0.01	0
B3gnt7	chr1:88199795-88203880	0.01	0.01	0.01	0.01	0
B3gnt8	chr7:26412642-26414509	0.555935	0.564019	0.565359	0.228314	1.32897
B3gntl1	chr11:121477521-121534465	3.33638	2.73936	3.73937	3.15426	-0.0389474
B430306N03Rik	chr17:48455486-48465836	0.01	0.01	0.01	0.01	0
B4galnt1	chr10:126602211-126609396	7.19046	4.58525	7.38392	4.16846	0.175792
B4galnt2	chr11:95724872-95776185	0.01	0.01	0.01	0.0182949	-0.871443
B4galnt3	chr6:120153827-120244577	0.01	0.0336986	0.0574255	0.0258683	2.9032
B4galnt4	chr7:148247172-148258018	1.64415	1.21611	0.681941	0.761563	-0.59438
B4galt1	chr4:40751614-40801570	31.9331	29.7905	23.1241	19.4932	0.146223
B4galt2	chr4:117545604-117556081	22.4669	22.9043	14.3434	24.7863	-0.761337
B4galt3	chr1:173200458-173207026	10.9751	6.73267	11.7835	8.51394	-0.236122
B4galt4	chr16:38742371-38769167	4.3992	3.80353	3.32291	3.05603	-0.0891126
B4galt5	chr2:167123944-167174678	20.6385	15.3307	38.3162	32.0207	-0.169961
B4galt6	chr18:20843099-20904905	9.35093	10.5662	16.1144	15.4633	0.235783
B4galt7	chr13:55701471-55711315	20.1521	15.9772	23.9708	16.1636	0.233617
B630005N14Rik	chr6:13575674-13627966	6.5874	8.29443	9.4096	11.3631	0.060282
B630019K06Rik	chrX:8469478-8472090	3.10882	2.12649	0.394907	0.385837	-0.514369
B930041F14Rik	chr4:155068450-155070592	6.83914	4.09983	1.02432	1.48108	-1.27023
B9d1	chr11:61318673-61326429	39.6387	22.5653	30.9561	17.5221	0.00824678
B9d2	chr7:26466176-26471577	19.6095	10.0083	21.7903	9.76352	0.187861
Baalc	chr15:38765454-38784462	1.74987	2.33651	3.63227	5.79602	-0.257085
Baat	chr4:49502289-49519430	0.01	0.053785	0.0456364	0.495471	-1.01334
Bace1	chr9:45646611-45670567	11.7325	9.08731	14.7862	12.3174	-0.105038
Bace2	chr16:97578334-97660619	0.359546	0.419544	15.7085	10.0239	0.870744
Bach1	chr16:87699198-87733591	3.56995	4.99138	7.4905	9.76634	0.100779
Bach2	chr4:32504409-32673083	0.0572143	0.144323	0.01	0.01	1.33485
Bad	chr19:7016350-7026395	73.2328	56.7671	80.8883	74.2036	-0.242991
Bag1	chr4:40883430-40895327	256.746	217.654	291.008	229.093	0.106814
Bag2	chr1:33802328-33814595	42.192	37.466	27.6606	18.2502	0.428531
Bag3	chr7:135667096-135690493	37.2723	42.0161	38.7459	44.5505	-0.0285608
Bag4	chr8:26875010-26895681	7.91856	7.74317	7.11462	7.48759	-0.106028
Bag5	chr12:112947703-112951467	30.3421	24.4253	29.9003	23.9961	0.00441803
Bag6	chr17:35272122-35284267	50.4906	53.2641	31.4351	38.9839	-0.233353
Bahcc1	chr11:120094260-120153611	1.29111	2.06171	0.920338	1.0528	0.481232
Bahd1	chr2:118727350-118750260	5.8556	4.42088	7.01939	6.61907	-0.320763
Baiap2	chr11:119804405-119868096	34.6693	34.3272	30.8836	35.4221	-0.212121
Baiap2l1	chr5:145025393-145118981	9.9719	13.1978	27.6639	37.5528	-0.0365585
Baiap2l2	chr15:79088624-79115939	0.0427648	0.100159	0.01	0.01	1.2278
Baiap3	chr17:25379603-25393309	0.0713825	0.01	0.0177759	0.0798573	-5.00307
Bak1	chr17:27156756-27165571	100.265	83.316	131.971	109.13	0.00701996
Bambi	chr18:3507954-3516402	0.114662	0.133653	0.016318	0.01	0.927569
Banf1	chr19:5364632-5366876	390.599	318.511	354.924	341.691	-0.239527
Banf2	chr2:143858837-143899715	0.01	0.01	0.01	0.01	0
Bank1	chr3:135716327-135989010	0.01	0.01	0.01	0.0234052	-1.22683
Banp	chr8:124474391-124553160	5.73578	4.6471	5.11514	4.86326	-0.230811
Bap1	chr14:32064674-32073115	21.11	17.3454	25.9075	25.4516	-0.257767
Bard1	chr1:71074108-71149546	2.49145	4.61031	3.7308	6.21336	0.15199
Barhl1	chr2:28763199-28771960	0.01	0.01	0.01	0.01	0
[truncated: 17,182 more rows]

## Sheet: Rep2 FPKM and ΔTE
Supplementary Table S2. Translational profiling analysis in WT or Dhx36 KO C2C12 myoblasts.
(Analysis using Rep.2 dataset)
Gene ID	Location	WT FPKM-polysome	WT FPKM-total	KO FPKM-polysome	KO FPKM-total	Log2(ΔTE)
0610007P14Rik	chr12:87156404-87165495	135.753	73.3695	87.0044	47.6318	-0.0185673
0610009B22Rik	chr11:51498886-51502136	48.8333	38.0891	63.4607	36.4479	0.441538
0610009L18Rik	chr11:120209991-120212504	2.14973	1.21823	1.68553	1.68414	-0.818169
0610009O20Rik	chr18:38409902-38422283	24.5972	15.4705	21.795	14.9019	-0.120467
0610010F05Rik	chr11:23473775-23533631	4.28111	11.2462	5.86468	10.5722	0.543229
0610010K14Rik	chr11:70048705-70051416	129.223	68.1741	93.9732	62.3464	-0.330623
0610011F06Rik	chr17:26012444-26014108	28.4054	15.5644	21.1012	10.2175	0.178369
0610030E20Rik	chr6:72297310-72303154	2.32482	4.23433	2.43362	3.6346	0.286321
0610037L13Rik	chr4:107562503-107570407	31.5263	16.1768	27.4031	13.2701	0.0835323
0610039K10Rik	chr2:163470585-163471536	0.130786	0.01	0.225417	0.0993457	-2.52707
0610040J01Rik	chr5:64203733-64290858	0.01	0.0562976	0.01	0.01	2.49308
1110001J03Rik	chr6:38484860-38489449	54.5105	23.8707	47.3928	28.6037	-0.462822
1110002L01Rik	chr12:3403882-3426747	1.49421	2.30703	1.57605	2.29993	0.081377
1110004E09Rik	chr16:90926055-90935094	62.7669	26.4852	61.0323	27.0866	-0.0728255
1110004F10Rik	chr7:123236893-123248724	120.711	95.9937	168.853	95.0602	0.498304
1110007C09Rik	chr13:49298319-49311395	164.247	77.8952	210.069	125.791	-0.336427
1110008F13Rik	chr2:156688857-156699298	122.987	77.6996	126.002	81.0085	-0.0252203
1110008L16Rik	chr12:56403623-56483478	3.90508	4.71666	3.65971	3.98763	0.148612
1110008P14Rik	chr2:32234620-32237435	62.03	58.422	87.4808	88.8839	-0.109414
1110012L19Rik	chrX:67639087-67642591	45.0251	29.5971	39.9411	18.4902	0.505835
1110017D15Rik	chr4:41452041-41464366	0.21402	0.01	0.263908	0.294141	-4.57615
1110025L11Rik	chr16:89063654-89064247	0.01	0.01	0.01	0.01	0
1110032A03Rik	chr9:50570932-50576257	0.981259	2.38068	1.19782	2.84802	0.0291197
1110032F04Rik	chr3:68673507-68676085	0.01	0.0784528	0.01	0.01	2.97183
1110034G24Rik	chr2:132516018-132576791	4.3246	2.98368	4.10801	2.17607	0.381238
1110037F02Rik	chr4:11413104-11478290	3.73895	7.63691	3.40394	6.17925	0.17013
1110038F14Rik	chr15:76778973-76781161	64.8547	37.3762	59.3633	41.8004	-0.28904
1110051M20Rik	chr2:91117984-91284799	25.1519	16.2772	18.4987	15.3308	-0.356817
1110059E24Rik	chr19:21671802-21727281	27.3447	38.5723	47.8332	41.5405	0.699793
1110059G10Rik	chr9:122854206-122860118	4.28881	4.31817	7.7135	5.49076	0.500217
1110065P20Rik	chr4:124526728-124527974	74.8688	47.8373	39.9852	38.0441	-0.574437
1190002N15Rik	chr9:94418282-94438500	14.821	28.4262	26.3277	35.4287	0.511242
1190005I06Rik	chr8:123132501-123158282	3.1351	5.17219	1.75545	3.93967	-0.443971
1190007I07Rik	chr10:82082595-82085973	10.0788	11.103	15.1164	13.0136	0.355714
1200014J11Rik	chr11:72861368-72897081	6.78198	7.73231	6.85204	7.72759	0.0157081
1300017J02Rik	chr9:103152859-103190627	0.01	0.01	0.01	0.01	0
1500009C09Rik	chr15:82082826-82091183	0.01	0.01	0.01	0.01	0
1500009L16Rik	chr10:83185609-83225507	0.01	0.01	0.01	0.01	0
1500012F01Rik	chr2:166888433-166891362	76.7529	196.65	87.9527	249.076	-0.144449
1500015O10Rik	chr1:43787446-43799409	0.01	0.01	0.01	0.01	0
1600002H07Rik	chr17:24352000-24357714	10.4357	7.66505	13.0864	10.103	-0.0718789
1600002K03Rik	chr10:79635688-79637864	71.461	41.317	55.3099	30.8686	0.0509798
1600012H06Rik	chr17:15080188-15082944	14.2997	17.5392	19.4663	17.8469	0.419906
1600014C10Rik	chr7:38968235-38982584	10.7095	6.95415	12.2355	7.86293	0.0149857
1600014K23Rik	chrX:82495015-82515630	0.01	0.01	0.133462	0.01	3.73836
1600015I10Rik	chr6:48879894-48883686	0.01	0.01	0.01	0.01	0
1600029I14Rik	chr9:99370839-99375170	0.01	0.01	0.01	0.01	0
1600029O15Rik	chr9:58050703-58056615	0.01	0.01	0.01	0.01	0
1700001C02Rik	chr5:30768449-30786460	0.01	0.01	0.01	0.01	0
1700001C19Rik	chr17:47549682-47574324	0.01	0.01	0.01	0.01	0
1700001F09Rik	chr14:44020916-44026344	0.01	0.0596416	0.0249152	0.0439629	1.75706
1700001G17Rik	chr1:33726668-33727557	0.357142	0.56724	0.123429	0.01	4.29307
1700001J11Rik	chr9:39858142-39860610	0.01	0.01	0.01	0.01	0
1700001K19Rik	chr12:111905898-111920829	0.01	0.01	0.01	0.01	0
1700001L05Rik	chr15:83184276-83197727	0.0746382	0.0477032	0.153487	0.512641	-2.38567
1700001L19Rik	chr13:68736315-68753108	0.150816	0.117056	0.01	0.0449309	-2.5333
1700001O22Rik	chr2:30651082-30659184	0.0392411	0.01	0.01	0.098487	-5.2723
1700001P01Rik	chr11:97632794-97637232	0.01	0.01	0.01	0.554015	-5.79185
1700003E16Rik	chr6:83106397-83112969	2.46095	1.57136	1.50892	1.47867	-0.617984
1700003E24Rik	chrX:90401559-90402210	0.01	0.01	0.01	0.01	0
1700003F12Rik	chr2:154374639-154375784	6.97752	2.99155	4.5434	2.15366	-0.144838
1700003H04Rik	chr3:124268808-124284009	0.01	0.01	0.01	0.01	0
1700003M02Rik	chr4:34658580-34677455	0.0320147	0.01	0.0544035	0.01	0.764965
1700006A11Rik	chr3:124104072-124128946	0.01	0.01	0.01	0.0404111	-2.01475
1700006E09Rik	chr11:101848369-101853578	0.01	0.01	0.01	0.01	0
1700007B14Rik	chr8:77972592-78508406	0.01	0.01	0.01	0.01	0
1700007G11Rik	chr5:98758322-99231038	0.596282	1.33413	5.93258	4.21142	1.65619
1700007K09Rik	chr7:138469444-138473013	0.104593	0.01	0.01	0.01	-3.38671
1700007K13Rik	chr2:28317520-28321844	0.163552	0.816511	0.141939	0.125394	2.49852
1700008O03Rik	chr7:51615414-51630400	0.0691633	0.01	0.01	0.105298	-6.18641
1700008P02Rik	chr3:6615412-6620443	0.01	0.01	0.01	0.01	0
1700009N14Rik	chr4:39397325-39398811	0.597049	0.449467	0.942056	1.03522	-0.545687
1700010B08Rik	chr2:173544915-173547587	0.01	0.01	0.01	0.01	0
1700010D01Rik	chrX:92927928-92928604	0.01	0.01	0.01	0.01	0
1700010I14Rik	chr17:9181197-9201184	0.0577836	0.01	0.0490321	0.0860137	-3.3415
1700011A15Rik	chr15:101278175-101284340	0.13994	0.01	0.01	0.01	-3.80674
1700011E24Rik	chr17:87788910-87827081	0.01	0.151674	0.01	0.01	3.9229
1700011H14Rik	chr14:49846033-49865103	0.01	0.01	0.01	0.01	0
1700011I03Rik	chr18:57693479-57890719	0.01	0.01	0.01	0.01	0
1700011L22Rik	chr8:81734328-81772482	0.01	0.124635	0.01	0.0956945	0.381198
1700011M02Rik	chrX:100104243-100104990	0.01	0.01	0.01	0.01	0
1700012A03Rik	chr6:32000287-32008915	0.01	0.01	0.01	0.01	0
1700012B07Rik	chr11:109649604-109689360	0.0664795	0.263239	0.01	0.01	1.98539
1700012B09Rik	chr9:14562637-14575474	24.209	24.2516	171.661	173.824	-0.0155285
1700012L04Rik	chrX:8860889-8861414	0.01	0.01	0.01	0.01	0
1700012P22Rik	chr4:144008093-144028675	0.01	0.01	0.01	0.01	0
1700013D24Rik	chr6:124297611-124307104	0.01	0.01	0.01	0.01	0
1700013F07Rik	chr3:108340501-108347615	0.12803	0.01	0.2267	0.01	0.824302
1700013G24Rik	chr4:137009210-137011376	0.01	0.115517	0.01	0.01	3.53003
1700013H16Rik	chrX:51046077-51061008	0.01	0.01	0.01	0.143378	-3.84175
1700015E13Rik	chr1:172238991-172242256	0.01	0.01	0.01	0.01	0
1700015F17Rik	chr5:5437826-5479143	0.0973761	0.01	0.01	0.01	-3.28357
1700016C15Rik	chr1:179659944-179683436	0.180469	0.362116	0.943149	0.973238	0.959396
1700016D06Rik	chr8:11654923-11678750	0.01	0.01	0.01	0.01	0
1700016H13Rik	chr5:104077605-104084751	0.01	0.01	0.01	0.01	0
1700016K19Rik	chr11:75813413-75817071	0.01	0.01	0.01	0.01	0
1700017B05Rik	chr9:57100128-57110406	10.366	10.0357	5.99521	6.71437	-0.210157
1700017D01Rik	chr19:11171305-11205368	0.01	0.01	0.01	0.01	0
1700017G19Rik	chr3:40403786-40421834	0.01	0.01	0.01	0.01	0
1700017N19Rik	chr10:100055019-100081025	0.01	0.01	0.01	0.01	0
1700018B08Rik	chr8:124054683-124065854	0.01	0.01	0.01	0.01	0
1700018B24Rik	chr3:48409652-48413022	0.01	0.01	0.01	0.01	0
1700018C11Rik	chr4:63268124-63283463	0.01	0.01	0.01	0.01	0
1700018F24Rik	chr5:145803858-145806547	0.01	0.01	0.01	0.01	0
1700019A02Rik	chr1:53215420-53244461	0.01	0.01	0.01	0.01	0
1700019B03Rik	chr8:3470861-3487178	0.01	0.01	0.01	0.01	0
1700019D03Rik	chr1:52981970-53009684	0.01	0.01	0.01	0.01	0
1700019G17Rik	chr6:85849043-85854932	0.117572	0.0970603	0.241061	0.0801606	1.31184
1700019L03Rik	chr2:32632932-32639925	1.44827	0.95947	1.90246	1.17852	0.0968679
1700019M22Rik	chr12:97284830-97285432	0.01	0.01	0.01	0.01	0
1700019N19Rik	chr19:58860292-58868904	0.01	0.01	0.11731	0.01	3.55225
1700020A23Rik	chr2:130230994-130231810	0.01	0.01	0.01	0.01	0
1700020L24Rik	chr11:83251195-83254734	1.27728	0.798907	1.6234	1.63576	-0.687914
1700020N01Rik	chr10:21312950-21342181	0.01	0.01	0.01	0.01	0
1700020N15Rik	chrX:67198455-67199155	0.01	0.01	0.01	0.01	0
1700021F05Rik	chr10:43244926-43260800	70.6956	45.5248	73.1705	40.4856	0.218887
1700021F07Rik	chr2:173348092-173354003	0.01	0.01	0.01	0.01	0
1700021K19Rik	chr16:32821787-32868452	8.33483	9.00503	8.58167	12.4597	-0.426361
1700022I11Rik	chr4:42982817-42987197	0.01	0.0262968	0.01	0.01	1.39489
1700023E05Rik	chr5:77445047-77490547	0.01	0.01	0.01	0.01	0
1700023F06Rik	chr11:103060257-103069862	0.048874	0.0958183	0.0836468	0.0735642	1.15654
1700024G13Rik	chr14:33189687-33201559	0.01	0.01	0.01	0.01	0
1700024P04Rik	chr13:99754044-99754520	0.01	0.01	0.01	0.01	0
1700024P16Rik	chr4:104586060-104689468	0.773964	2.07506	0.170449	0.348303	0.391812
1700025C18Rik	chr2:164904192-164916250	0.01	0.01	0.01	0.01	0
1700025F22Rik	chr19:11214172-11239810	0.01	0.01	0.01	0.01	0
1700025G04Rik	chr1:153731653-153937450	2.56092	3.50525	2.89117	3.45935	0.194006
1700026D08Rik	chr7:90924126-90943349	0.245091	0.522936	0.01	0.0669124	-1.64896
1700026L06Rik	chr2:28547599-28555171	0.740218	0.428117	0.741806	0.328778	0.383981
1700028I16Rik	chr10:82274867-82286987	0.114413	0.01	0.01	0.0865093	-6.62903
1700028J19Rik	chr7:51485299-51491492	0.79166	0.388146	0.423518	0.223499	-0.106127
1700028K03Rik	chr5:107963729-107980561	0.01	0.0321039	0.01	0.01	1.68275
1700028P14Rik	chr19:23633249-23727302	0.01	0.01	0.01	0.01	0
1700029F12Rik	chr13:97791818-97805209	0.01	0.01	0.01	0.01	0
1700029H14Rik	chr8:13550721-13562461	0.01	0.01	0.01	0.01	0
1700029I15Rik	chr2:92223074-92223760	0.01	0.721641	0.01	0.01	6.17321
1700029J07Rik	chr8:47038959-47060606	0.266276	0.183407	0.0321448	0.0563162	-1.34684
1700029P11Rik	chr15:81810969-81811993	0.01	0.01	0.01	0.01	0
1700030C10Rik	chr12:20810252-20821640	0.01	0.01	0.01	0.02374	-1.24732
1700030F18Rik	chr15:99748778-99762089	0.01	0.01	0.01	0.01	0
1700030J22Rik	chr8:119493498-119502843	0.888637	1.10798	0.794574	0.953617	0.0550376
1700030K09Rik	chr8:74967778-74984440	3.06164	2.55826	2.68198	2.8009	-0.321738
1700031F05Rik	chrX:100054525-100061692	0.01	0.01	0.01	0.01	0
1700034E13Rik	chr18:52805873-52823385	1.47587	1.17049	0.01	0.01	-0.334454
1700034H15Rik	chr1:193717950-193731406	0.01	0.0222362	0.01	0.01	1.15291
1700034I23Rik	chr3:40704120-40706465	0.01	0.01	0.01	0.01	0
1700034J05Rik	chr6:146899822-146902943	0.01	0.01	0.01	0.01	0
1700034O15Rik	chr6:41634429-41635716	0.01	0.01	0.01	0.01	0
1700037C18Rik	chr16:3905797-3908689	5.89038	2.25256	3.7428	1.89415	-0.404226
1700037H04Rik	chr2:130972060-130985756	122.117	62.0927	129.037	84.5254	-0.365438
1700039E15Rik	chr7:52538242-52544363	0.01	0.01	0.01	0.01	0
1700040L02Rik	chr10:67893703-68004623	0.01	0.01	0.01	0.01	0
1700042G07Rik	chr4:115845976-115846902	0.01	0.01	0.01	0.01	0
1700047I17Rik2	chr12:56225514-56243069	13.7875	13.7088	21.8796	15.6399	0.476097
1700048O20Rik	chr9:121846392-121856134	0.0294233	0.01	0.01	0.01	-1.55696
1700049G17Rik	chr7:28692410-28714449	0.145672	0.798194	0.196193	1.04183	0.0452433
1700056E22Rik	chr1:185856910-185857877	2.30391	2.02446	3.08664	1.94298	0.481214
1700057G04Rik	chr9:92204214-92252714	0.0574807	0.01	0.01	0.01	-2.52308
1700060C20Rik	chr2:158017743-158021470	0.01	0.01	0.01	0.01	0
1700061G19Rik	chr17:57015055-57028261	0.01	0.0414078	0.01	0.01	2.0499
1700061I17Rik	chr3:116763439-116780683	0.0275008	0.01	0.0466442	0.0409049	-1.27005
1700066B19Rik	chr18:35886642-35890523	0.0209826	0.0405103	0.106474	0.0621954	1.72472
1700066M21Rik	chr1:57434463-57442266	3.37108	9.44425	8.85909	11.5996	1.09738
1700067K01Rik	chr8:86525604-86528669	0.0830379	0.01	0.01	0.0836279	-6.11776
1700067P10Rik	chr17:48226581-48227870	0.01	0.01	0.01	0.01	0
1700069L16Rik	chr5:114142432-114174781	0.01	0.01	0.01	0.01	0
1700074P13Rik	chr6:40870458-40890556	0.01	0.01	0.01	0.01	0
1700080E11Rik	chr9:105045673-105047412	0.01	0.01	0.01	0.01	0
1700080O16Rik	chrX:49321871-49325949	0.01	0.01	0.01	0.01	0
1700084C01Rik	chr1:171859069-171864784	0.01	0.01	0.01	0.01	0
1700084J12Rik	chr15:33334963-33335694	0.01	0.01	0.01	0.01	0
1700084M14Rik	chrX:88820550-88821250	0.01	0.01	0.01	0.01	0
1700086L19Rik	chr12:75385262-75396937	0.0797375	0.01	0.414837	0.01	2.37921
1700088E04Rik	chr15:78965084-78971681	8.63978	5.26028	10.6524	8.56444	-0.401115
1700091H14Rik	chr14:42668556-42674084	0.01	0.01	0.01	0.01	0
1700092K14Rik	chr11:114059571-114060513	0.01	0.01	0.01	0.01	0
1700092M07Rik	chr19:8815207-8815715	0.01	0.01	0.01	0.499395	-5.64211
1700093K21Rik	chr11:23416202-23419942	1.83358	2.06015	10.5513	11.5883	0.032837
1700094D03Rik	chr3:89866717-89872269	0.433209	0.866503	0.900227	2.93162	-0.703196
1700101E01Rik	chr2:28811000-28910586	0.01	0.01	0.01	0.01	0
1700102P08Rik	chr9:108295164-108300098	0.108957	0.321418	0.01	0.246774	-3.06442
1700106J16Rik	chr11:88107544-88108763	0.01	0.01	0.01	0.01	0
1700109H08Rik	chr5:3571715-3584341	0.01	0.01	0.01	0.149056	-3.89778
1700110I01Rik	chr14:3262412-3305842	0.0484749	0.01	0.54008	0.827366	-2.89259
1700112E06Rik	chr14:22838933-23875310	0.62247	0.548554	0.01	0.01	-0.182374
1700113H08Rik	chr10:86520790-86693344	0.01	0.01	0.01	0.01	0
1700123I01Rik	chr19:6184409-6224219	0.01	0.01	0.116953	0.01	3.54786
1700123K08Rik	chr5:139003067-139005922	0.01	0.01	0.01	0.01	0
1700123L14Rik	chr6:96114496-96116199	0.01	0.01	0.01	0.01	0
1700123O20Rik	chr14:55305007-55309579	18.2256	18.0855	21.3087	17.1305	0.303733
1700125H20Rik	chr11:84984597-84994656	0.01	0.01	0.218084	0.01	4.44681
1700128F08Rik	chr9:8221888-8241987	0.01	0.01	0.01	0.01	0
1700129C05Rik	chr14:59751876-59761730	0.01	0.01	0.01	0.01	0
1810009A15Rik	chr19:8963372-8965249	105.727	92.9536	115.742	83.2166	0.290202
1810009J06Rik	chr6:40914770-40918426	0.01	0.01	0.01	0.01	0
1810011H11Rik	chr14:33599148-33631154	0.01	0.01	0.01	0.01	0
1810011O10Rik	chr8:25548087-25549418	1.89559	4.63054	10.9593	19.714	0.44147
1810013L24Rik	chr16:8830192-8859017	12.3664	16.1857	19.2072	30.9601	-0.300467
1810022K09Rik	chr3:14606288-14611256	151.459	197.794	248.227	210.069	0.625874
1810024B03Rik	chr2:127012090-127034016	0.0457516	0.01	0.01	0.01	-2.19382
1810026J23Rik	chr9:21397165-21400414	16.3393	12.0475	17.0626	12.635	-0.00620432
1810030O07Rik	chrX:12232009-12250672	14.4471	19.0738	22.5009	19.9251	0.576202
1810032O08Rik	chr11:116532973-116537112	19.039	18.165	12.7355	18.4537	-0.602844
1810037I17Rik	chr3:122627314-122629112	29.9117	51.3647	37.2419	65.7297	-0.0395515
1810041L15Rik	chr15:84209632-84277527	0.01	0.01	0.01	0.01	0
1810043G02Rik	chr10:77441394-77448183	26.2664	15.4448	21.0395	11.3729	0.121407
1810043H04Rik	chr11:119960247-119961738	44.1735	52.0732	30.6316	57.091	-0.660882
1810046K07Rik	chr9:51097790-51137022	0.01	0.01	0.01	0.01	0
1810055G02Rik	chr19:3708332-3717881	46.5049	35.9902	52.4346	39.8558	0.0259583
1810062G17Rik	chr3:36374858-36381221	0.138327	0.548554	0.477596	0.210596	3.16886
1810064F22Rik	chr9:22011229-22018304	0.01	0.01	0.01	0.01	0
1810065E05Rik	chr11:58234612-58239525	0.0677952	0.01	0.01	0.103135	-6.12765
2010001E11Rik	chr10:39640187-39646729	0.0232049	0.0897106	0.039287	0.0344334	2.1411
2010003K11Rik	chr19:4496787-4498583	0.101041	0.01	0.01	0.01	-3.33687
2010005H15Rik	chr16:36221647-36257513	0.01	0.01	0.01	0.493438	-5.62479
2010012O05Rik	chr19:46764395-46777872	7.69182	11.4671	7.88419	14.4411	-0.297043
2010016I18Rik	chr3:106284903-106288831	0.01	0.01	0.01	0.01	0
2010106E10Rik	chrX:109608882-109671952	0.01	0.01	0.01	0.01	0
2010107E04Rik	chr12:113199586-113205188	567.281	470.054	610.291	480.614	0.0733896
2010107G12Rik	chr6:34895294-34927999	0.0247234	0.0478303	0.0837692	0.183587	-0.179922
2010107G23Rik	chr10:61570403-61573761	2.10788	1.2927	0.511643	0.189026	0.731148
2010109A12Rik	chr5:93635543-93642500	0.01	0.01	0.01	0.23061	-4.52738
2010109I03Rik	chr15:74708765-74712134	0.01	0.01	0.01	0.01	0
2010111I01Rik	chr13:63066252-63427404	33.7428	30.3214	28.8847	33.7622	-0.379349
2010300C02Rik	chr1:37668520-37776656	0.01	0.01	0.01	0.01	0
2200002D01Rik	chr7:30032539-30033486	90.692	64.0898	130.237	104.353	-0.181219
2200002J24Rik	chr7:31483944-31485553	0.01	0.01	0.01	0.01	0
2210010C04Rik	chr6:40980266-40985508	0.024929	0.01	0.01	0.0370269	-3.2064
2210011C24Rik	chr8:86534126-86535619	0.139129	0.01	0.240224	0.211865	-3.61712
2210016F16Rik	chr13:58481406-58486586	0.442103	0.426179	0.0311251	0.0545254	-0.861766
2210016L21Rik	chr5:115392210-115398549	54.3673	27.2165	63.6005	29.8405	0.093507
2210018M11Rik	chr7:105739115-105805079	2.3822	8.5495	2.5562	7.46701	0.297014
2210404O09Rik	chr17:22016536-22046893	0.622599	3.473	1.40589	4.49087	0.804298
2210407C18Rik	chr11:58421707-58426994	0.01	0.01	0.01	0.01	0
2210408I21Rik	chr13:77274796-77752940	0.908088	1.97527	0.892997	1.3454	0.529837
2300002M23Rik	chr17:35704429-35705890	0.01	0.01	0.01	0.01	0
2300003K06Rik	chr11:99698461-99699380	0.01	0.01	0.01	0.01	0
2300005B03Rik	chr15:74573268-74577117	0.01	0.01	0.01	0.01	0
2300009A05Rik	chr9:63242253-63247051	17.6419	12.6438	11.8157	7.72941	0.131702
2310001K24Rik	chr2:163298280-163298739	0.01	0.01	0.01	0.324434	-5.01985
2310002L09Rik	chr4:73585274-73596750	0.01	0.01	0.01	0.01	0
2310003H01Rik	chr11:120230875-120240060	12.8239	7.96591	6.29859	5.85111	-0.580605
2310007B03Rik	chr1:95047931-95057525	0.0461318	0.0891663	0.01	0.01	0.950737
2310009B15Rik	chr1:140748555-140753431	57.7753	30.4355	30.1159	19.0888	-0.266905
2310011J03Rik	chr10:79780999-79783293	47.2582	39.1359	62.5824	45.3893	0.191332
2310022A10Rik	chr7:28338308-28367117	17.3218	12.1743	22.6119	25.484	-0.681263
2310022B05Rik	chr8:127159655-127187269	39.5224	28.4283	37.87	27.3296	-0.00475021
2310030G06Rik	chr9:50547795-50554626	2.34116	2.56741	7.20605	11.1227	-0.493136
2310033P09Rik	chr11:59021862-59024236	37.8232	16.246	29.8948	15.6437	-0.284871
2310035C23Rik	chr1:107560437-107651708	1.80952	4.66486	2.29092	4.30763	0.45526
2310036O22Rik	chr8:87550731-87554185	238.648	158.658	266.491	178.939	-0.0143526
2310039H08Rik	chr17:46909583-46910356	15.6271	11.4085	10.3604	9.4241	-0.317293
2310045N01Rik	chr8:72663397-72672533	31.0518	27.9568	20.12	26.7544	-0.562628
2310047M10Rik	chr11:68873276-68875078	18.5297	10.5756	19.4343	10.1033	0.134677
2310050C09Rik	chr3:92672280-92674127	0.0564661	0.01	0.01	0.01	-2.49738
2310057J18Rik	chr10:28692093-28706112	0.01	0.01	0.01	0.01	0
2310057M21Rik	chr7:138486231-138506212	8.0741	7.66775	9.64545	9.59632	-0.067124
2310057N15Rik	chr16:88773425-88774451	0.01	0.01	0.01	0.01	0
2310061I04Rik	chr17:36029621-36034323	47.0633	28.2982	49.6605	34.1932	-0.195503
2310061N02Rik	chr16:88707415-88708207	0.01	0.01	0.01	0.01	0
2310067B10Rik	chr11:115626746-115660347	12.335	8.94131	10.076	10.5614	-0.532076
2310079G19Rik	chr16:88627032-88627911	0.01	0.01	0.01	0.01	0
2410002F23Rik	chr7:51502091-51507689	23.471	20.8052	24.3919	26.808	-0.310195
2410004B18Rik	chr3:145600995-145607239	31.9775	30.7233	47.4333	38.1465	0.256628
2410004P03Rik	chr12:17011763-17018533	0.01	0.01	0.01	0.01	0
2410015M20Rik	chr17:56746874-56749194	199.557	99.3092	188.309	84.9154	0.142205
2410016O06Rik	chr12:85291557-85293903	13.2535	9.79967	6.333	6.82064	-0.542583
2410017I17Rik	chr17:36281962-36299319	0.01	0.01	0.01	0.01	0
2410089E03Rik	chr15:8119105-8221158	2.36359	4.5275	2.72059	4.28308	0.283006
2410124H12Rik	chr16:92478986-92497610	0.01	0.01	0.01	0.01	0
2410127L17Rik	chr19:18745269-18779282	18.4846	29.0472	29.2899	28.1106	0.711362
2410131K14Rik	chr5:118695235-118713123	10.3877	5.92508	7.8706	6.17069	-0.458926
2410137M14Rik	chr17:37114645-37118182	0.01	0.01	0.01	0.01	0
2410141K09Rik	chr13:66519049-66542054	0.01	0.01	0.01	0.01	0
2510002D24Rik	chr16:18836672-18840206	6.61984	4.81627	8.16808	6.82643	-0.200007
2510009E07Rik	chr16:21649117-21694738	0.882673	1.89844	2.02486	3.41456	0.350988
2510039O18Rik	chr4:147315003-147321423	66.4574	33.3535	43.5844	35.3532	-0.69262
2610001J05Rik	chr6:13819073-13821483	37.2782	48.0295	46.9619	52.2419	0.211873
2610002J02Rik	chr4:154624074-154630796	33.4482	22.0731	19.8736	18.4964	-0.49603
2610002M06Rik	chrX:104978090-105011673	3.9418	4.72839	5.65656	4.81009	0.496358
2610008E11Rik	chr10:78527118-78560345	1.18408	6.70964	1.10849	4.25087	0.563311
2610015P09Rik	chr16:43890014-43964427	0.994446	2.03388	1.00394	1.67499	0.293792
2610020H08Rik	chr7:126937643-126992455	1.29283	2.07186	2.7011	3.13739	0.464377
2610028H24Rik	chr10:75911825-75923963	0.01	0.01	0.01	0.01	0
2610034B18Rik	chr7:87070244-87080150	42.6697	27.2755	51.8632	30.7917	0.106557
2610042L04Rik	chr14:4437801-4457726	0.01	0.0302387	0.0174165	0.0336517	0.646172
2610203C22Rik	chr1:9550913-9621173	0.01	0.01	0.01	0.0701858	-2.81118
2610301B20Rik	chr4:10801644-10826570	9.79457	15.046	13.0465	11.0253	0.862166
2610305D13Rik	chr4:146986044-147016617	0.0818893	0.605883	2.97105	11.4769	0.937603
2610318N02Rik	chr16:17113490-17125199	2.15033	2.95488	3.44077	5.08709	-0.105568
2610507B11Rik	chr11:78075255-78104127	28.6401	37.5454	45.6702	51.2406	0.224566
2610524H06Rik	chr5:115271945-115273477	5.07677	2.6099	0.227327	0.01	3.54678
2610528J11Rik	chr4:118199879-118202822	0.01	0.01	0.01	0.01	0
2700029M09Rik	chr8:63369247-63386369	88.1555	88.679	67.4966	65.764	0.0460643
2700046A07Rik	chr18:62911327-62916001	0.01	0.01	0.01	0.01	0
2700049A03Rik	chr12:72237834-72344290	1.39009	2.73946	0.846976	1.52114	0.133952
2700060E02Rik	chr14:20630623-20643045	145.978	134.832	152.08	92.0775	0.609314
2700062C07Rik	chr18:24629371-24636268	16.7841	21.0147	24.7994	27.9014	0.154271
2700081O15Rik	chr19:7492114-7500394	6.72709	6.05972	2.03171	1.79246	0.0300303
2700094K13Rik	chr2:84509377-84510865	79.9001	151.061	126.782	224.784	0.0926728
2700097O09Rik	chr12:56146647-56181097	9.52776	5.87132	9.14487	6.94779	-0.302038
2810004N23Rik	chr8:127363254-127386929	80.1451	36.1092	87.8447	65.569	-0.728305
2810006K23Rik	chr5:124778097-124791861	14.3427	9.15341	15.852	11.2916	-0.158512
2810021J22Rik	chr11:58680741-58697840	0.379771	1.14267	0.172837	0.196597	1.40338
2810025M15Rik	chr1:159342482-159350367	72.7283	45.3677	104.937	55.6852	0.233303
2810032G03Rik	chr12:5383307-5422938	0.01	0.01	0.01	0.01	0
2810403A07Rik	chr3:88489715-88516855	9.4955	13.0609	11.4191	26.9912	-0.7811
2810408A11Rik	chr11:69710859-69714488	2.07508	1.79226	1.17587	1.32676	-0.385565
2810417H13Rik	chr9:65738129-65751358	83.5912	65.4488	108.415	62.0809	0.451358
2810428I15Rik	chr8:73028194-73030638	203.602	129.015	162.41	115.566	-0.167297
2810459M11Rik	chr1:87942437-87952031	0.01	0.01	0.01	0.0227795	-1.18774
2810474O19Rik	chr6:149257935-149284185	1.78963	7.25604	3.54965	14.4974	-0.0105263
2900011O08Rik	chr16:13986729-14101587	0.01	0.01	0.01	0.01	0
2900026A02Rik	chr5:113515342-113592333	5.13902	4.4199	0.01	0.01	-0.217479
2900055J20Rik	chr18:40416615-40417341	0.01	0.01	0.01	0.01	0
2900060B14Rik	chr1:120355245-120355842	0.01	0.258765	0.01	0.198749	0.380694
2900092C05Rik	chr7:13097899-13141670	0.01	0.01	0.01	0.01	0
2900097C17Rik	chr2:156213798-156218715	13.7011	37.6631	16.0739	51.5036	-0.22109
3010026O09Rik	chr11:49988352-50013617	3.87392	1.83819	2.94074	1.96012	-0.490264
3110001I22Rik	chr16:13672112-13678478	1.44592	3.74962	2.63527	4.06084	0.750928
3110002H16Rik	chr18:12327238-12348478	11.219	12.0443	17.3721	21.4745	-0.203446
3110009E18Rik	chr1:122017763-122084766	16.4456	10.2231	15.1095	6.46462	0.53895
3110021A11Rik	chr6:119798210-119799034	0.01	0.01	0.01	0.01	0
3110035E14Rik	chr1:9591347-9617223	0.01	0.01	0.01	0.01	0
3110039M20Rik	chr12:50490638-50508333	0.0753546	0.01	0.01	0.01	-2.9137
3110040N11Rik	chr7:88927072-88934339	24.8254	18.5509	26.7391	19.3613	0.0454499
3110043O21Rik	chr4:35138530-35173129	7.27598	6.57109	7.17352	7.28075	-0.168413
3110052M02Rik	chr17:21787577-21801933	0.0289066	0.133256	0.0194809	0.102289	-0.187784
3110057O12Rik	chr3:40698198-40740229	0.295306	0.875619	0.356803	0.578377	0.87121
3110062M04Rik	chr6:34821770-34828065	12.9177	8.11789	13.6512	9.85741	-0.200419
3110070M22Rik	chr13:120276063-120277191	0.158052	0.01	0.0903137	0.01	-0.807383
3110079O15Rik	chr1:89366838-89372034	0.01	0.01	0.01	0.01	0
3110082I17Rik	chr5:139835692-139936488	52.1582	24.5167	38.2602	17.7247	0.0209506
3110082J24Rik	chr5:30430123-30432626	0.01	0.01	0.01	0.01	0
3300002I08Rik	chr2:150136672-150188501	0.111391	0.452423	0.685404	0.955503	1.54273
3425401B19Rik	chr14:33472304-33498458	0.01	0.0172681	0.0303033	0.0530206	-0.0189705
3632451O06Rik	chr14:50301693-50403042	0.01	0.01	0.01	0.01	0
3830403N18Rik	chrX:53389748-53406673	65.0061	103.828	105.086	98.4549	0.769582
3830406C13Rik	chr14:13116716-13135745	5.78876	8.94733	5.70565	7.58627	0.217203
3830408C21Rik	chr13:107812649-107823598	0.171288	0.387415	0.0484417	0.169948	-0.63332
3830417A13Rik	chrX:61426722-61431953	1.13944	0.781772	0.01	0.30008	-5.45078
3930402G23Rik	chr8:10924426-10928457	0.01	0.01	0.01	0.01	0
4430402I18Rik	chr19:28997553-29038644	0.0248001	0.0479806	0.01	0.0368329	-0.928893
4632404H12Rik	chr3:89571432-89577322	0.0877586	0.541169	0.0889367	0.181747	1.59338
4632415L05Rik	chr3:19794870-19798984	1.92909	3.45449	3.73145	5.03102	0.409438
4632428N05Rik	chr10:59809598-59835432	1.02642	0.875514	1.39695	0.931801	0.354768
4732456N10Rik	chr15:101382786-101393381	0.01	0.01	0.01	0.01	0
4732471J01Rik	chr7:26161837-26351436	0.498079	0.0419195	0.425781	0.158139	-2.14176
4833420G17Rik	chr13:120251565-120274924	2.46349	3.26137	2.40931	3.95144	-0.308982
4833423E24Rik	chr2:85324248-85359092	0.01	0.01	0.01	0.01	0
4833427G06Rik	chr9:50889417-50910183	3.44112	4.47737	0.897554	1.05788	0.142669
4833439L19Rik	chr13:54652578-54666743	25.9232	50.3804	30.456	69.4954	-0.231571
4921501E09Rik	chr17:33201087-33205003	0.01	0.01	0.01	0.01	0
4921504E06Rik	chr2:19384463-19475537	0.01	0.01	0.01	0.01	0
4921507P07Rik	chr6:50523302-50546589	0.01	0.01	0.01	0.01	0
4921509C19Rik	chr2:151296277-151301887	0.01	0.01	0.01	0.01	0
4921511C20Rik	chrX:123928824-123930430	0.01	0.01	0.01	0.01	0
4921511H03Rik	chr5:7304163-7311491	0.01	0.01	0.01	0.01	0
4921511M17Rik	chrX:150544175-150555228	0.242446	0.444303	4.40739	2.23331	1.85462
4921513I03Rik	chr10:120202787-120215942	0.0706267	0.01	0.01	0.01	-2.82021
4921517D22Rik	chr13:59788762-59795462	0.01	0.01	0.01	0.01	0
4921524J17Rik	chr8:87932657-87956740	10.3857	15.8562	17.1265	21.0399	0.313551
4921524L21Rik	chr18:6603630-6638964	0.01	0.01	0.01	0.01	0
4921530L21Rik	chr14:96280484-96281994	0.01	0.01	0.01	0.01	0
4921536K21Rik	chr11:3786090-3795129	0.779464	1.04127	0.946177	0.6217	1.02368
4921539E11Rik	chr4:102903050-102963468	0.01	0.01	0.01	0.01	0
4922502D21Rik	chr6:129272182-129281799	0.01	0.01	0.01	0.01	0
4930402F06Rik	chr2:35231081-35252694	0.01	0.01	0.01	0.01	0
4930402H24Rik	chr2:130533588-130665846	1.85492	3.4434	1.97982	3.52426	0.0605244
4930402K13Rik	chrX:8681687-8683468	0.01	0.01	0.01	0.01	0
4930404N11Rik	chr10:80826768-80828565	3.51517	2.02693	5.62341	3.42443	-0.0787181
4930407I10Rik	chr15:81889580-81896968	0.01	0.01	0.01	0.01	0
4930412O13Rik	chr2:9802872-9808394	0.01	0.01	0.01	0.01	0
4930415F15Rik	chr11:11389268-11415193	0.01	0.01	0.01	0.01	0
4930415L06Rik	chrX:87175435-87178191	0.01	0.01	0.01	0.01	0
4930415O20Rik	chr15:98401434-98420019	0.137565	0.283533	0.01	0.01	1.0434
4930426L09Rik	chr2:18919945-18921431	0.340365	0.294767	0.19327	0.113147	0.564912
4930427A07Rik	chr12:114394631-114403669	19.5889	10.6838	19.4305	11.4545	-0.1122
4930429B21Rik	chr3:32264410-32266360	0.719973	0.590248	0.46971	0.370732	0.0547728
4930430A15Rik	chr2:111033410-111069757	0.01	0.01	0.01	0.01	0
4930430F08Rik	chr10:100034907-100051893	5.03411	11.6176	7.5592	14.4761	0.269135
4930431F12Rik	chr5:45357439-45370044	0.023466	0.01	0.0397333	0.01	0.759777
4930432K21Rik	chr8:86671936-86696496	0.110464	0.0426717	0.074769	0.0327579	-0.181626
4930432M17Rik	chr3:121373680-121385900	0.01	0.01	0.01	0.01	0
4930433I11Rik	chr7:48242978-48250203	0.01	0.01	0.01	0.01	0
4930433N12Rik	chr9:3190268-3199813	0.01	0.01	0.01	0.01	0
4930435E12Rik	chr16:38812317-38828862	0.01	0.01	0.01	0.01	0
4930444G20Rik	chr10:21786114-21787885	0.01	0.01	0.01	0.01	0
4930444P10Rik	chr1:16056059-16083406	0.01	0.01	0.01	0.01	0
4930447A16Rik	chr15:37355308-37370399	0.01	0.01	0.01	0.01	0
4930447C04Rik	chr12:73982095-74018752	0.01	0.01	0.01	0.01	0
4930449E01Rik	chr14:105898004-105904845	0.01	0.01	0.01	0.01	0
4930449I24Rik	chr5:147313974-147316759	0.01	0.03301	0.01	0.01	1.7229
4930451G09Rik	chr16:4964380-4979055	0.201935	0.162661	0.0476943	0.124724	-1.69888
4930451I11Rik	chr7:133973987-133975010	0.01	0.01	0.01	0.01	0
4930452B06Rik	chr14:9263685-9498804	0.113623	0.182602	0.01	0.01	0.684448
4930453N24Rik	chr16:64765930-64770765	26.0212	36.3708	37.2175	35.8084	0.538775
4930455H04Rik	chr3:116671184-116687324	0.01	0.01	0.01	0.01	0
4930467E23Rik	chr8:19729575-19753602	0.01	0.01	0.01	0.01	0
4930470P17Rik	chr2:170404917-170427517	0.01	0.01	0.01	0.01	0
4930474N05Rik	chr14:36908150-36910041	0.01	0.01	0.01	0.01	0
4930480E11Rik	chrX:75614981-75616467	0.01	0.01	0.01	0.01	0
4930481A15Rik	chr19:5406814-5422847	0.0492833	0.01	0.01	0.0731674	-5.1723
4930486L24Rik	chr13:60943972-60965777	0.01	0.01	0.354163	0.01	5.14634
4930502E18Rik	chrX:51028007-51041399	0.01	0.095419	0.01	0.0732575	0.381301
4930503B20Rik	chr3:146309222-146314281	0.0602222	0.01	0.310703	0.273672	-2.40721
4930503E14Rik	chr14:44740831-44749036	0.134309	0.175145	1.95048	1.14295	1.15406
4930503L19Rik	chr18:70612793-70632134	2.59143	8.45281	7.99114	17.0289	0.61417
4930504O13Rik	chr11:58259644-58266468	0.01	0.01	0.01	0.01	0
4930505A04Rik	chr11:30326005-30371829	0.01	0.01	0.116969	0.01	3.54805
4930512B01Rik	chr12:70891330-70942867	0.01	0.01	0.01	0.01	0
4930512M02Rik	chr11:11489225-11527841	0.01	0.01	0.01	0.01	0
4930513O06Rik	chrX:135620781-135627942	0.01	0.01	0.01	0.01	0
4930519F16Rik	chrX:100427619-100451945	0.01	0.01	0.01	0.01	0
4930519G04Rik	chr5:115303722-115333888	0.01	0.01	0.01	0.01	0
4930522H14Rik	chr4:109177936-109203902	0.01	0.01	0.01	0.01	0
4930523C07Rik	chr1:161974510-162008717	0.521014	0.628165	2.21095	2.59681	0.0377477
4930524B15Rik	chr11:31865632-31879651	0.01	0.01	0.01	0.01	0
4930524N10Rik	chrX:150773767-150777935	0.01	0.01	0.01	0.01	0
4930538K18Rik	chr4:118877659-118890822	0.01	0.01	0.01	0.01	0
4930539E08Rik	chr17:29033339-29052269	0.01	0.01	0.01	0.01	0
4930544G11Rik	chr6:65902564-65904008	0.01	0.01	0.01	0.01	0
4930544M13Rik	chr13:115397435-115488030	0.01	0.01	0.01	0.0601561	-2.58871
4930546C10Rik	chr18:69049140-69111182	0.01	0.01	0.01	0.01	0
4930548G14Rik	chr15:46454850-46471404	0.01	0.01	0.01	0.01	0
4930548H24Rik	chr5:31788231-31790635	0.01	0.01	0.01	0.01	0
4930549C01Rik	chr4:136166351-136169128	0.01	0.01	0.01	0.01	0
4930550C14Rik	chr9:53213390-53240908	0.01	0.01	0.01	0.01	0
4930550L24Rik	chrX:56164637-56173481	14.7692	12.7507	0.120545	0.01	3.37948
4930555G01Rik	chr14:5153653-5162268	0.0216398	0.01	0.01	0.067536	-3.86935
4930557A04Rik	chrX:9426828-9427378	0.01	0.01	0.01	0.01	0
4930558K02Rik	chr1:163872219-163909767	0.01	0.01	0.103701	0.01	3.37436
4930562C15Rik	chr16:4835415-4867691	0.01	0.01	0.01	0.01	0
4930562F07Rik	chr1:162004865-162008116	0.0887236	0.17788	0.678583	0.599198	1.18301
4930563D23Rik	chr16:92319007-92321686	0.019491	0.01	0.01	0.01	-0.962808
4930564B18Rik	chr14:76042065-76066944	0.01	0.01	0.01	0.01	0
4930564D02Rik	chr3:104869761-104881724	0.01	0.01	0.01	0.01	0
4930567H17Rik	chrX:67647075-67647915	0.01	0.01	0.01	0.01	0
4930568D16Rik	chr2:35209737-35223249	0.01	0.01	0.01	0.01	0
4930571K23Rik	chr7:132512374-132514527	0.01	0.01	0.01	0.01	0
4930572O03Rik	chr5:15158105-15162877	0.0126302	0.01	0.0216314	0.0429	-1.32473
4930578C19Rik	chrX:17995552-18038400	0.01	0.01	0.01	0.01	0
4930578I06Rik	chr14:64589958-64606617	0.01	0.01	0.01	0.01	0
4930579F01Rik	chr3:137827098-137849677	0.01	0.01	0.01	0.01	0
4930579G24Rik	chr3:79433000-79436741	15.6676	18.6535	24.1569	24.0767	0.256459
4930579K19Rik	chr9:98462878-98464030	0.153994	0.01	0.263833	0.232108	-3.75998
4930584F24Rik	chr5:26786609-26819854	0.01	0.01	0.01	0.01	0
4930590J08Rik	chr6:91854226-91900719	0.01	0.01	0.01	0.0223061	-1.15744
4930591A17Rik	chr2:179149640-179151585	0.01	0.01	0.01	0.01	0
4930595D18Rik	chr12:112398060-112422702	0.01	0.01	0.01	0.01	0
4930595M18Rik	chrX:78664913-78703461	0.01	0.01	0.01	0.01	0
4930596D02Rik	chr14:36622671-36625164	0.01	0.01	0.01	0.01	0
4931406B18Rik	chr7:50747413-50761308	0.01	0.01	0.01	0.01	0
4931406C07Rik	chr9:15087780-15110892	5.45891	9.08711	4.05285	4.58235	0.558058
4931406P16Rik	chr7:35021732-35070628	6.41963	8.52537	5.48788	6.56939	0.149761
4931408C20Rik	chr1:26738645-26744305	0.01	0.01	0.01	0.01	0
4931409K22Rik	chr5:24049251-24061287	0.01	0.01	0.01	0.01	0
4931414P19Rik	chr14:55202499-55224745	3.32343	2.11189	1.95322	2.01147	-0.696538
4931417E11Rik	chr6:73418566-73419661	0.01	0.01	0.01	0.01	0
4931423N10Rik	chr2:23062995-23122649	0.01	0.01	0.01	0.01	0
4931428F04Rik	chr8:107804308-107813428	6.92195	5.91284	10.968	11.4277	-0.286557
4931428L18Rik	chr1:31197922-31279501	0.01	0.01	0.01	0.01	0
4931429I11Rik	chr9:40702931-40772195	0.01	0.01	0.01	0.01	0
4931429L15Rik	chr9:46111443-46128069	0.01	0.01	0.01	0.01	0
4931429P17Rik	chr13:48055698-48113977	0.01	0.01	0.01	0.01	0
4931431F19Rik	chr7:111276426-111278337	0.01	0.01	0.01	0.01	0
4931440F15Rik	chr11:29722394-29725668	0.0313941	0.060437	0.10597	0.0695899	1.55165
4931440P22Rik	chr3:65331406-65333336	0.146131	0.170043	0.248033	0.0870253	1.72966
4932411E22Rik	chr11:89251536-89280262	0.01	0.01	0.01	0.01	0
4932411N23Rik	chrX:123346993-123350397	0.01	0.01	0.01	0.01	0
4932414N04Rik	chr2:68495940-68586522	0.01	0.01	0.01	0.01	0
4932418E24Rik	chr2:26127166-26150077	0.01	0.01	0.01	0.01	0
4932429P05Rik	chrX:86997606-87000830	0.01	0.01	0.01	0.01	0
4932438A13Rik	chr3:36762027-36951955	0.346103	1.92078	0.750748	2.37113	0.813241
4932438H23Rik	chr16:91054179-91069390	0.01	0.01	0.0731749	0.01	2.87135
4932443I19Rik	chr8:13705888-13743066	0.01	0.01	0.01	0.01	0
4933400A11Rik	chrX:166214309-166217567	0.01	0.01	0.01	0.01	0
4933402D24Rik	chr1:63801482-63815841	0.01	0.12108	0.01	0.0929511	0.381411
4933402E13Rik	chrX:59536673-59545253	0.01	0.01	0.01	0.01	0
4933402J07Rik	chr8:90087805-90113096	0.01	0.01	0.01	0.01	0
4933402N03Rik	chr7:138281860-138289797	0.01	0.01	0.01	0.01	0
4933402N22Rik	chr5:11918042-11922804	0.01	0.01	0.731404	0.799515	-0.128456
4933402P03Rik	chr11:69630067-69631942	0.01	0.01	0.01	0.01	0
4933403O08Rik	chrX:109352657-109357461	0.01	0.01	0.01	0.01	0
4933405L10Rik	chr8:108232202-108234068	0.15875	0.103977	0.181442	0.01	3.57094
4933406J08Rik	chr2:122012007-122032129	0.01	0.01	0.01	0.01	0
4933406M09Rik	chr1:136282516-136287560	0.01	0.01	0.01	0.01	0
4933407L21Rik	chr1:87825057-87828331	0.01	0.01	0.01	0.01	0
4933408B17Rik	chr18:34739499-34757122	0.0894874	0.129676	0.151453	0.082955	1.40362
4933409G03Rik	chr2:68420469-68454520	0.01	0.01	0.01	0.01	0
4933409K07Rik	chr4:42452732-42476567	0.01	0.01	0.01	0.01904	-0.929034
4933411G06Rik	chr10:51475979-51477000	0.01	0.01	0.01	0.01	0
4933411G11Rik	chr5:143942695-143966747	0.0988938	0.01	0.01	0.0367175	-5.18235
4933411K16Rik	chr19:42126717-42128118	0.0810679	0.01	0.138257	0.0607277	-1.83221
4933412E24Rik	chr15:59846420-59848173	0.01	0.01	0.01	0.01	0
4933413G19Rik	chr6:128325527-128335162	0.01	0.215793	0.01	0.01	4.43158
4933415F23Rik	chr1:23107312-23109092	0.01	0.01	0.01	0.01	0
4933416C03Rik	chr10:115548719-115550973	0.01	0.01	0.01	0.01	0
4933417A18Rik	chr13:35016277-35045065	0.01	0.01	0.01	0.01	0
4933421I07Rik	chr7:49700831-49703450	0.01	0.01	0.01	0.01	0
4933425L06Rik	chr13:105872201-105911862	0.01	0.01	0.01	0.01	0
4933427D06Rik	chr6:89046108-89060031	0.01	0.01	0.01	0.01	0
4933427D14Rik	chr11:71967598-72016873	2.48379	3.94229	2.90782	4.48767	0.0404637
4933427E11Rik	chr15:74539590-74540804	0.192554	0.0943378	0.247087	0.0724273	0.741061
4933427G17Rik	chr7:128126022-128158301	0.01	0.01	0.01	0.0428757	-2.10016
4933428G20Rik	chr11:97352096-97361654	0.0397284	0.0774953	0.01	0.118989	-2.60882
4933430I17Rik	chr4:62186402-62209027	0.337092	0.178435	0.156136	0.091321	-0.14396
4933433C11Rik	chr2:25068078-25070150	0.01	0.01	0.01	0.01	0
4933434E20Rik	chr3:89855557-89867263	32.3725	34.3988	36.0536	58.2736	-0.60511
4933436I01Rik	chrX:65173038-65174625	0.01	0.01	0.01	0.01	0
4933440M02Rik	chr7:132475295-132493300	0.01	0.01	0.01	0.01	0
5031410I06Rik	chr5:26425207-26431854	0.0527323	0.0508096	0.103913	0.215447	-1.10554
5031414D18Rik	chr14:75415833-75452339	0.946333	1.3313	0.799921	0.992766	0.18082
5031425E22Rik	chr5:22937625-22940171	1.58652	2.18743	1.08022	1.74024	-0.22459
5031434C07Rik	chr6:112236787-112240313	0.01	0.01	0.01	0.01	0
5031439G07Rik	chr15:84776149-84818401	37.107	22.2043	41.9477	35.5493	-0.502075
5330417C22Rik	chr3:108260986-108339440	0.01	0.0297088	0.01	0.0228053	0.381521
5330426P16Rik	chr16:50726863-50732886	1.32136	3.32125	2.14158	3.57847	0.589035
5330439B14Rik	chr6:142563114-142574982	0.01	0.01	0.01	0.01	0
5430401F13Rik	chr6:131493779-131503775	0.01	0.01	0.01	0.01	0
5430402E10Rik	chrX:75233629-75238906	0.01	0.01	0.01	0.01	0
5430419D17Rik	chr7:138317915-138394459	0.0885032	0.102338	0.269091	0.157118	0.985787
5430421N21Rik	chr15:101315560-101321943	0.01	0.01	0.01	0.01	0
5430427O19Rik	chrX:83115611-83136838	0.0132629	0.01	0.0223615	0.0391468	-1.21527
5530400C23Rik	chr6:133242233-133245808	0.01	0.01	0.01	0.01	0
5530401A14Rik	chr11:81674178-81708084	0.01	0.01	0.01	0.01	0
5730409E04Rik	chr4:126287097-126291615	1.20277	1.22732	0.01	0.0269441	-1.40082
5730455P16Rik	chr11:80173993-80191517	4.98846	7.46723	6.38183	8.72895	0.130141
5730460C07Rik	chr3:153452268-153455051	0.01	0.01	0.0503832	0.01	2.33294
5730507C01Rik	chr12:18521315-18542060	0.30884	0.404433	0.396351	0.426227	0.284198
5730508B09Rik	chr3:127572605-127599241	1.59276	2.96346	1.3548	1.70628	0.56298
5730522E02Rik	chr11:25516845-26110576	0.01	0.01	0.01	0.01	0
5730559C18Rik	chr1:138110098-138130857	1.73341	0.925847	2.43461	2.38596	-0.875645
5830411N06Rik	chr7:147433199-147485690	0.01	0.0666588	0.116857	0.205984	1.919
5830415F09Rik	chr4:46389846-46402295	1.96831	1.74141	0.670025	1.33688	-1.17329
5830454E08Rik	chr9:120486447-120487190	0.091264	0.366462	0.159056	0.140704	2.18242
5830473C10Rik	chr5:90990234-91026932	0.0237095	0.01	0.01	0.01	-1.24547
6030408B16Rik	chr15:101123642-101127857	0.219378	0.01	0.0465094	0.0407862	-4.26591
6030419C18Rik	chr9:58336409-58347549	11.9097	10.3383	5.71091	8.49257	-0.77662
6030458C11Rik	chr15:12737931-12754412	4.88027	7.13241	4.1602	6.53601	-0.104328
6030468B19Rik	chr11:117658973-117668622	0.01	0.01	0.01	0.01	0
6030469F06Rik	chr12:31853726-31870787	0.01	0.01	0.01	0.01	0
6030498E09Rik	chrX:36125956-36315865	0.01	0.01	0.01	0.01	0
6330403A02Rik	chr1:182362503-182413635	0.01	0.01	0.01	0.01	0
6330408A02Rik	chr7:13844315-13864070	2.14565	1.7109	2.04311	2.67196	-0.713796
6330409D20Rik	chr2:32588140-32596536	0.01	0.01	0.01	0.01	0
6330416G13Rik	chr4:63221393-63247387	10.1229	7.65293	5.66732	4.33847	-0.0180652
6430531B16Rik	chr7:147158201-147164654	0.01	0.01	0.01	0.0766105	-2.93755
6430548M08Rik	chr8:122638051-122689207	3.48345	2.23572	17.0128	13.4902	-0.305073
6430550D23Rik	chr2:155826178-155833713	0.01	0.205681	0.01	0.0526322	1.96639
6430571L13Rik	chr9:107242970-107252014	0.102756	0.0793362	0.104267	0.0609022	0.402542
6430573F11Rik	chr8:37552244-37576067	0.0895326	0.01	0.01	0.01	-3.16241
6720489N17Rik	chr13:62704374-62725542	0.138748	1.14731	0.100532	0.0978584	3.08661
6820408C15Rik	chr2:152241322-152270066	0.01	0.01	0.01	0.01	0
7420426K07Rik	chr9:98803537-98805041	0.01	0.01	0.01	0.01	0
7420461P10Rik	chr1:164577373-164588350	0.01	0.01	0.159688	1.27142	-2.99311
8030411F24Rik	chr2:148607744-148611672	0.01	0.01	0.01	0.01	0
8030423F21Rik	chr5:52998788-53010250	0.01	0.01	0.0307915	0.01	1.62253
8030423J24Rik	chr13:71021825-71023381	0.01	0.01	0.01	0.01	0
8030462N17Rik	chr18:77872019-77952749	2.54845	4.00986	3.08575	4.25173	0.191502
8430408G22Rik	chr6:116600701-116602865	0.39267	0.341637	0.0746103	0.131142	-1.01454
8430419L09Rik	chr6:135148004-135186258	4.9764	4.20312	3.26119	2.97821	-0.112687
8430423G03Rik	chr5:149761825-149763234	1.02391	0.694049	0.400427	0.710707	-1.38869
9030025P20Rik	chr17:15115827-15128541	1.77265	2.40856	1.96303	1.80972	0.559573
9030612E09Rik	chr10:42894504-42896371	0.290844	0.169205	0.01	0.01	-0.781477
9030617O03Rik	chr12:102017332-102110820	25.5304	22.2693	4.67901	3.30825	0.302978
9030619P08Rik	chr15:75258035-75262259	0.01	0.01	0.01	0.01	0
9030624G23Rik	chr12:24728066-24782134	0.510841	0.535244	0.77251	0.543987	0.573304
9030624J02Rik	chr7:125883784-125985005	16.5427	17.9942	15.2001	17.0182	-0.0416607
9130008F23Rik	chr17:41012430-41017507	1.63091	2.10343	1.25588	2.2386	-0.466832
9130011E15Rik	chr19:45892633-46072978	4.37055	7.2501	4.93219	9.11674	-0.156102
9130019O22Rik	chr7:134525773-134530680	0.561423	0.428351	0.132584	0.10638	-0.0726189
9130023H24Rik	chr7:135377964-135381545	1.74026	2.14025	1.68421	2.48543	-0.262948
9130204L05Rik	chr3:90892058-90894727	0.01	0.01	0.01	0.01	0
9130221H12Rik	chr7:26013741-26015283	6.01247	4.23087	5.48759	4.95328	-0.359219
9130230L23Rik	chr5:66379166-66395524	0.01	0.01	0.01	0.0580691	-2.53777
9130401M01Rik	chr15:57853826-57865849	81.324	64.0517	70.5399	51.2894	0.115336
9130409I23Rik	chr1:182981367-182990798	0.057096	0.01	0.01	0.01	-2.51339
9230009I02Rik	chr11:50898588-50905337	0.01	0.01	0.01	0.01	0
9230102O04Rik	chr2:9804667-9811167	0.01	0.01	0.01	0.01	0
9230104L09Rik	chr2:148672449-148676670	0.01	0.01	0.382357	0.01	5.25685
9230110C19Rik	chr9:8021671-8042823	1.71022	2.10492	0.178148	0.469144	-1.09737
9230110F15Rik	chr9:35645913-35651735	0.01	0.01	0.01	0.01	0
9230112D13Rik	chr14:35324806-35335987	0.01	0.01	0.01	0.01	0
9330159F19Rik	chr10:28931448-28950585	0.35367	1.35664	1.32431	4.7252	0.104423
9330182L06Rik	chr5:9266192-9480717	0.01	0.01	0.01	0.01	0
9330188P03Rik	chr14:105988765-105993146	0.01	0.01	0.0952313	0.0838273	0.184014
9430007A20Rik	chr4:144109724-144119256	0.01	0.01	0.01	0.01	0
9430015G10Rik	chr4:155484106-155501372	9.59566	9.47944	7.54933	8.5084	-0.190119
9430016H08Rik	chr1:57463391-57472802	36.2545	26.7521	33.1332	23.918	0.0316718
9430020K01Rik	chr18:4634926-4682867	4.97223	7.58072	6.50428	9.37321	0.0812866
9430038I01Rik	chr7:144567251-144602439	5.55011	4.05049	5.89023	4.30589	-0.00240258
9430076C15Rik	chr6:53237288-53347210	0.0682593	0.032876	0.0576346	0.201894	-2.86258
9530002B09Rik	chr4:122366501-122382378	0.01	0.01	0.01	0.01	0
9530003J23Rik	chr10:116670808-116675737	0.01	0.01	0.01	0.01	0
9530053A07Rik	chr7:28914484-28949830	0.367428	0.214691	0.125628	0.0823981	-0.166724
9530068E07Rik	chr11:52209929-52222225	184.911	141.87	190.811	128.373	0.189545
9530077C05Rik	chr9:22216020-22249123	1.48417	1.3878	0.963848	0.514313	0.809304
9830107B12Rik	chr17:48262554-48283257	0.01	0.01	0.01	0.01	0
9830147E19Rik	chr7:49864895-49897974	0.0900836	0.633911	0.17527	1.01743	0.277659
9930012K11Rik	chr14:70554211-70559309	5.89367	3.8911	2.57792	2.58367	-0.602199
9930021J03Rik	chr19:29788891-29880499	0.78037	3.60097	1.85926	5.90758	0.538315
9930111J21Rik1	chr11:48759651-48792883	0.0260946	0.266465	0.0541076	0.173128	1.67418
9930111J21Rik2	chr11:48779318-48792900	0.258318	0.507012	0.132297	0.302037	-0.218073
A130010J15Rik	chr1:194999662-195004026	2.64568	3.2993	3.44105	3.32443	0.368264
A1bg	chr15:60749143-60752825	0.01	0.01	0.01	0.01	0
A1cf	chr19:31943250-32023896	0.01	0.01	0.01	0.01	0
A230046K03Rik	chr10:83006685-83059218	3.49015	18.4912	5.40175	23.2131	0.302036
A230050P20Rik	chr9:20673085-20678751	2.81525	1.94008	0.333871	0.488322	-1.08569
A230065H16Rik	chr12:112645019-112650288	0.01	0.221296	0.01	0.01	4.46791
A2m	chr6:121586190-121629256	0.01	0.01	0.01	0.01	0
A330041J22Rik	chr9:86589474-86595286	0.0295138	0.01	0.01	0.0439479	-3.69718
A330050F15Rik	chr17:69788665-69838573	0.0230822	0.01	0.01	0.01	-1.20678
A330070K13Rik	chr5:130854720-130860501	0.01	0.01	0.01	0.01	0
A3galt2	chr4:128436501-128446542	0.01	0.0873137	0.01	0.01	3.1262
A430005L14Rik	chr4:153331345-153336033	47.4202	27.7816	44.8573	24.8517	0.0806287
A430033K04Rik	chr5:139064086-139090054	0.646651	1.53971	0.853045	1.44575	0.490475
A430078G23Rik	chr8:3353414-3390299	0.165771	0.117685	0.265246	0.240905	-0.355395
A430093F15Rik	chr19:10815436-10860533	0.101135	0.097858	0.01	0.01	-0.0475244
A430105I19Rik	chr2:118579880-118588397	9.05512	10.4429	12.2866	17.8556	-0.333575
A4galt	chr15:83057151-83082204	24.2453	17.4112	44.4866	33.1689	-0.0541525
A4gnt	chr9:99512920-99522786	0.01	0.0728665	0.01	0.01	2.86526
A530016L24Rik	chr12:113727658-113738138	0.0198375	0.01	0.01	0.01	-0.98823
A530032D15Rik	chr1:85084713-85106428	0.01	0.150951	0.0264158	0.046353	3.10475
A530053G22Rik	chr6:60229036-60353701	0.01	0.01	0.01	0.01	0
A530064D06Rik	chr17:48288845-48304207	0.01	0.01	0.01	0.01	0
A530088E08Rik	chr17:32539958-32541753	0.01	0.01	0.01	0.01	0
A530099J19Rik	chr13:19819285-19824820	0.01	0.01	0.01	0.01	0
A630001G21Rik	chr1:87613657-87633181	0.0279168	0.01	0.01	0.01	-1.48113
A630010A05Rik	chr16:14562409-14621377	0.01	0.01	0.01	0.01	0
A630033H20Rik	chrX:104344265-104369000	1.76053	7.30515	2.44874	5.27554	0.945629
A630073D07Rik	chr6:132575128-132577529	0.01	0.01	0.01	0.01	0
A630095E13Rik	chr9:36443338-36446187	0.01	0.01	0.01	0.01	0
A730017C20Rik	chr18:59222034-59236614	0.01	0.01	0.01	0.01	0
A730018C14Rik	chr12:113649233-113661409	0.01	0.01	0.01	0.01	0
A730020M07Rik	chr3:121337855-121349371	0.01	0.01	0.01	0.01	0
A830010M20Rik	chr5:107926763-107941575	0.168783	0.520318	0.148124	0.626085	-0.455326
A830018L16Rik	chr1:11404185-11965983	0.01	0.01	0.01	0.01	0
A830080D01Rik	chrX:155970599-156031013	1.17336	4.51655	3.65131	21.4101	-0.607233
A930003A15Rik	chr16:19876660-19884367	0.239382	0.333547	0.181238	1.54081	-2.60916
A930004D18Rik	chr2:17946815-17959368	4.22749	2.73364	3.06967	2.99439	-0.593158
A930005H10Rik	chr3:115584496-115591048	4.77697	6.12117	6.37915	8.01257	0.028812
A930011G23Rik	chr5:99726262-100158079	0.01	0.01	0.01	0.01	0
A930016O22Rik	chr7:20002814-20006766	0.01	0.01	0.01	0.01	0
A930017M01Rik	chr15:44712939-44716289	0.0153163	0.01	0.01	0.01	-0.615068
A930018P22Rik	chr2:103962925-103964903	0.0797375	0.01	0.01	0.01	-2.99526
AA415398	chr4:119202922-119211374	0.171186	0.276558	0.096825	0.0424614	1.88125
AA467197	chr2:122463622-122466812	1.81598	1.84614	29.5581	20.5586	0.547577
AA792892	chr5:94806364-94813359	0.0964706	0.01	0.01	0.01	-3.27009
AA986860	chr1:132628552-132641199	1.17649	0.893254	1.32491	0.712068	0.498464
Aaas	chr15:102168677-102181190	64.1061	47.2831	49.7856	44.0318	-0.261956
Aacs	chr5:125956242-125997773	23.1895	18.0684	11.8933	13.7499	-0.569276
Aadac	chr3:59835709-59844079	0.01	0.01	0.01	0.01	0
Aadacl2	chr3:59810664-59829342	0.01	0.01	0.01	0.01	0
Aadacl3	chr4:144043673-144053659	0.01	0.01	0.01	0.01	0
Aadat	chr8:62984920-63024474	0.0921108	0.01	0.01	0.01	-3.20337
Aagab	chr9:63450461-63489696	27.4672	21.6063	24.1411	16.1982	0.229402
Aak1	chr6:86799510-86953221	1.52947	2.56399	2.99788	7.61039	-0.598669
Aamp	chr1:74326413-74331312	125.925	63.6346	103.372	64.2834	-0.299354
Aanat	chr11:116455000-116458994	0.01	0.01	0.01	0.01	0
Aard	chr15:51871652-51877269	0.01	0.01	0.01	0.01	0
Aars2	chr17:45643789-45657792	6.14378	5.21951	2.43027	3.07856	-0.576351
Aarsd1	chr11:101268153-101278747	63.6248	47.7331	47.7218	37.9685	-0.0847541
Aars	chr8:113557741-113579469	45.5985	50.1222	40.9802	58.6642	-0.38109
Aasdh	chr5:77304959-77334539	1.7389	1.85784	1.41969	2.02713	-0.41841
Aasdhppt	chr9:4294792-4309494	13.6924	15.5851	18.0901	14.7472	0.481551
Aass	chr6:23022172-23082986	0.01	0.01	0.01	0.01	0
Aatf	chr11:84236357-84327003	35.7421	36.9446	27.387	32.3133	-0.190897
Aatk	chr11:119868631-119908459	0.01	0.0371148	0.01	0.01	1.892
AB124611	chr9:21330620-21349775	0.440305	0.602637	0.492652	0.626259	0.106595
Abat	chr16:8513521-8621660	0.01	0.01	0.01	0.01	0
Abca12	chr1:71289663-71461484	0.01	0.01	0.01	0.01	0
Abca13	chr11:9091944-9584262	0.01	0.01	0.01	0.01	0
Abca14	chr7:127347477-127468866	0.01	0.01	0.01	0.01	0
Abca15	chr7:127472197-127551201	0.01	0.01	0.01	0.01	0
Abca16	chr7:127553160-127688327	0.01	0.01	0.01	0.01	0
Abca17	chr17:24401223-24484197	0.01	0.01	0.01	0.01	0
Abca1	chr4:53043660-53172767	0.01	0.01	0.01	0.0421103	-2.07417
Abca2	chr2:25284193-25304059	2.29396	1.87443	2.98722	3.01251	-0.303554
Abca3	chr17:24488967-24547149	1.52702	1.36723	0.56714	0.532342	-0.0681067
Abca4	chr3:121747377-121882979	0.0477722	0.0784494	0.01	0.0802903	-2.28964
Abca5	chr11:110130682-110199030	1.07862	3.01266	1.15192	2.56653	0.326073
Abca6	chr11:110038135-110113090	0.01	0.01	0.01	0.01	0
Abca7	chr10:79460359-79478317	8.67578	8.07594	6.79633	7.63819	-0.271831
Abca8a	chr11:109886947-109957251	0.01	0.204557	0.01	0.0261699	2.96652
Abca8b	chr11:109794719-109857130	0.0804966	0.339508	0.297931	0.450141	1.48105
Abca9	chr11:109962135-110029467	0.01	0.01	0.0133402	0.01	0.41578
Abcb10	chr8:126476358-126507022	10.6907	9.31014	5.47711	6.43715	-0.432495
Abcb11	chr2:69076338-69180673	0.0102575	0.01	0.0172726	0.0604523	-1.84399
Abcb1a	chr5:8660091-8748570	0.109209	0.222495	0.110329	0.153463	0.550602
Abcb1b	chr5:8798146-8866314	5.15273	8.23002	3.90821	6.49179	-0.0565515
Abcb4	chr5:8893720-8959226	0.0124378	0.01	0.01	0.01	-0.314731
Abcb5	chr12:120106296-120204894	0.01	0.01	0.01	0.01	0
Abcb6	chr1:75168214-75176857	28.2777	21.1787	20.9501	14.7285	0.0912917
Abcb7	chrX:101475903-101609185	1.77495	6.24327	1.7921	5.35319	0.235775
Abcb8	chr5:23899973-23915765	19.8255	10.7996	17.7704	12.2006	-0.333852
Abcb9	chr5:124511865-124545807	0.138554	0.01	0.415666	0.204717	-2.77058
Abcc10	chr17:46440178-46464972	1.28235	0.586418	0.679172	0.655215	-1.07698
Abcc12	chr8:89028739-89090489	0.01	0.01	0.01	0.01	0
Abcc1	chr16:14361650-14474971	12.7177	16.7588	5.85975	7.88647	-0.0304596
Abcc2	chr19:43856797-43912708	0.01	0.01	0.01	0.01	0
Abcc3	chr11:94204608-94254290	0.0501406	0.0577373	0.0168847	0.0147733	0.39625
Abcc4	chr14:118881913-119105441	3.8573	6.84191	2.38295	3.56684	0.24491
Abcc5	chr16:20331376-20426467	8.2273	9.17931	9.1181	9.85322	0.0461054
Abcc6	chr7:53231749-53285656	0.01	0.01	0.01	0.0149111	-0.576387
Abcc8	chr7:53359892-53435403	0.010134	0.01	0.01	0.01	-0.0192037
Abcc9	chr6:142536381-142650794	0.01	0.01	0.01	0.0115124	-0.203188
Abcd1	chrX:70961935-70983626	4.92819	4.11845	2.13603	2.33768	-0.389099
Abcd2	chr15:90976301-91022238	0.234377	0.657057	0.333777	0.610543	0.615981
Abcd3	chr3:121461827-121518133	7.04254	13.2919	8.9821	14.3692	0.238525
Abcd4	chr12:85943480-85958416	14.7909	9.86518	8.29185	7.9424	-0.522167
Abce1	chr8:82207340-82235639	20.9769	63.7806	31.5887	69.3033	0.4708
Abcf1	chr17:36093763-36106695	47.8552	49.3566	39.1516	47.9129	-0.246776
Abcf2	chr5:24071158-24083285	68.9458	59.3213	49.2191	54.8008	-0.371886
Abcf3	chr16:20548675-20561676	12.6098	10.7534	8.12222	8.54329	-0.302666
Abcg1	chr17:31194638-31254926	0.137073	0.279288	0.01	0.01	1.02681
Abcg2	chr6:58546665-58642445	21.3769	28.691	18.9547	26.6641	-0.067796
Abcg3	chr5:105364075-105411736	0.01	0.01	0.01	0.01	0
Abcg4	chr9:44081272-44096327	0.0422284	0.0270741	0.01	0.0207828	-1.69669
Abcg5	chr17:85057573-85082263	0.01	0.01	0.01	0.01	0
Abcg8	chr17:85075641-85099673	0.01	0.01	0.01	0.01	0
Abhd10	chr16:45729837-45743068	9.88004	8.28115	14.3039	9.41074	0.349333
Abhd11	chr5:135485021-135488045	36.9394	25.6087	58.7378	38.159	0.0937337
Abhd12b	chr12:71255157-71284193	0.01	0.01	0.01	0.01	0
Abhd12	chr2:150658250-150730467	91.3571	59.3194	73.1825	50.7176	-0.0940034
Abhd13	chr8:9977716-9992154	7.76235	10.9939	10.0876	11.308	0.337376
Abhd14a	chr9:106342381-106350009	12.4319	8.31017	3.39559	3.54978	-0.645167
Abhd14b	chr9:106350970-106355249	16.1371	7.50933	15.339	8.33354	-0.223426
Abhd15	chr11:77328618-77334130	0.427316	0.243759	0.0534246	0.0701687	-1.20317
Abhd16a	chr17:35226235-35239932	31.4372	17.1137	21.2695	20.0164	-0.789722
Abhd16b	chr2:181227910-181229685	0.01	0.01	0.01	0.01	0
Abhd2	chr7:86418151-86506487	6.86032	7.67865	7.51466	8.51123	-0.0170835
Abhd3	chr18:10644408-10706694	0.402305	0.390008	1.17035	1.06928	0.0855125
Abhd4	chr14:54873803-54888844	30.2794	24.3463	29.1616	22.1148	0.0844232
Abhd5	chr9:122260733-122290641	8.88996	8.63901	17.7996	14.3886	0.265602
Abhd6	chr14:8835415-8889069	11.2444	10.2174	5.64718	4.83292	0.0864608
Abhd8	chr8:73980598-73987556	62.7275	44.4307	73.6026	67.8934	-0.381061
Abi1	chr2:22795508-22895761	24.1398	32.8857	28.4341	215.83	-2.47816
Abi2	chr1:60466462-60538007	3.70289	8.83244	6.05589	11.31	0.352975
Abi3bp	chr16:56477958-56690248	0.01	0.0411553	0.0220597	0.0386186	1.2332
Abi3	chr11:95691385-95703790	11.8235	10.3985	19.263	20.9862	-0.308891
Abl1	chr2:31544056-31659882	17.0505	14.1722	17.2214	26.2724	-0.87609
Abl2	chr1:158488917-158579750	4.36291	5.64349	8.27867	11.719	-0.130082
Ablim1	chr19:57107753-57290522	5.35368	7.95871	7.20387	11.2284	-0.0683045
Ablim2	chr5:36100528-36227628	0.0148518	0.0285781	0.0242998	0.0219377	1.0918
Ablim3	chr18:61959046-62071506	0.0840143	0.115293	0.283152	0.449604	-0.210481
Abo	chr2:26698022-26720515	0.01	0.01	0.01	0.01	0
Abra	chr15:41696838-41701266	0.01	0.01	0.01	0.01	0
Abr	chr11:76230233-76391241	30.4255	30.2891	36.26	36.4287	-0.0131742
Abt1	chr13:23510229-23515735	11.2406	5.71764	11.2322	5.74068	-0.00687778
Abtb1	chr6:88785907-88791929	4.35741	3.07745	4.55444	4.55316	-0.501336
Abtb2	chr2:103406466-103558580	3.3051	2.86553	8.49061	8.34228	-0.180467
Acaa1a	chr9:119250411-119259413	26.5641	18.3798	16.5227	14.8371	-0.376115
Acaa1b	chr9:119057160-119066211	4.06529	3.3241	3.21215	3.04089	-0.211342
Acaa2	chr18:74938865-74965861	75.5967	60.1914	29.4336	26.1815	-0.159856
Acaca	chr11:84008939-84215153	3.84847	7.25294	2.96386	4.9114	0.185624
Acacb	chr5:114615526-114700767	0.0638387	0.0889001	0.0390176	0.0170599	1.67127
Acad10	chr5:122071037-122110519	1.85373	0.84054	1.78318	0.978236	-0.274844
Acad11	chr9:103966032-104029976	1.71652	2.74334	0.879315	1.22276	0.200758
Acad12	chr5:122048289-122068947	1.18968	0.730348	0.827928	0.87396	-0.781978
Acad8	chr9:26781725-26807134	9.47031	10.5792	8.12245	8.21495	0.14341
Acad9	chr3:35964921-35991779	9.66586	12.8028	9.19254	11.9829	0.0230477
Acadl	chr1:66877412-66909883	62.9041	82.3557	65.272	76.8729	0.152704
Acadm	chr3:153585316-153607607	28.2989	35.1476	28.4368	33.2052	0.0890294
Acadsb	chr7:138554114-138589725	5.21852	14.6311	4.88796	9.62359	0.509982
Acads	chr5:115560307-115569355	47.249	29.6688	32.0763	26.1255	-0.375287
Acadvl	chr11:69823684-69828930	58.2382	48.9055	33.0749	31.849	-0.19748
Acan	chr7:86198368-86259985	0.01	0.01	0.01	0.01	0
Acap1	chr11:69695068-69709041	0.0635594	0.122725	0.179196	0.18842	0.876839
Acap2	chr16:31092498-31201324	2.82123	6.97548	4.15392	8.86401	0.212482
Acap3	chr4:155265983-155281360	10.3001	9.43147	15.1337	44.8986	-1.69601
Acat1	chr9:53388626-53418455	21.0888	21.2886	7.77378	8.6482	-0.14018
Acat2	chr17:13135907-13153591	74.1748	56.5662	39.348	33.6548	-0.165514
Acat3	chr17:13116824-13133262	37.6936	38.2522	31.897	30.1025	0.104756
Acbd3	chr1:182656173-182684335	11.3844	20.5713	12.7129	19.8205	0.212875
Acbd4	chr11:102963001-102973513	15.3465	9.21949	19.2948	13.1576	-0.182831
Acbd5	chr2:22923720-22970032	5.51191	16.3144	11.261	25.9904	0.358875
Acbd6	chr1:157405249-157534363	86.2521	44.6695	68.0614	35.9318	-0.0276925
Acbd7	chr2:3253439-3258269	0.30192	0.01	0.539831	0.240834	-3.75162
Accs	chr2:93673623-93690100	1.53451	1.28409	1.32385	1.16753	-0.0757541
Accsl	chr2:93695516-93709314	0.0955936	0.13864	0.485675	0.496664	0.504077
Acd	chr8:108222058-108224995	47.4358	23.9461	53	27.8433	-0.057523
Ace2	chrX:160577273-160626350	0.01	0.0288418	0.01	0.01	1.52816
Ace	chr11:105829258-105851278	0.115464	0.126194	0.0838883	0.0243619	1.91204
Acer1	chr17:57092912-57121549	0.01	0.0419003	0.01	0.0321648	0.381477
Acer2	chr4:86520317-86578394	0.01	0.01	0.0857874	0.0177409	2.27369
Acer3	chr7:105362169-105458037	4.98466	5.16176	12.3706	8.83678	0.535692
Ache	chr5:137729481-137735694	0.01	0.046554	0.0407704	0.01	4.24643
Acin1	chr14:55260997-55305768	42.2973	41.8841	28.9217	46.672	-0.704574
Acly	chr11:100337665-100389314	31.3181	39.5457	16.5272	25.8822	-0.310593
Acmsd	chr1:129625989-129664141	0.01	0.01	0.01	0.01	0
Acnat1	chr4:49456403-49463981	0.01	0.01	0.01	0.01	0
Acnat2	chr4:49392716-49421023	0.01	0.01	0.01	0.01	0
Aco1	chr4:40090297-40146042	12.0723	14.7858	6.64227	8.43475	-0.052156
Aco2	chr15:81702892-81745567	137.564	129.246	69.4912	65.9667	-0.0148917
Acot10	chr15:20594968-20596505	0.01	0.01	0.01	0.01	0
Acot11	chr4:106417165-106472436	0.299296	0.219479	0.0740704	0.0907165	-0.739963
Acot12	chr13:91881125-91925753	0.01	0.01	0.01	0.0501138	-2.32521
Acot13	chr13:24909823-24923358	90.8972	62.0433	87.4765	49.2342	0.278273
Acot1	chr12:85350451-85358619	0.823112	0.661737	0.21319	0.080213	1.0954
Acot2	chr12:85328810-85334825	2.27707	1.38212	2.23615	2.28384	-0.75074
Acot3	chr12:85393100-85400514	0.01	0.01	0.01	0.01	0
Acot4	chr12:85379328-85385673	0.01	0.01	0.01	0.01	0
Acot5	chr12:85410274-85416969	0.01	0.01	0.01	0.01	0
Acot6	chr12:85441603-85450733	0.0299	0.01	0.01	0.01	-1.58015
Acot7	chr4:151552208-151645964	252.924	151.861	170.141	122.326	-0.259957
Acot8	chr2:164618267-164630381	19.0387	9.13004	21.614	13.4384	-0.374633
Acot9	chrX:151697042-151732050	97.7128	116.2	127.447	108.848	0.477571
Acox1	chr11:116033196-116060359	16.7027	19.3737	23.3977	28.4305	-0.0670548
Acox2	chr14:9058024-9091533	0.0215053	0.01	0.01	0.01	-1.10469
Acox3	chr5:35925708-35956450	3.40093	4.02084	2.87731	2.63203	0.370111
Acoxl	chr2:127680363-127949628	0.0362985	0.01	0.0613249	0.0805695	-2.25367
Acp1	chr12:31578190-31596477	38.8871	36.4739	43.593	30.1712	0.438496
Acp2	chr2:91043068-91054255	7.5233	8.26602	6.72288	7.23789	0.0293367
Acp5	chr9:21931170-21940190	0.01	0.01	0.01	0.01	0
Acp6	chr3:96962699-96980499	11.0698	8.95991	17.5863	11.8745	0.26151
Acpp	chr9:104190569-104240052	0.122313	0.151033	2.32463	3.19666	-0.155278
Acpt	chr7:51508456-51512574	0.01	0.01	0.01	0.01	0
Acrbp	chr6:124999944-125013283	0.618521	1.26222	0.551146	0.761401	0.562848
Acr	chr15:89398756-89405016	0.01	0.01	0.01	0.01	0
Acrv1	chr9:36500804-36506422	0.01	0.01	0.01	0.01	0
Acsbg1	chr9:54452803-54509692	11.6778	10.4905	31.1467	33.2809	-0.250302
Acsbg2	chr17:56982526-57013870	0.01	0.01	0.01	0.01	0
Acsf2	chr11:94418415-94463100	2.23779	2.75491	1.07959	1.56741	-0.23797
Acsf3	chr8:125299404-125341781	4.84703	3.70763	3.9209	3.70543	-0.305057
Acsl1	chr8:47556390-47621405	3.33159	4.08577	2.93469	4.387	-0.28563
Acsl3	chr1:78654399-78704318	10.7896	20.7297	12.2914	19.7543	0.25754
Acsl4	chrX:138752535-138825078	5.18155	15.2026	12.5648	31.7628	0.214912
Acsl5	chr19:55327858-55371118	53.5305	61.849	87.1119	72.7513	0.468282
Acsl6	chr11:54117325-54175041	0.22518	0.355598	4.98538	5.00455	0.653631
Acsm1	chr7:126761341-126806029	0.01	0.01	0.01	0.01	0
Acsm2	chr7:126697853-126744208	0.01	0.01	0.01	0.0111694	-0.159552
Acsm3	chr7:126904436-126928410	0.01	0.01	0.01	0.01	0
Acsm4	chr7:126833539-126858080	0.01	0.01	0.01	0.01	0
Acsm5	chr7:126669778-126686874	0.01	0.01	0.01	0.01	0
Acss1	chr2:150443846-150493976	0.01	0.01	0.01	0.01	0
Acss2	chr2:155343778-155388479	3.1184	3.92542	1.92158	2.47037	-0.0303936
Acss3	chr10:106373219-106560720	0.01	0.0407627	0.01	0.01	2.02725
Acta1	chr8:126415657-126418675	3.75883	3.18154	4.91585	4.08977	0.0248663
Acta2	chr19:34314825-34329863	791.044	580.316	133.662	86.1007	0.187568
Actb	chr5:143664795-143668433	2662.17	2044.45	2103.3	1633.36	-0.0160768
Actbl2	chr13:112045220-112047957	0.01	0.01	0.01	0.01	0
Actc1	chr2:113873024-113878547	0.531884	0.638883	0.209364	0.0613103	2.03625
Actg1	chr11:120207003-120209798	2372.96	2416.13	1892.09	1753.05	0.136119
Actg2	chr6:83462902-83486245	78.0651	64.0008	16.8323	14.6291	-0.0841991
Actl6a	chr3:32607467-32625893	39.9907	33.4064	26.9211	26.5618	-0.240155
Actl6b	chr5:137994782-138010801	0.01	0.01	0.01	0.01	0
Actl7a	chr4:56756293-56757797	0.01	0.01	0.01	0.01	0
Actl7b	chr4:56752876-56754297	0.01	0.01	0.01	0.01	0
Actl9	chr17:33569843-33571212	0.0416601	0.01	0.01	0.0624541	-4.70146
Actn1	chr12:81268528-81361358	93.0053	114.494	33.9908	52.1175	-0.316735
Actn2	chr13:12361693-12432999	0.01	0.01	0.01	0.01	0
Actn3	chr19:4861215-4877909	19.5181	13.7528	22.2652	22.2224	-0.502306
Actn4	chr7:29678272-29747299	98.2143	109.257	52.6998	104.03	-0.827409
Actr10	chr12:72038843-72065704	33.5354	28.8564	27.9413	21.1734	0.183348
Actr1a	chr19:46451303-46470225	113.543	80.9275	104.387	85.4196	-0.199232
Actr1b	chr1:36756046-36766770	75.956	54.3379	90.9337	60.4996	0.104683
Actr2	chr11:19962306-20012954	49.7509	90.6827	69.8723	114.235	0.156893
Actr3b	chr5:25265843-25356159	1.60609	0.873542	1.8014	1.53282	-0.645677
Actr3	chr1:127289481-127332304	140.977	154.852	146.54	153.987	0.063917
Actr5	chr2:158450648-158464947	6.55386	4.07753	5.56449	5.23885	-0.597647
Actr6	chr10:89174717-89195040	6.62044	11.2301	9.33061	10.9812	0.527379
Actr8	chr14:30791522-30806407	14.1394	14.1928	11.4883	11.9437	-0.050647
Actrt1	chrX:43682183-43683522	0.01	0.01	0.01	0.01	0
Actrt2	chr4:154040536-154041976	0.01	0.01	0.01	0.01	0
Acvr1b	chr15:101004555-101043032	1.61521	1.50943	1.29685	2.22467	-0.876299
Acvr1c	chr2:58119863-58210169	0.01	0.01	0.0191059	0.0334163	-0.806534
Acvr1	chr2:58298848-58419239	20.1269	26.6775	19.3393	23.9294	0.0992511
Acvr2a	chr2:48669628-48758784	1.36997	3.52011	1.83256	3.93027	0.260707
Acvr2b	chr9:119311618-119342624	0.420399	0.439767	0.659531	0.434062	0.668521
Acvrl1	chr15:100958952-100975767	0.0285986	0.01	0.0482397	0.0211067	-0.323422
Acy1	chr9:106335311-106340567	15.6012	10.9782	7.53333	8.48685	-0.67896
Acy3	chr19:3986569-3990005	3.22204	2.21144	3.87323	2.57936	0.0435288
Acyp1	chr12:86613347-86621385	22.3339	15.9479	18.408	11.9872	0.13297
Acyp2	chr11:30405991-30549396	20.0916	10.7029	36.1631	21.535	-0.160756
Adad1	chr3:36962577-37010434	0.01	0.01	0.01	0.01	0
Adad2	chr8:122136646-122140826	0.01	0.01	0.01	0.01	0
Ada	chr2:163552306-163575975	15.6501	8.79534	5.38617	2.99021	0.017656
Adal	chr2:120966163-120982416	2.18642	2.99172	0.932304	0.913635	0.481581
Adam10	chr9:70526807-70628036	10.2401	22.4657	15.6771	47.2215	-0.457288
Adam11	chr11:102622752-102641576	0.235749	0.169647	0.550944	0.231508	0.776135
Adam12	chr7:141074882-141416780	1.56363	2.36646	0.01	0.01	0.597832
Adam15	chr3:89143561-89153932	49.3406	24.0434	61.4223	39.4843	-0.399656
Adam17	chr12:21329369-21379493	12.5252	18.3387	10.117	16.1148	-0.121547
Adam18	chr8:25712717-25785227	0.01	0.01	0.01	0.01	0
Adam19	chr11:45868003-45960849	3.69098	3.96027	2.62664	3.252	-0.206514
Adam1a	chr5:121968612-121971704	0.183599	0.739427	0.140907	0.765039	-0.430939
Adam1b	chr5:121950105-121952989	0.0359854	0.138725	0.01	0.0798678	-1.05087
Adam21	chr12:82659570-82669461	0.01	0.0343302	0.0300891	0.01	3.36872
Adam22	chr5:8072351-8368081	0.0975823	0.190151	0.0455521	0.039832	1.15605
Adam23	chr1:63492477-63643089	1.93352	1.33471	0.01	0.01	-0.534699
Adam24	chr8:41760447-41767553	0.01	0.01	0.01	0.01	0
Adam25	chr8:41837561-41841530	0.01	0.01	0.01	0.01	0
Adam26a	chr8:44653629-44662061	0.01	0.01	0.01	0.01	0
Adam26b	chr8:44605217-44613491	0.01	0.01	0.01	0.01	0
Adam28	chr14:69223054-69273899	0.0255311	0.0183943	0.0227947	0.01	0.715701
Adam29	chr8:58349708-58385761	0.01	0.01	0.01	0.01	0
Adam2	chr14:66646165-66696570	0.01	0.01	0.01	0.01	0
Adam30	chr3:97964734-97967096	0.01	0.01	0.01	0.01	0
Adam32	chr8:25946614-26059276	0.0430381	0.0457014	0.01	0.210516	-4.30924
Adam33	chr2:130876552-130889550	0.01	0.01	0.01	0.01	0
Adam34	chr8:44735662-44750914	0.01	0.01	0.01	0.01	0
Adam39	chr8:41908362-41912215	0.01	0.01	0.01	0.01	0
Adam3	chr8:25787705-25836297	0.01	0.01	0.01	0.01	0
Adam4	chr12:82520535-82522865	0.0227107	0.175552	0.0384423	0.0673817	2.1408
Adam5	chr8:25837564-25934841	0.183154	0.545124	0.0344086	0.0602977	0.764192
Adam6a	chr12:114782118-114784625	0.01	0.01	0.01	0.01	0
Adam6b	chr12:114727775-114730046	0.01	0.01	0.01	0.01	0
Adam7	chr14:69115393-69151746	0.01	0.01	0.01	0.01	0
Adam8	chr7:147164830-147178461	7.94702	5.90131	9.11583	10.4271	-0.623267
Adam9	chr8:26060082-26127394	24.583	52.6366	24.9337	41.8781	0.350309
Adamdec1	chr14:69181443-69200129	0.01	0.01	0.01	0.01	0
Adamts10	chr17:33661140-33690727	1.90716	1.82451	0.885465	0.91977	-0.118754
Adamts12	chr15:10994544-11276622	0.01	0.0917275	0.01	0.01	3.19735
Adamts13	chr2:26828935-26865145	0.852483	0.641834	0.478284	0.729611	-1.01873
Adamts14	chr10:60659859-60736186	2.91517	2.94497	3.57508	5.24627	-0.538643
Adamts15	chr9:30706739-30730037	0.0336082	0.01	0.01	0.01	-1.74881
Adamts16	chr13:70866685-70980688	0.100871	0.174237	0.01	0.01	0.788539
Adamts17	chr7:73984620-74297511	0.0165121	0.0316592	0.0138907	0.01	1.41322
Adamts18	chr8:116222036-116372739	0.01	0.01	0.01	0.0152442	-0.608261
Adamts19	chr18:58996417-59213332	0.01	0.01	0.01	0.01	0
Adamts1	chr16:85794072-85803360	5.9621	10.9112	3.73891	6.04311	0.179244
Adamts20	chr15:94100593-94234781	0.01	0.052852	0.01	0.0119648	2.14316
Adamts2	chr11:50415586-50621075	0.746181	0.740839	0.01	0.01	-0.0103645
Adamts3	chr5:90102865-90312359	0.01	0.062412	0.01	0.01	2.64182
Adamts4	chr1:173180552-173190053	4.9013	3.3913	1.49861	1.63984	-0.661259
Adamts5	chr16:85858401-85901370	1.55747	4.01963	0.22499	0.375621	0.628441
Adamts6	chr13:105077952-105284843	1.00033	2.64364	5.43098	16.5133	-0.202295
Adamts7	chr9:90057815-90094940	5.64137	5.56398	6.77942	8.2526	-0.303616
Adamts8	chr9:30750147-30770443	0.01	0.0270262	0.01	0.020746	0.381528
Adamts9	chr6:92722692-92851435	0.01	0.0158105	0.01	0.01	0.660883
Adamtsl1	chr4:85699818-86074286	0.0755449	0.060288	0.0105833	0.0462769	-2.45397
Adamtsl2	chr2:26934900-26964133	0.01	0.01	0.01	0.01	0
Adamtsl3	chr7:89484203-89762958	0.563476	1.41768	0.01	0.01	1.33111
Adamtsl4	chr3:95480124-95491840	6.7732	4.87103	4.83686	4.18132	-0.2655
Adamtsl5	chr10:79802537-79811193	22.6985	13.8104	68.2508	61.711	-0.571529
Adap1	chr5:139747829-139801418	0.0219924	0.0424834	0.01	0.01	0.949895
Adap2	chr11:79967663-79992329	0.01	0.01	0.01	0.103869	-3.37669
Adarb1	chr10:76753471-76881018	2.68939	3.01626	4.44102	5.50631	-0.144713
Adarb2	chr13:8202111-8768008	0.0230808	0.0886651	0.0972162	0.119106	1.6487
Adar	chr3:89518943-89557377	3.4095	3.98194	4.22868	5.10044	-0.0465039
Adat1	chr8:114490807-114516202	1.66369	1.63334	1.59704	1.68781	-0.106312
Adat2	chr10:13272712-13283182	10.2118	6.58606	9.59491	6.91594	-0.16041
Adat3	chr10:80065624-80070399	12.5005	6.27395	6.57979	5.77993	-0.807541
Adck1	chr12:89598957-89700170	18.7222	13.6109	8.92262	7.11188	-0.132749
Adck2	chr6:39523874-39538768	5.50347	3.7237	3.43563	1.8345	0.341582
Adck3	chr1:182095368-182126151	0.633592	0.497095	0.479549	0.953961	-1.34229
Adck4	chr7:28018031-28042968	7.04134	5.59824	4.28462	3.35859	0.0204321
Adck5	chr15:76406788-76426241	17.4221	12.2328	8.98305	8.08758	-0.358667
Adcy10	chr1:167415313-167506904	0.01	0.01	0.01	0.01	0
Adcy1	chr11:6963491-7078508	0.01	0.01	0.01	0.01	0
Adcy2	chr13:68758919-69138419	0.01	0.0461649	0.01	0.01	2.20679
Adcy3	chr12:4133396-4213524	0.375183	0.312112	0.01	0.0342521	-2.04172
Adcy4	chr14:56387928-56402856	0.01	0.01	0.01	0.01	0
Adcy5	chr16:35155721-35304635	0.01	0.01	0.01	0.01	0
Adcy6	chr15:98420420-98438064	11.1279	10.4461	14.216	23.143	-0.794279
Adcy7	chr8:90796301-90853861	26.4164	26.5724	40.9828	53.6857	-0.381024
Adcy8	chr15:64530596-64753858	0.0405617	0.0583774	0.01	0.01	0.525291
Adcy9	chr16:4284885-4420498	1.15447	1.47892	3.22637	8.78527	-1.08786
Adcyap1	chr17:93598761-93604829	0.01	0.01	0.01	0.01	0
Adcyap1r1	chr6:55401971-55451449	0.0484304	0.01	0.01	0.01	-2.27591
Add1	chr5:34916362-34974954	37.8722	37.2013	42.7844	61.6247	-0.552203
Add2	chr6:85978674-86074403	0.958394	0.666932	13.0696	12.6521	-0.47624
Add3	chr19:53214932-53321816	2.30329	3.68019	6.85351	13.0845	-0.256862
Adh1	chr3:137940608-137953655	0.0859316	0.16792	0.01	0.0644583	-1.72185
Adh4	chr3:138078460-138093856	0.01	0.01	0.01	0.01	0
Adh5	chr3:138100163-138118463	78.3179	61.4803	54.4468	48.1282	-0.171249
Adh6a	chr3:137976249-137994098	0.01	0.01	0.01	0.01	0
Adh6-ps1	chr3:138037084-138051255	0.01	0.01	0.01	0.01	0
Adh7	chr3:137880736-137895006	7.29363	10.9755	5.28542	4.44253	0.840213
Adhfe1	chr1:9538126-9568049	0.0166427	0.0320567	0.0843667	0.172371	-0.0850348
Adi1	chr12:29360071-29367039	29.9857	21.684	27.9867	16.7448	0.273386
Adig	chr2:158328347-158333934	0.01	0.01	0.01	0.01	0
Adipoq	chr16:23146608-23158041	0.01	0.01	0.01	0.01	0
Adipor1	chr1:136311954-136329927	67.2629	61.4224	73.9544	69.611	-0.0437224
Adipor2	chr6:119303167-119367501	23.4098	20.091	26.2898	25.5431	-0.179
Adk	chr14:21871795-22267791	49.5711	53.2415	39.1317	31.3893	0.42112
Adm2	chr15:89153329-89155161	0.53269	0.31407	0.822051	0.482262	0.00719512
Adm	chr7:117771182-117773333	0.288614	0.160984	0.140674	0.01	2.97206
Adnp2	chr18:80323873-80348221	5.0571	6.89546	7.10687	16.1822	-0.739787
Adnp	chr2:168006464-168032562	10.7827	23.3694	14.7945	28.3035	0.179981
Ado	chr10:67007258-67011703	28.9294	25.6769	35.1039	28.6614	0.120458
Adora1	chr1:136095791-136132034	0.01	0.01	0.01	0.01	0
Adora2a	chr10:74779621-74797537	2.51294	1.82334	2.14149	1.9655	-0.339077
Adora2b	chr11:62062485-62079954	3.80494	3.37551	11.7664	8.69624	0.263435
Adora3	chr3:105707338-105711846	0.01	0.01	0.01	0.01	0
Adpgk	chr9:59139378-59164007	21.5773	19.0341	22.0777	22.4222	-0.203262
Adprh	chr16:38445478-38452769	67.1028	40.6723	29.2921	18.1572	-0.0323561
Adprhl1	chr8:13235661-13254162	0.01	0.01	0.01	0.01	0
Adprhl2	chr4:125993594-125998947	34.9763	18.9985	21.901	13.4396	-0.175981
Adra1a	chr14:67254087-67390005	0.0218123	0.01	0.01	0.01	-1.12514
Adra1b	chr11:43588106-43714739	3.98278	2.4738	2.76505	1.9227	-0.162869
Adra1d	chr2:131371092-131388021	1.56505	1.02197	0.01	0.0653765	-3.32363
Adra2a	chr19:54119671-54123472	0.01	0.0257424	0.01	0.01	1.36415
Adra2b	chr2:127189021-127192957	0.01	0.0248014	0.01	0.01	1.31042
Adra2c	chr5:35621214-35624412	0.01	0.01	0.01	0.01	0
Adrb1	chr19:56796861-56799352	0.105513	0.203723	0.214177	0.156388	1.40286
Adrb2	chr18:62337366-62339635	4.11592	5.15389	3.88045	6.87167	-0.49999
Adrb3	chr8:28336247-28340060	0.01	0.0358907	0.01	0.01	1.84361
Adrbk1	chr19:4285998-4306222	46.6251	32.1273	45.5037	80.095	-1.35303
Adrbk2	chr5:113339497-113444558	0.01	0.0144526	0.01	0.01	0.531329
Adrm1	chr2:179906292-179910988	164.487	99.4387	122.858	94.8993	-0.353573
Adsl	chr15:80778919-80801377	28.1048	24.9771	21.0345	21.9598	-0.232314
Adss	chr1:179693308-179726640	37.7365	57.7913	41.1154	56.4624	0.15728
Adssl1	chr12:113858257-113879566	16.1896	10.7691	6.00619	4.54245	-0.185187
Aebp1	chr11:5761868-5772251	29.5024	32.7884	0.587197	0.660765	-0.0179407
Aebp2	chr6:140571183-140626993	15.0498	23.2622	23.1623	37.6405	-0.0722641
Aen	chr7:86040812-86053719	51.5491	36.0805	37.3386	28.1079	-0.105034
Aes	chr10:81022188-81029116	559.713	400.111	505.265	701.722	-0.958142
AF251705	chr11:114858082-114863194	0.01	0.01	0.01	0.01	0
AF366264	chr8:13835230-13838089	0.01	0.01	0.01	0.01	0
AF529169	chr9:89484871-89517824	0.01	0.01	0.01	0.01	0
Afap1	chr5:36235967-36346571	6.43284	7.70194	6.26741	9.5188	-0.343145
Afap1l1	chr18:61889915-61946316	0.0150615	0.144924	0.01	0.01	3.26636
Afap1l2	chr19:56986843-57083065	1.077	1.29704	1.75	2.77629	-0.397597
Aff1	chr5:104183180-104284341	3.84768	7.00615	5.23363	9.13601	0.0608802
Aff2	chrX:66613505-67121212	0.01	0.01	0.01	0.01	0
Aff3	chr1:38232835-38684089	0.0545735	0.104554	0.01	0.01	0.937975
Aff4	chr11:53164268-53235332	5.49145	13.3756	9.48138	17.5156	0.398875
Afg3l1	chr8:126001761-126027816	32.5225	25.5255	26.0969	31.0275	-0.599171
Afg3l2	chr18:67564417-67608790	27.7851	25.8672	18.8524	16.8843	0.0558787
Afmid	chr11:117687232-117701222	4.01599	2.71845	4.22461	4.47659	-0.646554
Afm	chr5:90947974-90982570	0.01	0.01	0.01	0.01	0
Afp	chr5:90919739-90937933	0.25676	0.01	0.0435158	0.0381522	-4.49258
Aftph	chr11:20585087-20641559	5.62236	12.2451	9.86548	41.7797	-0.959384
Aga	chr8:54597055-54608776	49.9165	42.1697	52.3647	40.9726	0.110617
Agap1	chr1:91351385-91791857	4.8794	3.92109	5.72416	5.48112	-0.252859
Agap2	chr10:126515962-126530226	0.295591	0.223334	0.512549	0.646213	-0.738722
Agap3	chr5:23957994-24007865	49.466	33.8195	46.0168	42.1873	-0.423238
Agbl1	chr7:83374772-84269584	0.01	0.01	0.01	0.01	0
Agbl2	chr2:90622900-90656388	0.01	0.01	0.01	0.01	0
Agbl3	chr6:34730431-34809459	1.09532	4.38275	1.78515	2.12757	1.74732
Agbl4	chr4:110070302-111335629	0.01	0.01	0.01	0.01	0
Agbl5	chr5:31191224-31209039	2.0069	2.42966	2.76797	2.45377	0.449617
Ager	chr17:34734794-34737882	0.0429856	0.16804	0.146804	0.30749	0.90023
Agfg1	chr1:82836057-82892850	17.5347	21.9645	23.735	24.5743	0.274826
Agfg2	chr5:138091705-138125981	12.914	9.37722	8.83868	8.64762	-0.430184
Aggf1	chr13:96120637-96145312	12.2453	13.2324	19.4143	20.2918	0.0480693
Agk	chr6:40275476-40346761	9.55936	9.61236	11.5348	10.2526	0.177979
Agl	chr3:116442916-116511084	2.38777	4.55041	2.11676	3.94661	0.0315775
Agmat	chr4:141302589-141315178	0.121294	0.01	0.137901	0.01	0.185125
Agmo	chr12:37968225-38308519	0.0247617	0.01	0.01	0.0367751	-3.18684
Agpat1	chr17:34742805-34750394	79.296	63.92	35.9383	114.051	-1.97707
Agpat2	chr2:26448576-26459937	39.1142	24.7921	18.5963	23.3519	-0.986337
Agpat3	chr10:77734307-77814445	56.7504	40.093	70.6702	64.4128	-0.36752
Agpat4	chr17:12312149-12412506	30.3581	20.8797	33.0647	24.9712	-0.134955
Agpat5	chr8:18846278-18884413	19.9408	18.7474	20.103	16.4104	0.203768
Agpat6	chr8:24283417-24318925	51.7447	39.2499	47.6293	69.7281	-0.948613
Agpat9	chr5:101275247-101328121	2.72405	3.09483	5.76008	6.45979	0.0187078
Agps	chr2:75670233-75769407	8.76431	17.9163	10.9125	28.0436	-0.330131
Agr2	chr12:36719511-36730668	0.01	0.01	0.01	0.01	0
Agr3	chr12:36652207-36676317	0.01	0.159048	0.01	0.01	3.99139
Agrn	chr4:155539398-155571597	1.99988	2.42579	0.642105	0.827571	-0.0875325
Agrp	chr8:108090594-108103745	0.106679	0.21607	0.187172	0.01	5.24452
Agt	chr8:127080486-127093607	0.01	0.01	0.150678	0.01	3.9134
Agtpbp1	chr13:59550895-59658708	2.42916	5.89751	2.54136	3.99766	0.626093
Agtr1a	chr13:30428224-30474736	0.01	0.0448773	0.01	0.01	2.16598
Agtr1b	chr3:20213394-20266099	0.01	0.01	0.0421259	0.01	2.07471
Agtr2	chrX:21061749-21065959	0.01	0.0348395	0.01	0.01	1.80072
Agtrap	chr4:147451169-147462173	9.23596	6.49818	7.46043	5.41648	-0.0453156
Agxt2	chr15:10288333-10339493	0.01	0.01	0.01	0.01	0
Agxt	chr1:95031816-95041998	0.01	0.139845	0.01	0.01	3.80576
Ahctf1	chr1:181675034-181734146	2.50111	8.88377	4.51233	14.023	0.192755
Ahcy	chr2:154885047-154900233	83.3994	65.2575	54.006	47.5017	-0.168744
Ahcyl1	chr3:107466037-107499466	48.4013	66.8235	33.8835	49.0673	-0.0688692
Ahcyl2	chr6:29718442-29862310	3.18457	5.04546	3.78196	7.41372	-0.307175
Ahdc1	chr4:132567420-132634025	6.20747	6.07814	9.78351	14.7873	-0.626312
Ahi1	chr10:20672352-20800235	1.53073	2.51243	0.747388	0.793426	0.628625
Ahnak	chr19:9063773-9151416	25.6806	42.2973	32.8707	45.9095	0.237896
Ahr	chr12:36182650-36219661	1.56401	4.1513	0.596872	1.37906	0.200122
Ahrr	chr13:74348565-74429757	0.510136	0.836538	0.0357979	0.0469857	0.321202
Ahsa1	chr12:88607677-88614902	230.784	141.101	173.192	147.44	-0.477568
Ahsa2	chr11:23387881-23398039	27.126	31.8306	54.8007	50.4805	0.349204
Ahsg	chr16:22892087-22899524	0.01	0.01	0.01	0.01	0
AI118078	chr9:55174755-55286151	0.01	0.01	0.01	0.01	0
AI182371	chr2:34937380-34956205	0.0318447	0.01	0.01	0.244767	-6.28439
AI314180	chr4:58812902-58925597	6.95196	17.936	6.05118	11.2826	0.468557
AI317395	chr10:39721378-39745074	0.0779641	0.0375999	0.0658957	0.0577267	-0.861138
AI413582	chr17:27700713-27702672	32.6354	55.8056	53.7242	106.879	-0.218361
AI427809	chr4:53274227-53283104	0.01	0.01	0.01	0.0785562	-2.97373
AI429214	chr8:38056628-38058587	1.5427	4.21682	1.30831	1.51613	1.23801
AI464131	chr4:41442633-41450108	3.41884	4.47241	2.34954	2.23509	0.459596
AI467606	chr7:134234949-134237563	26.717	18.5926	29.5807	18.3871	0.162928
AI504432	chr3:106842421-106857240	0.01	0.01	0.01	0.0132627	-0.407375
AI593442	chr9:52481136-52487885	0.01	0.01	0.01	0.01	0
AI597479	chr1:43155554-43172791	8.17535	10.5157	10.7193	10.4128	0.405039
AI607873	chr1:175653558-175671940	0.01959	0.226153	0.148719	0.506337	1.7616
AI661453	chr17:47573587-47607587	0.01	0.0382504	0.01	0.01	1.93548
AI837181	chr19:5425143-5427316	95.5479	49.2925	72.9379	56.7533	-0.5929
AI846148	chr19:7430953-7457516	16.9036	10.4668	17.2042	14.4584	-0.440655
AI987944	chr7:48628299-48648749	1.22582	4.24815	1.59085	5.19487	0.0857978
Aicda	chr6:122503826-122514198	0.0220126	0.01	0.01	0.01	-1.13833
Aif1	chr17:35307936-35312946	0.01	0.01	0.01	0.111299	-3.47637
Aif1l	chr2:31805822-31828962	46.3845	26.7455	101.298	54.1595	0.108971
Aifm1	chrX:45828120-45866740	35.0439	35.9792	18.874	22.8511	-0.237863
Aifm2	chr10:61178010-61202008	14.8523	7.32264	25.309	17.898	-0.520396
Aifm3	chr16:17489769-17507578	0.01	0.01	0.01	0.01	0
Aig1	chr10:13372514-13588636	7.62667	5.5347	17.5322	10.5368	0.272024
Aim1	chr10:43670112-43724652	4.07251	6.69078	3.81036	5.75331	0.121791
Aim1l	chr4:133624366-133648419	0.01056	0.0202724	0.12449	0.0933681	1.35593
Aim2	chr1:175350734-175396167	1.07558	2.83485	0.244875	0.674306	-0.0631996
Aimp1	chr3:132323461-132346843	137.834	101.295	118.295	93.2929	-0.101815
Aimp2	chr5:144663572-144670708	127.565	77.0438	90.4504	60.0993	-0.137702
Aip	chr19:4113755-4125858	69.47	44.32	63.9765	48.6291	-0.252708
Aipl1	chr11:71842223-71851011	0.3547	0.20708	0.422541	0.211966	0.218853
Aire	chr10:77492766-77506355	0.01	0.01	0.01	0.01	0
Ajap1	chr4:152747329-152856939	0.01	0.0324336	0.01	0.01	1.69749
Ak1	chr2:32477277-32490578	165.65	93.9494	190.577	105.108	0.0403185
Ak2	chr4:128670467-128688773	167.041	105.382	142.247	74.5614	0.267321
Ak3	chr19:29095321-29122392	39.2946	38.8212	66.7927	47.2523	0.481822
Ak4	chr4:101091893-101140376	2.45202	2.28828	0.155464	0.0755618	0.941138
Ak5	chr3:152125778-152331104	0.116391	0.0960761	0.01	0.01	-0.276735
Ak7	chr12:106944191-107020657	0.01	0.01	0.01	0.04934	-2.30276
Ak8	chr2:28555680-28668685	0.01	0.01	0.01	0.01	0
Akap10	chr11:61684808-61743759	5.52971	7.82155	8.01179	9.72627	0.220489
Akap11	chr14:78892052-78936667	1.3249	4.62289	3.62872	15.0218	-0.246613
Akap12	chr10:5987069-6080212	4.93368	14.0344	8.96919	14.801	0.785585
Akap13	chr7:82600419-82899495	2.01065	3.79014	3.80498	5.77282	0.313202
Akap14	chrX:34690692-34708837	0.01	0.0591328	0.01	0.01	2.56396
Akap17b	chrX:34148177-34185409	0.371844	0.743878	0.475985	0.701859	0.440105
Akap1	chr11:88692105-88725900	17.8696	15.2827	14.0782	16.3573	-0.442079
Akap2	chr4:57858119-57909856	11.9608	25.9752	11.2904	28.0312	-0.193115
Akap3	chr6:126803115-126824326	0.016344	0.0629501	0.01	0.01	1.94545
Akap4	chrX:6644640-6655732	0.01	0.01	0.01	0.01	0
Akap5	chr12:77425877-77435138	0.01	0.01	0.01	0.0109135	-0.126114
Akap6	chr12:53800369-54252002	0.30091	0.868359	0.553693	1.22083	0.388256
Akap7	chr10:24888895-25018969	3.13743	3.87996	4.07028	4.18276	0.267132
Akap8	chr17:32440616-32458183	10.8478	19.0323	11.7429	17.1264	0.266615
Akap8l	chr17:32458368-32487522	6.82963	8.21303	6.40178	7.45819	0.0457558
Akap9	chr5:3928185-4080204	0.480315	2.28547	0.657568	2.42995	0.364727
Akirin1	chr4:123412437-123427542	53.8607	52.0197	77.4419	53.7179	0.477537
Akirin2	chr4:34497863-34514157	84.35	70.7457	70.2556	55.9065	0.0758471
Aknad1	chr3:108542575-108585227	0.0603358	0.271676	0.0340063	0.01	3.93661
Akna	chr4:63028156-63064479	1.05743	1.20596	1.26689	1.6131	-0.158925
Akp3	chr1:89021582-89024487	0.01	0.01	0.01	0.01	0
Akr1b10	chr6:34334246-34346949	15.7983	15.2667	12.2449	13.514	-0.191654
Akr1b3	chr6:34253929-34267489	21.5967	29.3893	10.4043	9.87226	0.520205
Akr1b7	chr6:34362361-34373137	0.0465506	0.01	0.01	0.01	-2.2188
Akr1b8	chr6:34304163-34318454	78.3254	76.3196	84.4636	70.7887	0.217387
Akr1c12	chr13:4267417-4278645	1.37261	2.07062	4.76276	3.0489	1.23665
Akr1c13	chr13:4190432-4204849	4.16104	2.74774	5.02755	3.02212	0.135593
Akr1c14	chr13:4058836-4089668	0.667688	1.91341	0.01	0.01	1.5189
Akr1c18	chr13:4131872-4149877	0.01	0.197207	2.84007	3.33093	4.07164
Akr1c19	chr13:4232985-4247605	0.01	0.01	0.01	0.01	0
Akr1c20	chr13:4506404-4522579	0.01	0.01	0.01	0.01	0
Akr1c21	chr13:4573320-4585789	0.01	0.01	0.01	0.01	0
Akr1c6	chr13:4433588-4456776	0.01	0.01	0.01	0.01	0
Akr1cl	chr1:65059659-65079322	0.01	0.01	0.432613	0.190064	1.18659
Akr1d1	chr6:37480172-37518815	0.01	0.01	0.01	0.01	0
Akr1e1	chr13:4591735-4608410	5.1647	6.04417	5.77849	6.26643	0.109908
Akr7a5	chr4:138866658-138874701	44.184	20.8621	30.5658	15.365	-0.0903732
Akt1	chr12:113892031-113912487	253.661	175.105	198.576	149.596	-0.126054
Akt1s1	chr7:52104593-52110791	123.497	58.7351	126.583	79.6652	-0.404117
Akt2	chr7:28376578-28424472	68.9821	43.3381	56.9556	78.1145	-1.12634
Akt3	chr1:178952245-179178898	3.45175	6.3616	3.95303	9.50042	-0.38297
Aktip	chr8:93635680-93659393	17.2067	18.7286	18.4835	19.4878	0.0459395
Alad	chr4:62167017-62181097	37.4956	21.1842	18.0787	11.7696	-0.204508
Alas1	chr9:106135785-106150285	10.1284	9.59141	5.32039	5.5471	-0.138798
Alas2	chrX:146981959-147005165	0.01	0.054146	0.01	0.01	2.43685
Alb	chr5:90889914-90905629	0.01	0.01	0.01	0.01	0
Alcam	chr16:52249108-52453110	1.93274	5.98174	6.25312	13.5513	0.514134
Aldh16a1	chr7:52397209-52409908	11.3536	10.1092	8.8056	10.8009	-0.462145
Aldh18a1	chr19:40624746-40662953	23.1773	24.8863	12.3971	18.4271	-0.469187
Aldh1a1	chr19:20676471-20717952	0.0793201	0.204797	0.044825	0.117912	-0.0269009
Aldh1a2	chr9:71063595-71144050	0.01	0.01	0.01	0.01	0
Aldh1a3	chr7:73535778-73572363	0.93469	0.899383	0.228933	0.244978	-0.153284
Aldh1a7	chr19:20767442-20802046	0.0260383	0.01	0.01	0.0386982	-3.3329
Aldh1b1	chr4:45811893-45817480	0.0230157	0.01	0.01	0.01	-1.20262
Aldh1l1	chr6:90500841-90549165	0.0669497	0.0322395	0.01	0.01	-1.05425
Aldh1l2	chr10:82950191-82996885	3.1285	6.96382	2.36796	5.69778	-0.11235
Aldh2	chr5:122016035-122043833	123.039	112.56	49.9545	63.5509	-0.475723
Aldh3a1	chr11:61022243-61031918	25.0158	22.2998	7.44971	7.18984	-0.114584
Aldh3a2	chr11:61058253-61080688	14.0685	17.8527	16.0589	18.3996	0.147372
Aldh3b1	chr19:3913490-3929716	9.36017	6.57142	7.46606	6.15105	-0.230815
Aldh3b2	chr19:3972327-3981665	0.01	0.01	0.01	0.01	0
Aldh4a1	chr4:139178808-139205606	6.16262	4.97399	3.35454	2.5078	0.110549
Aldh5a1	chr13:24999447-25029530	1.11345	1.05081	0.37179	0.325246	0.109418
Aldh6a1	chr12:85771667-85791900	1.39601	4.25186	0.698954	1.15595	0.880977
Aldh7a1	chr18:56685389-56732593	5.64489	3.946	2.51249	2.31874	-0.400771
Aldh8a1	chr10:21097105-21116384	0.0236861	0.0457973	0.01	0.0351567	-0.862576
Aldh9a1	chr1:169280121-169298661	19.5909	19.132	17.1702	15.0937	0.151754
Aldoa	chr7:133938747-133943961	1000.36	653.714	860.681	642.28	-0.19151
Aldoart1	chr4:72511616-72513668	0.0130759	0.01	0.01	0.01	-0.38691
Aldoart2	chr12:56666191-56667883	0.01	0.01	0.01	0.01	0
Aldob	chr4:49548866-49562355	0.01	0.01	0.01	0.01	0
Aldoc	chr11:78136574-78141280	0.389978	0.338516	0.560324	0.577487	-0.247693
Alg10b	chr15:90054741-90060985	13.2746	21.268	12.8869	15.2361	0.438429
Alg11	chr8:23171192-23182099	3.25124	5.73742	3.38852	5.89796	0.0198507
Alg12	chr15:88635672-88649748	13.3184	11.3469	10.9448	8.45024	0.142061
Alg13	chrX:140752508-140808991	6.40081	8.57754	10.2812	12.2243	0.172566
Alg14	chr3:120994734-121064929	45.6444	41.5466	52.7332	43.5532	0.140231
Alg1	chr16:5233713-5245001	24.7569	15.2762	18.8344	11.6809	-0.00732721
Alg2	chr4:47482704-47487239	14.0509	18.3869	13.619	14.0769	0.340307
Alg3	chr16:20605530-20610822	30.9882	20.4588	24.0786	17.0154	-0.0980798
Alg5	chr3:54539460-54553717	72.7911	44.2331	80.0409	47.8163	0.0245992
Alg6	chr4:99382320-99430151	4.72629	8.35849	3.49573	5.28974	0.224931
Alg8	chr7:104520126-104540668	17.9823	16.0475	14.5961	13.899	-0.0936374
Alg9	chr9:50583329-50651744	23.4405	15.7079	20.9054	16.468	-0.233294
Alkbh1	chr12:88769027-88784789	7.11879	9.99969	5.12582	10.1773	-0.499249
Alkbh2	chr5:114573942-114578185	7.7824	3.56612	7.62917	4.70589	-0.428801
Alkbh3	chr2:93820790-93850887	53.295	32.2646	54.4412	33.5261	-0.0246294
Alkbh4	chr5:136614650-136617484	4.68352	2.86631	6.16009	5.88375	-0.642179
Alkbh5	chr11:60351184-60372014	28.6723	23.0322	35.6636	31.5169	-0.137681
Alkbh6	chr7:31093771-31099322	13.3842	11.0268	8.9226	9.86923	-0.424992
Alkbh7	chr17:57136761-57138759	29.2831	16.2026	25.2652	13.2408	0.0783155
Alkbh8	chr9:3335230-3385846	0.724963	2.41871	1.34628	2.84584	0.658382
Alk	chr17:72218327-72953647	0.01	0.01	0.0708107	0.0495542	0.514955
Allc	chr12:29238619-29267348	0.01	0.01	0.01	0.01	0
Alms1	chr6:85537524-85652745	0.447064	1.56707	0.564039	1.44104	0.45627
Alox12b	chr11:68970573-68983293	0.01	0.01	0.01	0.01	0
Alox12e	chr11:70129114-70136020	0.01	0.01	0.0388319	0.01	1.95724
Alox12	chr11:70054956-70068843	0.0518958	0.166653	0.146075	0.127929	1.87452
Alox15	chr11:70157648-70165533	0.01	0.01	0.01	0.01	0
Alox5ap	chr5:150076579-150099729	11.2169	9.38634	55.8758	32.5798	0.521207
Alox5	chr6:116360088-116411196	44.0429	39.2035	49.1137	54.7464	-0.324561
Alox8	chr11:68997386-69011345	0.078511	0.120914	0.01	0.255247	-4.05081
Aloxe3	chr11:68939878-68962617	0.103376	0.01	0.209802	0.122548	-2.59415
Alpi	chr1:88994576-88998181	0.01	0.01	0.01	0.0335782	-1.74753
Alpk1	chr3:127373227-127483445	0.303966	0.563387	0.282425	0.463353	0.175972
Alpk2	chr18:65425185-65553542	0.464138	0.823836	0.711582	1.04894	0.267974
Alpk3	chr7:88202485-88250498	0.01	0.044853	0.0131205	0.0459058	0.35835
Alpl	chr4:137297645-137352299	0.0207771	0.0401143	0.01	0.01	0.949124
Alppl2	chr1:88983265-88986503	0.01	0.01	0.01	0.01	0
Als2cl	chr9:110782677-110803034	0.295629	0.567312	0.0165805	0.0290232	0.132634
Als2cr11	chr1:59107349-59151744	0.01	0.01	0.01	0.01	0
Als2cr12	chr1:58714963-58752833	0.141253	0.137432	0.120185	0.211012	-0.851627
Als2	chr1:59219599-59294075	3.17445	5.32219	3.69881	5.84713	0.0848459
Alx1	chr10:102470480-102491411	0.01	0.0407084	0.01	0.01	2.02532
Alx3	chr3:107397948-107408793	0.01	0.01	0.01	0.01	0
Alx4	chr2:93482590-93521496	0.01	0.0184658	0.01	0.01	0.884855
Amacr	chr15:10911510-10926379	11.1115	7.50188	7.46775	6.42211	-0.3491
Ambn	chr5:88885015-88897554	0.01	0.01	0.01	0.01	0
Ambp	chr4:62804312-62815176	0.01	0.01	0.01	0.01	0
Ambra1	chr2:91570294-91759006	5.80013	7.30468	5.06476	5.60769	0.185823
Amd1	chr10:40007263-40021994	11.2278	0.0334103	0.0294285	8.35334	-16.5416
Amd2	chr10:40007270-40021992	39.7677	93.6518	80.6455	92.0074	1.04555
Amdhd1	chr10:92986082-93002778	0.15241	0.0841084	0.221042	0.0645659	0.917838
Amdhd2	chr17:24292799-24300700	20.7027	12.0505	23.5728	16.3988	-0.257198
Amelx	chrX:165614045-165625141	0.01	0.01	0.140454	0.248136	-0.821034
Amfr	chr8:96495487-96536540	77.4825	61.0611	73.6528	58.3649	-0.00796917
Amh	chr10:80267992-80270393	0.463995	0.386487	0.225387	0.296703	-0.660299
Amhr2	chr15:102275797-102285070	0.0832179	0.0537534	0.01	0.206325	-4.99738
Amica1	chr9:44887265-44916614	0.01	0.01	0.01	0.01	0
Amigo1	chr3:107989206-107995204	2.19345	1.35426	1.66958	2.54833	-1.30577
Amigo2	chr15:97074504-97077718	3.40991	3.5988	2.72566	2.35848	0.286537
Amigo3	chr9:107955489-107958032	0.649869	1.07523	0.558259	0.366844	1.33219
Ammecr1	chrX:139288016-139401271	2.9701	5.91229	3.80998	6.084	0.317969
Ammecr1l	chr18:31919477-31943737	9.47287	9.78878	12.766	13.2064	-0.00160202
Amn1	chr6:149106098-149137234	12.2659	13.0865	31.8831	29.156	0.222419
Amn	chr12:112509321-112514637	0.0326909	0.063521	0.166705	0.0975289	1.73174
Amot	chrX:141880966-141922182	1.79379	5.12848	1.29283	2.84777	0.376222
Amotl1	chr9:14346410-14419444	3.53296	5.79599	11.7546	22.9837	-0.253207
Amotl2	chr9:102620133-102635747	44.5498	36.597	13.7756	13.374	-0.24101
Ampd1	chr3:102877936-102903643	0.01	0.0436371	0.01	0.0334982	0.381473
Ampd2	chr3:107876979-107889584	16.1457	14.5282	10.3567	13.3148	-0.514766
Ampd3	chr7:117911719-117955922	4.83552	6.00799	6.7746	8.95078	-0.0886651
Amph	chr13:19040219-19242788	0.01	0.01	0.01	0.01	0
Amt	chr9:108199252-108203928	0.216574	0.253976	0.221874	0.129989	1.00119
Amtn	chr5:88805132-88814941	0.01	0.01	0.01	0.01	0
Amy1	chr3:113258869-113280668	0.0663724	0.299533	0.01	0.01	2.17406
Amy2a3	chr3:113115366-113126970	0.01	0.01	0.01	0.01	0
Amy2a4	chr3:113082754-113094367	0.01	0.01	0.01	0.01	0
Amy2a5	chr3:113052095-113061617	0.01	0.01	0.01	0.01	0
Amz1	chr5:141200080-141229266	0.349985	0.337568	0.78881	0.403094	0.916453
Amz2	chr11:109287259-109299462	15.331	19.426	14.9498	20.561	-0.118247
Anapc10	chr8:82235718-82301220	8.66297	6.76479	12.5262	8.44423	0.212088
Anapc11	chr11:120459734-120469512	43.4608	23.9239	34.3768	20.969	-0.148088
Anapc13	chr9:102528625-102536574	91.6562	111.91	56.9693	83.6738	-0.266556
Anapc16	chr10:59450656-59465860	82.2611	66.2965	106.994	98.5574	-0.19279
Anapc1	chr2:128435818-128513131	10.071	16.7924	9.78721	14.0502	0.21598
Anapc2	chr2:25127985-25141436	40.3085	38.912	30.5914	65.5954	-1.15134
Anapc4	chr5:53225373-53257973	21.6832	39.9612	24.8062	39.2003	0.221858
Anapc5	chr5:123237469-123271351	178.282	151.74	150.636	178.886	-0.480537
Anapc7	chr5:122872452-122894920	26.333	21.9575	16.6008	18.4541	-0.414846
Ang2	chr14:51815160-51815598	2.38281	1.8634	5.16495	4.65912	-0.206023
Ang4	chr14:52383566-52393265	0.01	0.01	0.01	0.01	0
Ang5	chr14:44534733-44540745	0.01	0.01	0.01	0.01	0
Ang6	chr14:44579328-44584083	0.01	0.194516	0.01	0.01	4.28182
Angel1	chr12:88041451-88067410	2.54918	2.18377	1.27488	1.4619	-0.420695
Angel2	chr1:192748986-192770370	11.607	15.4044	11.7388	17.5586	-0.172545
Ang	chr14:51710751-51721684	1.7377	0.495643	2.43458	0.640085	0.117534
Angpt1	chr15:42256212-42508523	7.31524	27.6308	0.0986588	0.103608	1.84669
Angpt2	chr8:18690262-18741562	2.22488	0.911224	1.84012	1.37776	-0.870373
Angpt4	chr2:151737067-151770390	0.986871	0.640549	0.01	0.01	-0.623549
Angptl1	chr1:158769153-158791209	0.01	0.0470441	0.01	0.01	2.23401
Angptl2	chr2:33071480-33103234	142.255	114.998	86.2149	72.3732	-0.0543926
Angptl3	chr4:98697645-98704879	0.01	0.01	0.01	0.01	0
Angptl4	chr17:33911844-33918520	44.3174	29.4928	60.2496	51.8898	-0.372004
Angptl6	chr9:20678252-20684154	1.81703	0.41604	0.424452	0.212929	-1.13156
Angptl7	chr4:147869388-147874571	0.02601	0.01	0.01	0.0386557	-3.32975
Ank1	chr8:24085307-24260969	1.50401	1.63148	2.21615	2.25921	0.0896047
Ank2	chr3:126624524-126701370	0.172825	0.447429	0.247197	0.585137	0.129235
Ank3	chr10:68996455-69490184	0.357358	1.17747	0.805463	2.44891	0.116002
Ankar	chr1:72689553-72747138	0.01	0.01	0.01	0.01	0
Ankdd1b	chr13:97186088-97241115	0.511147	0.745379	0.444372	0.480627	0.431087
Ankfn1	chr11:89282399-89399869	0.01	0.01	0.01	0.01	0
Ankfy1	chr11:72503503-72585648	5.59589	12.9358	6.27448	14.3272	0.0177428
Ankhd1	chr18:36720256-36818562	1.22144	3.80667	2.0028	4.74383	0.395916
Ankib1	chr5:3689998-3803124	4.94025	10.5526	9.33567	16.7506	0.251553
Ank	chr15:27396431-27524662	147.213	164.286	75.9146	97.671	-0.205249
Ankk1	chr9:49223326-49235126	0.0194358	0.01	0.01	0.01	-0.958716
Ankle1	chr8:73929910-73933803	4.80634	2.90624	2.79936	2.00791	-0.246378
Ankle2	chr5:110660022-110685670	6.25263	11.3397	6.90488	13.218	-0.0779675
Ankmy1	chr1:94766705-94799483	0.01	0.0610615	0.01	0.0234364	1.38152
Ankmy2	chr12:36883710-36923878	6.71695	8.31539	5.49994	6.63066	0.0382416
Ankra2	chr13:99033030-99044709	6.68569	6.3557	9.47728	9.75989	-0.115416
Ankrd10	chr8:11611580-11635757	13.8015	12.8793	9.54056	10.2381	-0.201569
Ankrd11	chr8:125407721-125566184	2.24109	9.15414	4.2727	12.4137	0.49151
Ankrd12	chr17:66316840-66426386	0.650789	3.50736	1.17639	5.23177	0.277187
Ankrd13a	chr5:115225148-115255829	44.2941	30.6373	57.788	42.4643	-0.0873094
Ankrd13b	chr11:77283988-77303180	38.3702	24.8155	32.7515	26.1868	-0.306021
Ankrd13c	chr3:157610429-157669801	9.56982	18.0072	17.0438	23.7384	0.434034
Ankrd13d	chr19:4270179-4283137	1.22215	0.796268	1.2255	0.889113	-0.155166
Ankrd16	chr2:11699379-11711950	2.77327	3.10232	3.76264	6.12863	-0.542059
Ankrd17	chr5:90656190-90795211	4.92139	11.312	6.90102	14.0517	0.174853
Ankrd1	chr19:36186454-36194334	344.175	430.361	535.17	618.011	0.114768
Ankrd22	chr19:34197038-34240531	0.01	0.01	0.0530405	0.01	2.40709
Ankrd23	chr1:36587378-36592574	0.248647	0.374734	0.796646	0.698635	0.781169
Ankrd24	chr10:81091284-81110357	2.44041	1.68969	2.63408	1.35881	0.424595
Ankrd26	chr6:118452581-118512274	0.349803	2.83442	0.573944	2.17572	1.09592
Ankrd27	chr7:36371265-36424256	9.37844	9.45111	8.24253	8.30226	0.000719488
Ankrd28	chr14:32513200-32643601	3.13067	7.14574	5.44751	9.88453	0.331037
Ankrd29	chr18:12410865-12464229	1.19215	1.58075	1.5324	2.59021	-0.350233
Ankrd2	chr19:42110527-42119600	0.0543552	0.01	0.01	0.01	-2.44242
Ankrd32	chr13:77182348-77274729	1.76968	4.98663	1.79048	4.80239	0.0711702
Ankrd33b	chr15:31221234-31297514	6.42121	5.7159	13.3444	10.2504	0.212693
Ankrd33	chr15:100946185-100950455	0.01	0.01	0.01	0.01	0
Ankrd34a	chr3:96400558-96403701	0.425382	0.15637	0.13701	0.0900275	-0.837952
Ankrd34b	chr13:93195923-93211613	0.01	0.01	0.01	0.01	0
Ankrd34c	chr9:89623086-89633313	0.01	0.0410367	0.01	0.01	2.03692
Ankrd35	chr3:96474053-96494957	0.200094	0.240334	1.6652	1.66037	0.268556
Ankrd36	chr11:5469686-5589340	0.01	0.01	0.01	0.01	0
Ankrd37	chr8:47082261-47085204	6.70736	5.12788	10.1348	6.2784	0.303462
Ankrd39	chr1:36595017-36604046	3.79268	2.96814	4.31141	4.1926	-0.313345
Ankrd40	chr11:94189314-94203161	48.0087	47.7435	71.2176	64.6919	0.130659
Ankrd42	chr7:99732692-99785652	1.72116	1.73158	1.61233	1.63384	-0.0104108
Ankrd44	chr1:54702183-54983231	1.00456	2.18996	0.695105	1.74063	-0.199967
Ankrd45	chr1:163072842-163100638	0.01	0.0526389	0.01	0.0202034	1.38153
Ankrd46	chr15:36407422-36426546	31.988	25.2221	33.3603	25.3023	0.0560256
Ankrd49	chr9:14584641-14587408	3.84663	9.33432	6.74472	15.811	0.0498529
Ankrd50	chr3:38348182-38383738	4.88221	6.54779	4.0761	7.11788	-0.380785
Ankrd52	chr10:127814179-127831062	5.87236	9.71669	6.52166	11.2651	-0.0620245
Ankrd53	chr6:83712639-83718320	0.01	0.01	0.01	0.01	0
Ankrd54	chr15:78883523-78893289	38.455	19.3556	38.7844	21.5249	-0.140947
Ankrd55	chr13:113078658-113174210	0.262015	0.11069	0.253007	0.249322	-1.22196
Ankrd60	chr2:173394161-173403842	0.01	0.01	0.01	0.01	0
Ankrd61	chr5:144651611-144655936	0.187613	0.219311	0.127823	0.280611	-0.909206
Ankrd6	chr4:32891009-33037801	0.215684	0.501449	0.68847	0.585744	1.45031
Ankrd7	chr6:18816317-18829584	0.01	0.01	0.01	0.0743036	-2.89343
Ankrd9	chr12:112213562-112217231	10.4543	4.43131	12.4103	6.86411	-0.383897
Anks1b	chr10:89336253-90435729	0.0108298	0.0271337	0.0238144	0.0312776	0.931784
Anks1	chr17:28046250-28199724	2.39847	2.76707	4.95308	9.81296	-0.780118
Anks3	chr16:4941419-4964330	7.79317	6.13352	7.59455	13.8741	-1.21486
Anks4b	chr7:127317371-127327230	0.01	0.01	0.01	0.01	0
Anks6	chr4:47028560-47070178	0.431655	0.138398	0.0485412	0.0637428	-2.03411
Anln	chr9:22135657-22193650	12.8536	36.8537	21.8676	43.3401	0.532728
Ano10	chr9:122084991-122203541	23.759	22.1573	21.14	19.6576	0.00419166
Ano1	chr7:151774453-151924497	0.0986105	0.0841541	0.01	0.01	-0.228702
Ano2	chr6:125640436-125990146	0.01	0.01	0.01	0.01	0
Ano3	chr2:110495357-110790401	0.01	0.0158378	0.01	0.01	0.663372
Ano4	chr10:88411738-88720535	0.01	0.01	0.01	0.01	0
Ano5	chr7:58766398-58854077	0.133184	0.342692	0.303064	0.447125	0.802434
Ano6	chr15:95621273-95805903	26.1037	35.3397	31.4227	45.2582	-0.0893379
Ano7	chr1:95270472-95300881	0.01	0.01	0.01	0.01	0
Ano8	chr8:73999917-74009966	19.2348	15.1176	14.7885	15.4861	-0.413983
Ano9	chr7:148287117-148303705	0.01	0.01	0.01	0.01	0
Anp32a	chr9:62189149-62226609	85.8127	53.0915	70.4682	48.9078	-0.165803
Anp32b	chr4:46463988-46485395	590.133	401.158	414.933	298.937	-0.0838271
Anp32e	chr3:95733179-95751310	91.2239	73.1514	79.6556	74.4654	-0.221325
Anpep	chr7:86966688-86987238	10.5371	13.0475	10.0256	11.0769	0.164431
Antxr1	chr6:87083846-87285769	4.42099	7.40604	2.48072	4.14469	0.00382796
Antxr2	chr5:98313706-98459981	13.3881	25.8222	47.2804	57.9552	0.653965
Antxrl	chr14:34866655-34889185	0.01	0.0486432	0.01	0.01	2.28224
Anxa10	chr8:64535838-64601990	0.01	0.01	0.01	0.01	0
Anxa11	chr14:26661640-26706290	22.6277	22.4303	25.1669	25.583	-0.0362985
Anxa13	chr15:58173018-58220829	0.28204	0.01	0.241162	0.0706797	-3.04719
Anxa1	chr19:20447923-20465161	383.673	627.8	538.661	636.629	0.469352
Anxa2	chr9:69301489-69339592	1325.54	971.343	1251.67	961.882	-0.0686106
Anxa3	chr5:97222403-97274987	301.09	321.472	311.856	300.771	0.146719
Anxa4	chr6:86686833-86743578	134.244	112.166	160.11	132.46	0.0142857
Anxa5	chr3:36347845-36374809	227.427	201.08	200.399	171.043	0.0508798
Anxa6	chr11:54792463-54846973	204.421	196.03	158.647	193.551	-0.347356
Anxa7	chr14:21274482-21299355	54.3332	54.1183	81.4748	80.0712	0.0193552
Anxa8	chr14:34899164-34913754	49.6068	40.7286	19.1109	14.0546	0.158862
Anxa9	chr3:95100015-95111098	1.81865	1.99122	2.09121	2.14006	0.0974714
Aoah	chr13:20885981-21116123	0.01	0.01	0.01	0.01	0
Aoc2	chr11:101186376-101191008	0.807377	0.999059	0.770278	2.79161	-1.55032
Aoc3	chr11:101191919-101200744	0.585602	0.727788	0.01	0.0169291	-0.445908
Aox1	chr1:58086812-58163254	0.553007	1.04005	0.329977	0.934252	-0.590164
Aox3	chr1:58169979-58257296	0.01	0.01	0.01	0.01	0
Aox4	chr1:58267240-58325440	0.01	0.01	0.01	0.01	0
Ap1ar	chr3:127510182-127540410	16.5627	24.7863	22.4973	48.7635	-0.534446
Ap1b1	chr11:4847523-4942797	20.0391	17.4355	22.6747	22.7896	-0.208086
Ap1g1	chr8:112302482-112388109	5.50273	9.90159	5.30377	9.50059	0.00651416
Ap1g2	chr14:55717671-55725430	1.59244	1.46108	2.87326	4.26967	-0.695644
Ap1m1	chr8:74764030-74781278	51.0563	38.7991	38.1574	33.9933	-0.229345
Ap1m2	chr9:21099900-21116777	0.01	0.01	0.01	0.01	0
Ap1s1	chr5:137510863-137521930	353.462	187.691	487.109	238.521	0.116937
Ap1s2	chrX:160346948-160371598	19.2964	28.8411	47.9667	45.2698	0.663274
Ap1s3	chr1:79603450-79668547	2.76192	4.53674	8.23688	9.63551	0.48972
Ap2a1	chr7:52155742-52184860	35.3493	30.3943	21.3571	26.2779	-0.51701
Ap2a2	chr7:148748078-148818910	51.7393	45.212	32.5516	33.5539	-0.238305
Ap2b1	chr11:83116198-83218535	27.0425	37.1397	22.1352	34.3201	-0.174978
Ap2m1	chr16:20535552-20544982	207.098	117.251	209.985	124.089	-0.0618054
Ap2s1	chr7:17323792-17334639	430.661	173.322	442.637	196.401	-0.14078
Ap3b1	chr13:95128914-95336271	7.39398	14.7439	5.91248	10.9826	0.102312
Ap3b2	chr7:88605284-88638811	0.01	0.0257063	0.01	0.01	1.36212
Ap3d1	chr10:80169722-80204956	21.5522	24.5562	27.5946	36.4615	-0.213735
Ap3m1	chr14:21852963-21871664	6.76373	16.6051	11.3421	17.0175	0.710405
Ap3m2	chr8:23897825-23916126	3.05555	2.86767	2.20951	2.49036	-0.264186
Ap3s1	chr18:46901529-46950480	153.016	170.525	113.014	229.437	-0.865296
Ap3s2	chr7:87020210-87065526	11.6546	8.49856	13.9608	9.31755	0.127748
Ap4b1	chr3:103613439-103625948	7.70539	6.28845	7.75718	7.07065	-0.159464
Ap4e1	chr2:126834446-126895550	2.16449	4.19963	2.85502	6.18649	-0.159384
Ap4m1	chr5:138613248-138619913	5.85869	7.46209	5.03232	6.08658	0.0745932
Ap4s1	chr12:52791952-52839926	7.98138	11.3715	11.6663	10.1857	0.706513
Apaf1	chr10:90452055-90545488	2.27503	4.7764	3.74023	6.24295	0.330939
Apba1	chr19:23833365-24024087	0.0448797	0.0286711	0.0125809	0.044016	-2.45326
Apba2	chr7:71646591-71898762	0.01	0.01	0.01	0.01	0
Apba3	chr10:80730916-80735992	58.1446	34.0042	58.3447	40.6835	-0.253773
Apbb1ip	chr2:22629846-22731173	3.90425	5.9813	0.41924	0.336713	0.931675
Apbb1	chr7:112706978-112730167	13.1768	8.92625	11.5579	8.11462	-0.051595
Apbb2	chr5:66689963-67010056	11.11	13.5827	9.2181	13.7542	-0.287418
Apbb3	chr18:36830812-36839020	5.67019	3.42412	3.43887	3.24707	-0.64487
Apc2	chr10:79764564-79781001	0.254626	0.383739	0.518942	0.676684	0.208836
Apcdd1	chr18:63081980-63112849	2.97361	2.43675	3.23467	3.0809	-0.216994
Apc	chr18:34380637-34481844	1.15329	4.53217	2.16748	5.7424	0.568809
Apcs	chr1:174824091-174825185	0.01	0.01	0.01	0.01	0
Apeh	chr9:107987744-107996811	18.652	13.6453	11.1314	13.0281	-0.67792
Apex1	chr14:51544623-51546863	53.5629	30.3901	36.398	24.1906	-0.228223
Apex2	chrX:147006049-147022692	12.9467	10.0968	8.25123	7.79387	-0.276422
Aph1a	chr3:95697843-95702515	81.9497	47.8293	76.9915	46.2217	-0.0407166
Aph1b	chr9:66623293-66643230	3.00665	4.93154	2.94192	4.49701	0.101673
Aph1c	chr9:66662800-66682513	0.415324	0.450971	0.536587	0.526368	0.146532
Api5	chr2:94251883-94278343	27.9289	49.1704	32.5622	46.4527	0.303467
Apip	chr2:102913831-102932806	39.309	34.2354	66.1836	38.0095	0.600741
Apitd1	chr4:148502457-148511709	42.0074	25.0689	44.3015	26.7222	-0.0154332
Aplf	chr6:87578422-87622162	6.53843	4.79669	8.03343	6.41605	-0.122575
Apln	chrX:45378322-45388029	9.8559	7.2202	0.967372	0.556666	0.348308
Aplnr	chr2:84976516-84980080	0.01	0.0551592	0.0483661	0.0211708	3.65553
Aplp1	chr7:31219998-31230601	0.926656	0.852435	0.01	0.01	-0.120445
Aplp2	chr9:30957141-31019400	27.4976	32.9375	22.0174	32.3457	-0.294505
Apoa1bp	chr3:87860444-87862417	144.522	71.9585	133.603	60.989	0.125279
Apoa1	chr9:46036712-46038552	0.01	0.01	0.01	0.01	0
Apoa2	chr1:173151694-173156510	0.01	0.01	0.01	0.01	0
Apoa4	chr9:46048926-46051541	0.01	0.01	0.01	0.01	0
Apoa5	chr9:46076690-46080002	0.01	0.0440781	0.0386083	0.01	4.08897
Apobec1	chr6:122527809-122552462	0.55407	0.885196	0.0815901	0.104322	0.321352
Apobec2	chr17:48558555-48572053	0.575353	0.563704	0.410132	0.432781	-0.107066
Apobec3	chr15:79722837-79738859	16.1633	14.4294	11.8596	12.8645	-0.281045
Apobec4	chr1:154597680-154604674	0.01	0.01	0.01	0.01	0
Apob	chr12:7984482-8023645	0.0350445	0.0670194	0.0117691	0.0514433	-1.19259
Apobr	chr7:133728521-133732606	0.340524	0.382087	5.10933	9.23895	-0.688449
Apoc1	chr7:20274828-20278008	0.01	0.01	0.01	0.01	0
Apoc2	chr7:20256927-20263290	0.01	0.01	0.01	0.01	0
Apoc3	chr9:46041132-46043719	0.01	0.01	0.01	0.01	0
Apoc4	chr7:20263432-20266809	0.01	0.01	0.01	0.01	0
Apod	chr16:31296277-31314894	0.37596	0.36408	0.481801	0.239565	0.961697
Apoe	chr7:20281592-20284537	0.442129	3.47736	0.33667	1.03639	1.35329
Apof	chr10:127705052-127707207	0.01	0.01	0.01	0.01	0
Apoh	chr11:108256610-108275710	0.297179	0.291418	0.0847929	0.0745787	0.156938
Apol10a	chr15:77307476-77321499	0.01	0.01	0.01	0.01	0
Apol10b	chr15:77414587-77426555	11.4479	8.19789	0.690061	0.605123	-0.292264
Apol11a	chr15:77338700-77347749	0.01	0.01	0.01	0.01	0
Apol11b	chr15:77464380-77473716	0.469453	0.201974	0.0442092	0.0387622	-1.02712
Apol6	chr15:76875504-76887538	0.411519	0.220922	0.0834017	0.211897	-2.24263
Apol7a	chr15:77218646-77229540	0.624662	0.983436	1.51392	0.846449	1.49355
Apol7b	chr15:77252638-77277890	0.01	0.0461667	0.01	0.0354403	0.381466
Apol7c	chr15:77355296-77363745	0.01	0.01	0.0148424	0.01	0.569724
Apol7d	chr1:71699908-71709417	0.01	0.01	0.0841719	0.074029	0.185245
Apol8	chr15:77579042-77585659	0.0888145	0.172282	0.100515	0.220428	-0.176992
Apol9a	chr15:77234218-77241510	20.2918	10.711	20.3065	13.4813	-0.330822
Apol9b	chr15:77559501-77566812	25.7213	17.0641	29.6528	21.8448	-0.151117
Apold1	chr6:134932018-134936854	0.156459	0.240953	0.0264055	0.115602	-1.50729
Apom	chr17:35265941-35268697	0.01	0.194103	0.01	0.149056	0.380969
Apon	chr10:127691186-127692957	0.171273	0.133233	0.0582646	0.102282	-1.1742
Apoo	chrX:91612448-91662431	60.9828	61.8509	84.8692	63.1883	0.44598
Apool	chrX:109425016-109486039	20.6722	25.8084	36.8419	24.1321	0.930547
Apoo-ps	chrX:91612462-91643541	0.01	0.01	11.6273	1.89911	2.61412
Appbp2	chr11:85004811-85048622	8.55353	14.7008	10.5028	12.96	0.478011
App	chr16:84954680-85173952	51.2262	65.5164	35.9405	66.9198	-0.54185
Appl1	chr14:27732173-27783737	2.19143	6.66677	2.83578	7.05346	0.290532
Appl2	chr10:83062778-83111409	3.06072	5.06777	3.29795	4.74892	0.20145
Aprt	chr8:125098536-125100807	524.16	255.714	488.745	229.542	0.0548489
Aptx	chr4:40629110-40650227	4.67828	3.63931	3.78223	2.78108	0.0812777
Aqp11	chr7:104874888-104886757	0.998947	0.594258	0.741626	0.586579	-0.410958
Aqp12	chr1:94902910-94908846	0.01	0.01	0.01	0.01	0
Aqp1	chr6:55286292-55298549	113.57	80.3305	54.2449	39.7506	-0.0510478
Aqp2	chr15:99409486-99414976	0.360241	0.07809	0.204746	0.01	2.15001
Aqp3	chr4:41039756-41045216	0.01	0.01	0.210911	0.277569	-0.396212
Aqp4	chr18:15547902-15569491	0.01	0.01	0.01	0.01	0
Aqp5	chr15:99421458-99425260	170.904	100.702	31.8427	19.4617	-0.0527744
Aqp6	chr15:99431830-99435908	0.01	0.01	0.01	0.01	0
Aqp7	chr4:40980106-40995169	0.0138671	0.0334626	0.01	0.010275	1.23174
Aqp8	chr7:130605807-130611517	0.01	0.01	0.01	0.0565737	-2.50013
Aqp9	chr9:70958465-71011096	0.01	0.01	0.01	0.029255	-1.54868
Aqr	chr2:113926896-114001075	4.75745	9.45629	4.52837	7.37957	0.286541
Araf	chrX:20425668-20437647	34.8054	33.5321	43.5689	37.6687	0.156163
Arap1	chr7:108496582-108561100	5.44395	5.11504	5.40816	6.0464	-0.250843
Arap2	chr5:62993684-63157416	0.01	0.0128655	0.01	0.01	0.363507
Arap3	chr18:38132276-38158623	0.134139	0.257375	0.322592	0.338683	0.869918
Arc	chr15:74499510-74503000	6.52071	4.91274	1.1981	1.3233	-0.551897
Arcn1	chr9:44550227-44575891	36.8602	63.4098	41.5166	53.1529	0.426183
Areg	chr5:91568640-91577458	25.6588	15.4267	98.6196	59.8077	-0.0124835
Arf1	chr11:59024913-59041769	715.485	446.08	723.204	389.746	0.21025
Arf2	chr11:103828038-103846664	62.7527	48.1929	128.431	85.0778	0.213275
Arf3	chr15:98568056-98593549	153.116	84.0253	132.38	246.416	-1.76214
Arf4	chr14:27457682-27476744	184.263	162.214	196.784	119.66	0.533801
Arf5	chr6:28373639-28376499	343.902	169.01	347.797	177.883	-0.0575708
Arf6	chr12:70473136-70476967	76.6961	58.7678	87.0311	150.19	-1.17131
Arfgap1	chr2:180701929-180717229	26.6344	21.978	14.2104	14.326	-0.288923
Arfgap2	chr2:91105271-91117528	14.6187	13.8934	10.0021	9.87349	-0.0547321
Arfgap3	chr15:83130169-83180677	33.6169	32.7808	36.5968	42.246	-0.24344
Arfgef1	chr1:10127587-10222751	2.85442	10.6556	4.13801	10.9091	0.501817
Arfgef2	chr2:166631080-166723551	3.5263	5.13063	3.42018	5.87442	-0.239394
Arfip1	chr3:84300014-84386547	19.6651	25.8367	25.0154	28.3279	0.214378
Arfip2	chr7:112782714-112788930	30.5009	17.3735	27.8954	15.5843	0.0279712
Arfrp1	chr2:181092394-181100109	26.8563	15.6784	31.8217	20.6865	-0.155165
Arg1	chr10:24635012-24647276	0.01	0.0742293	0.0648909	0.0569865	3.07939
Arg2	chr12:80231774-80257288	0.01	0.01	0.01	0.01	0
Arglu1	chr8:8666575-8690537	70.364	42.4938	54.1419	54.4737	-0.736404
Arhgap10	chr8:79774264-80041806	16.313	21.53	17.1774	23.3695	-0.043789
Arhgap11a	chr2:113671649-113688818	7.89176	17.8109	11.0804	20.7348	0.270298
Arhgap12	chr18:6024447-6136096	0.976696	3.53957	1.73931	4.14783	0.603752
Arhgap15	chr2:43604343-44251473	0.01	0.01	0.01	0.01	0
Arhgap17	chr7:130422662-130513429	6.78659	8.17328	5.9732	9.31735	-0.373187
Arhgap18	chr10:26492317-26638454	2.03293	6.46275	4.88123	10.0678	0.624157
Arhgap19	chr19:41841077-41876574	7.16103	6.43398	7.0725	7.49475	-0.238113
Arhgap1	chr2:91490274-91512477	37.9142	31.9964	32.2496	31.9035	-0.229257
Arhgap20	chr9:51573456-51661164	0.01	0.01	0.01	0.01	0
Arhgap21	chr2:20769545-20889348	3.8387	11.259	6.83954	14.6192	0.456495
Arhgap22	chr14:34030008-34183122	15.0501	9.52884	15.1819	10.2407	-0.0913622
Arhgap23	chr11:97311473-97363714	14.2816	12.5767	11.2357	14.2582	-0.527105
Arhgap24	chr5:102910409-103326956	2.63901	3.69762	2.63201	3.20507	0.202409
Arhgap25	chr6:87408538-87483253	0.01	0.01	0.01	0.01	0
Arhgap26	chr18:39152798-39535939	0.0562161	0.0478524	0.0315013	0.0459142	-0.775919
Arhgap27	chr11:103192797-103225006	0.231744	0.292679	0.709392	0.498291	0.846381
Arhgap28	chr17:68192047-68353448	3.53906	5.77857	2.66178	3.82578	0.183982
Arhgap29	chr3:121656243-121719071	6.55811	15.5328	14.2161	24.5207	0.457493
Arhgap30	chr1:173319090-173340370	0.0112377	0.01	0.01	0.0496983	-2.48154
Arhgap31	chr16:38598455-38713148	4.40196	7.83758	3.79431	7.11594	-0.0749543
Arhgap32	chr9:31923720-32073096	0.669167	1.25245	0.562049	1.12026	-0.0907499
Arhgap33	chr7:31307244-31320079	0.594472	0.785104	0.784929	1.21928	-0.234122
Arhgap36	chrX:46823626-46853427	0.01	0.01	0.01	0.01	0
Arhgap39	chr15:76554414-76648600	2.94164	2.95182	2.34894	3.00944	-0.352501
Arhgap40	chr2:158338531-158376364	0.01	0.01	0.01	0.01	0
Arhgap42	chr9:8994952-9239013	2.72901	6.95668	3.65919	7.6422	0.287559
Arhgap44	chr11:64815540-64976463	6.68084	5.53469	6.43736	5.26709	0.0179473
Arhgap4	chrX:71139690-71156637	0.047323	0.0607289	0.01	0.01	0.359842
Arhgap5	chr12:53617063-53668838	1.54198	11.7609	2.7581	12.4557	0.756082
Arhgap6	chrX:165233030-165742372	0.01	0.0480072	0.547457	1.04452	1.33123
Arhgap8	chr15:84550481-84602637	0.01	0.01	0.01	0.01	0
Arhgap9	chr10:126759019-126766999	0.481701	0.408912	1.89142	1.12112	0.518177
Arhgdia	chr11:120438548-120442934	766.758	422.915	809.108	460.792	-0.0461839
Arhgdib	chr6:136872180-136890420	45.7679	22.4422	14.4314	5.87673	0.268005
Arhgdig	chr17:26336127-26338295	6.56643	4.87633	2.63177	2.94169	-0.589922
Arhgef10	chr8:14911662-15001085	6.39927	6.62404	5.67573	7.33256	-0.319707
Arhgef10l	chr4:140070399-140221820	17.5051	11.1525	12.219	13.985	-0.84516
Arhgef11	chr3:87422672-87541955	2.99957	3.71011	3.72048	13.9902	-1.60415
Arhgef12	chr9:42771924-42913801	3.94251	5.9509	8.10743	11.7412	0.0597287
Arhgef15	chr11:68756655-68770360	0.208152	0.0705815	0.165081	0.270898	-2.27485
Arhgef16	chr4:153652578-153674004	0.01	0.01	0.01	0.01	0
Arhgef17	chr7:108018259-108080675	9.35465	9.7291	6.72526	11.058	-0.660804
Arhgef18	chr8:3393007-3456600	6.57036	6.30284	4.55273	6.04069	-0.467946
Arhgef19	chr4:140798798-140813477	24.0382	16.4366	13.0107	13.0965	-0.557899
Arhgef1	chr7:25688004-25711610	22.6444	17.9373	17.6347	21.0598	-0.592267
Arhgef25	chr10:126619576-126627110	15.4458	12.8297	15.5015	11.7788	0.128487
Arhgef26	chr3:62142698-62266143	0.557958	1.49513	0.161947	0.425065	0.0298774
Arhgef2	chr3:88420128-88451974	33.9583	34.9894	37.6406	56.8312	-0.551239
Arhgef33	chr17:80706746-80788029	0.0157641	0.01	0.0532126	0.01	1.75513
Arhgef37	chr18:61653447-61696190	0.0477156	0.122491	0.0805381	0.0470138	2.13673
Arhgef3	chr14:27957178-28217097	2.01584	3.60358	3.56636	5.9943	0.0889126
Arhgef40	chr14:52604507-52625922	9.35748	10.0412	11.2247	17.7988	-0.563363
Arhgef4	chr1:34858566-34869599	0.153742	0.40774	0.0974468	0.227635	0.183104
Arhgef5	chr6:43215642-43239319	5.97262	7.98134	9.60174	16.637	-0.37476
Arhgef6	chrX:54484661-54591906	0.165389	0.592821	0.01	0.0487562	-0.443851
Arhgef7	chr8:11728104-11835217	11.527	9.75454	11.8519	11.049	-0.13967
Arhgef9	chrX:92244273-92361878	0.36412	0.843092	1.96653	3.9033	0.222235
Arid1a	chr4:133234922-133309526	5.6437	8.55619	5.92918	9.64328	-0.101363
Arid1b	chr17:4995073-5347656	1.9741	3.52074	2.24208	4.7956	-0.262189
Arid2	chr15:96117952-96235894	3.51217	7.589	4.19108	8.10578	0.159919
Arid3a	chr10:79389787-79417763	0.917747	0.912682	0.793396	0.86243	-0.128351
Arid3b	chr9:57638315-57682041	0.362915	0.516882	0.634588	0.793541	0.187719
Arid3c	chr4:41670867-41678174	0.033229	0.129182	0.01	0.0466297	-0.262355
Arid4a	chr12:72116953-72200338	0.733175	2.49776	0.987002	3.13624	0.100496
Arid4b	chr13:14156050-14291870	0.887116	5.12329	1.22429	5.89762	0.261688
Arid5a	chr1:36364577-36380874	2.87438	2.68306	4.77411	5.31732	-0.254844
Arid5b	chr10:67558340-67741474	1.08827	2.7794	1.07728	3.53931	-0.363338
Arih1	chr9:59236360-59334181	8.71243	16.966	13.9803	21.7034	0.326975
Arih2	chr9:108505273-108551711	18.412	13.888	21.0855	17.959	-0.175266
Ar	chrX:95344095-95518557	0.151075	0.531627	0.393018	1.04524	0.40398
Arl10	chr13:54676373-54682489	8.60587	5.12078	10.0217	7.60114	-0.350116
Arl11	chr14:61928589-61930773	0.037938	0.01	0.01	0.01	-1.92364
Arl13a	chrX:130722039-130742569	0.01	0.01	0.01	0.01	0
Arl13b	chr16:62793514-62846866	3.87426	5.35984	5.7277	8.35729	-0.076809
Arl15	chr13:114584715-114947669	4.823	7.28507	7.05676	8.59129	0.311142
Arl16	chr11:120325639-120328914	11.5189	10.5489	15.0921	15.9986	-0.211059
Arl1	chr10:88194158-88205947	146.692	141.699	191.483	145.854	0.342726
Arl2bp	chr8:97190499-97198357	63.3457	60.2887	59.3278	65.6904	-0.218338
Arl2	chr19:6134388-6141137	140.909	60.8782	89.5173	77.9824	-1.01175
Arl3	chr19:46605598-46647575	146.108	82.7512	82.4044	92.3352	-0.984343
Arl4a	chr12:40759877-40764574	1.92422	2.71944	0.51583	0.573708	0.345614
Arl4c	chr1:90594800-90598766	50.1099	37.8125	45.1368	32.0472	0.0878765
Arl4d	chr11:101526854-101529146	7.49751	6.27286	5.62206	3.70446	0.344551
Arl5a	chr2:52253470-52280394	6.83021	20.5521	10.8999	24.994	0.39202
Arl5b	chr2:14976988-15000818	1.73356	2.35061	2.27686	2.53873	0.282235
Arl5c	chr11:97850893-97857487	1.8925	0.764477	3.76795	2.08079	-0.451098
Arl6ip1	chr7:125262403-125273139	123.561	94.3061	140.276	96.7376	0.146324
Arl6ip4	chr5:124566116-124568204	111.158	63.6047	120.064	67.1073	0.0338502
Arl6ip5	chr6:97160785-97183309	446.692	298.286	726.423	382.29	0.343559
Arl6ip6	chr2:53051117-53078255	25.6575	25.4956	36.9639	31.3511	0.228468
Arl6	chr16:59613146-59639165	16.3974	16.8138	18.9817	14.7882	0.39634
Arl8a	chr1:137043410-137052845	92.5385	57.9467	149.062	98.0068	-0.0703649
Arl8b	chr6:108733052-108773717	47.8979	55.1263	69.1264	58.6048	0.44099
Arl9	chr5:77433079-77438502	0.01	0.01	0.963054	1.31384	-0.448101
Armc10	chr5:21151801-21168410	26.558	25.4978	36.7666	29.8769	0.240588
Armc1	chr3:19032143-19063065	22.9854	24.9768	38.467	32.4086	0.367118
Armc2	chr10:41634796-41738188	0.113585	0.0792821	0.0695533	0.0912868	-0.910993
Armc3	chr2:19120744-19231870	0.01	0.01	0.01	0.025872	-1.37139
Armc4	chr18:7088230-7297899	0.01	0.01	0.01	0.01	0
Armc5	chr7:135380870-135388614	9.08763	6.29995	5.94981	5.26671	-0.352622
Armc6	chr8:72744091-72758321	20.3483	12.8842	10.3806	9.7468	-0.568409
Armc7	chr11:115336990-115351780	4.20367	3.88113	5.83855	3.85567	0.483466
Armc8	chr9:99378809-99469318	4.05679	5.66882	5.56177	6.77203	0.198665
Armc9	chr1:88051354-88174859	3.55813	3.99154	1.21207	1.28197	0.0849372
Armcx1	chrX:131252476-131256451	3.93458	6.85881	4.59295	4.96443	0.689543
Armcx2	chrX:131338680-131343760	38.4493	40.2422	38.9974	36.3878	0.16568
Armcx3	chrX:131291106-131295995	14.1019	18.4817	24.2036	23.7085	0.420021
Armcx4	chrX:131221057-131232311	0.201886	0.605859	0.0275088	0.0400909	1.04206
Armcx5	chrX:132277230-132281865	1.76144	3.1931	2.38011	5.49276	-0.348298
Armcx6	chrX:131282993-131285958	3.51265	1.99454	2.41786	2.27709	-0.729962
Arnt2	chr7:91394784-91558548	0.57358	0.958318	0.854732	1.06121	0.428344
Arnt	chr3:95238311-95301161	7.06699	9.94127	5.17953	8.26155	-0.181257
Arntl2	chr6:146754051-146782051	1.05127	1.71389	1.42813	1.34465	0.792035
Arntl	chr7:120350978-120457640	6.45042	6.28963	8.52584	7.73053	0.104864
Arpc1a	chr5:145844737-145869625	75.9767	81.7231	51.28	78.5018	-0.509144
Arpc1b	chr5:145875124-145889055	283.2	268.901	216.357	266.792	-0.377053
Arpc2	chr1:74283123-74314787	242.492	213.435	233.907	285.874	-0.473585
Arpc3	chr5:122841936-122856187	375.413	218.882	423.724	212.133	0.219826
Arpc4	chr6:113328106-113340441	210.523	117.912	196.363	110.978	-0.0130114
Arpc5	chr1:154613671-154622710	141.216	127.952	185.861	137.89	0.288407
Arpc5l	chr2:38863658-38871392	102.658	72.087	131.985	77.7138	0.254104
Arpp19	chr9:74885420-74908120	15.0464	26.4203	22.6175	35.9734	0.142738
Arpp21	chr9:111967594-112137345	0.0323757	0.0593552	0.01	0.01	0.874463
Arr3	chrX:97800835-97813832	0.01	0.01	0.01	0.01	0
Arrb1	chr7:106683995-106755281	4.11416	3.71593	4.11788	4.18286	-0.169465
Arrb2	chr11:70246081-70254330	23.774	17.1983	17.0887	17.9362	-0.536955
Arrdc1	chr2:24780871-24790801	6.65083	4.41585	9.5366	8.71022	-0.460087
Arrdc2	chr8:73359036-73363619	3.47116	2.87457	2.44164	1.60486	0.333329
Arrdc3	chr13:81022682-81035303	1.10296	3.4055	1.83805	2.85177	0.992806
Arrdc4	chr7:75881879-75894124	0.325719	0.531089	0.01	0.01	0.705326
Arrdc5	chr17:56433533-56439709	0.01	0.01	0.01	0.01	0
Arsa	chr15:89302906-89307855	14.3195	12.4924	7.03444	7.10011	-0.21034
Arsb	chr13:94541633-94712971	4.60515	4.40108	3.66686	3.24698	0.110048
Arsg	chr11:109334687-109434643	0.468826	0.493001	0.244229	0.429535	-0.742005
Arsi	chr18:61071893-61077422	0.01	0.01	0.01	0.01	0
Arsj	chr3:126066769-126143292	8.53873	14.4017	5.49893	7.93438	0.22518
Arsk	chr13:76197869-76236108	1.56232	3.64865	1.74088	2.10059	0.952696
Art1	chr7:109250256-109259662	0.01	0.01	0.01	0.01	0
Art2b	chr7:108727373-108729675	0.01	0.01	0.01	0.01	0
Art3	chr5:92760866-92843653	0.213927	0.485748	0.0606817	0.01	3.78435
Art4	chr6:136796971-136806121	0.01	0.01	0.01	0.01	0
Art5	chr7:109245392-109248743	0.01	0.160981	0.01	0.123588	0.381352
Artn	chr4:117598764-117602368	0.335699	0.236558	0.0502864	0.01	1.82519
Arv1	chr8:127246038-127258023	7.49284	5.46438	5.54957	4.34785	-0.103391
Arvcf	chr16:18348274-18407167	3.99479	2.71703	5.60876	6.56937	-0.784165
Arxes1	chrX:132567905-132569485	0.862638	0.308296	0.0299567	0.01	0.0984415
Arxes2	chrX:132528358-132529898	4.77009	3.49585	0.0308765	0.162653	-2.84559
Arx	chrX:90531845-90543694	0.01	0.01	0.01	0.01	0
As3mt	chr19:46781932-46815585	3.31612	4.73777	0.425165	0.792704	-0.384047
Asah1	chr8:42425996-42460051	42.3964	58.7975	55.4511	73.6049	0.063228
Asah2	chr19:32059140-32177630	0.573605	1.62161	0.895709	2.62784	-0.0534784
Asap1	chr15:63918401-64214481	18.5296	31.2507	11.461	20.0831	-0.0551921
Asap2	chr12:21117616-21276032	0.821067	1.79996	1.12376	1.53444	0.683015
Asap3	chr4:135762279-135802488	1.9945	1.76696	1.00851	1.38267	-0.629983
Asb10	chr5:24038514-24046266	0.01	0.01	0.01	0.0338857	-1.76068
Asb11	chrX:160876032-160897032	0.01	0.01	0.01	0.01	0
Asb12	chrX:92665537-92673468	0.01	0.01	0.01	0.01	0
Asb13	chr13:3633277-3651025	1.70681	1.56391	0.536891	0.648944	-0.399605
Asb14	chr14:27707789-27728443	0.01	0.0582675	0.0452537	0.01	4.72073
Asb15	chr6:24478143-24523164	0.0118452	0.0227556	0.01	0.01	0.941919
Asb16	chr11:102130136-102139375	0.01	0.01	0.01	0.01	0
Asb17	chr3:153507210-153516579	0.01	0.01	0.01	0.01	0
Asb18	chr1:91849252-91911152	0.01	0.01	0.01	0.01	0
Asb1	chr1:93437141-93456167	5.58084	5.03545	8.21233	7.61832	-0.0400444
Asb2	chr12:104559351-104594211	0.155235	0.0748617	0.01	0.01	-1.05215
Asb3	chr11:30854397-31002704	4.57845	5.83586	3.7563	5.11639	-0.0957273
Asb4	chr6:5333385-5383021	0.125126	0.180655	0.0791904	0.138676	-0.278465
Asb5	chr8:55635683-55673189	135.904	153.338	103.128	96.9002	0.263992
Asb6	chr2:30678617-30683820	38.6109	23.4131	38.772	33.2771	-0.501205
Asb7	chr7:73789456-73834447	2.59018	3.33345	3.77403	5.20574	-0.100033
Asb8	chr15:97965070-97996009	29.1633	20.9227	36.3245	23.5497	0.146147
Asb9	chrX:160935834-160977684	0.01	0.01	0.01	0.01	0
Ascc1	chr10:59465552-59562738	26.0559	18.3362	25.1012	18.8312	-0.0922832
Ascc2	chr11:4537795-4583388	10.4337	10.8624	8.413	9.70839	-0.14852
Ascc3	chr10:50312474-50571008	1.76469	6.07727	3.13373	8.59121	0.32903
Ascl1	chr10:86953785-86956405	0.01	0.01	0.01	0.01	0
Ascl2	chr7:150152726-150155169	0.01	0.01	0.01	0.01	0
Ascl3	chr7:116870978-116875246	0.294519	0.01	0.01	0.01	-4.88029
Asf1a	chr10:53316766-53329021	22.5898	21.021	34.8316	22.8094	0.506926
Asf1b	chr8:86479592-86494094	78.7228	46.0692	81.5861	40.3974	0.241087
Asgr1	chr11:69867625-69871397	1.28603	0.807958	3.59405	3.01261	-0.415974
Asgr2	chr11:69906145-69919688	0.0415519	0.01	0.354475	0.01	3.0927
Ash1l	chr3:88769733-88883297	1.16344	3.93699	2.58141	9.31464	-0.0926424
Ash2l	chr8:26926472-26958166	31.4645	33.959	25.2358	24.9565	0.126123
Asl	chr5:130487372-130500201	28.3667	22.0805	15.2894	14.7093	-0.305614
Asna1	chr8:87541829-87549177	156.118	95.1386	56.2321	162.237	-2.24317
Asnsd1	chr1:53401460-53409596	19.5493	53.4388	23.2883	38.9368	0.709241
Asns	chr6:7625170-7643182	62.3016	60.4838	76.4622	74.8671	-0.0122935
Aspa	chr11:73118489-73138139	0.654424	0.849445	0.123791	0.0543434	1.56402
Aspdh	chr7:51720804-51723121	0.01	0.01	0.01	0.01	0
Aspg	chr12:113344893-113365784	0.0381605	0.01	0.01	0.01	-1.93208
Asphd1	chr7:134089521-134093095	0.01	0.01	0.01	0.01	0
Asphd2	chr5:112814465-112821233	0.210332	0.0682041	0.01	0.10472	-5.0132
Asph	chr4:9376231-9596491	22.9169	31.7595	9.99553	13.2492	0.0642261
Aspm	chr1:141351349-141390665	0.646474	2.34136	0.90656	2.84194	0.208282
Aspn	chr13:49639811-49662931	1.86644	5.73551	0.0383095	0.0335779	1.80982
Asprv1	chr6:86578167-86579698	0.01	0.01	0.0621825	0.0545966	0.187692
Aspscr1	chr11:120534286-120570760	62.2978	38.4923	35.8587	28.5557	-0.366064
Asrgl1	chr19:9186208-9210056	4.03593	2.34511	1.14548	0.41544	0.679993
Ass1	chr2:31325789-31376190	157.072	138.056	31.6889	31.1572	-0.161752
Aste1	chr9:105297721-105308086	3.06518	2.2186	2.02215	2.94434	-1.00837
Astl	chr2:127164374-127183391	0.01	0.01	0.01	0.01	0
Astn1	chr1:160292434-160621917	0.01	0.01	0.01	0.01	0
Astn2	chr4:65041836-66065517	0.01	0.0206602	0.01	0.01	1.04686
Asxl1	chr2:153171874-153229743	7.00028	9.35694	7.09932	9.43443	0.00836992
Asxl2	chr12:3426856-3506849	1.46894	4.08517	1.6583	4.02773	0.195358
Asxl3	chr18:22503589-22688728	0.01	0.01	0.01	0.01	0
Asz1	chr6:18000963-18059061	0.01	0.01	0.01	0.01	0
Atad1	chr19:32747052-32786788	25.546	43.1058	35.5129	46.3448	0.37072
Atad2b	chr12:4924158-5054216	0.803174	2.21399	1.09441	2.64757	0.18835
Atad2	chr15:57925601-57966637	6.44164	22.7718	6.65585	23.3144	0.0132198
Atad3a	chr4:155114748-155135207	35.8272	25.5504	19.8936	19.1452	-0.432392
Atad5	chr11:79902901-79949293	0.632528	2.65817	0.926343	2.74055	0.506388
Atat1	chr17:36034540-36047013	11.2349	8.53253	9.99886	6.18884	0.295159
Atcay	chr10:80667257-80693524	0.01	0.01	0.0467773	0.0409482	0.192005
Ate1	chr7:137535007-137663883	5.02073	7.97438	5.63567	11.928	-0.414219
Atf1	chr15:100058289-100091679	32.2304	37.4325	36.6915	36.0665	0.240657
Atf2	chr2:73654565-73730696	5.91437	14.4969	11.3993	23.5467	0.246869
Atf3	chr1:192994175-193007212	7.72078	8.61518	36.4134	23.0462	0.818078
Atf4	chr15:80085613-80087975	329.573	369.327	489.929	554.71	-0.0148612
Atf5	chr7:52067625-52072028	100.24	87.3956	125.412	146.465	-0.421709
Atf6b	chr17:34784090-34792019	39.3253	23.0857	14.665	26.4993	-1.62204
Atf6	chr1:172634587-172797902	4.51295	8.39782	7.69362	12.6781	0.17534
Atf7ip2	chr16:10192998-10243144	0.01	0.0391258	0.01	0.01	1.96812
Atf7ip	chr6:136467371-136555900	3.20641	6.70255	3.63834	6.21993	0.290133
Atf7	chr15:102367074-102455852	0.891673	1.29795	1.56797	2.93521	-0.36292
Atg10	chr13:91074953-91363592	5.0335	5.49855	8.62109	6.3833	0.561058
Atg12	chr18:46892070-46901233	17.2965	25.2097	26.2607	31.2324	0.293361
Atg13	chr2:91514768-91550749	15.8927	10.9745	18.836	11.0635	0.233478
Atg14	chr14:48160567-48188109	2.18117	2.36974	2.5534	3.46283	-0.319905
Atg16l1	chr1:89652585-89689003	10.3305	9.04831	9.65167	8.11434	0.0591231
Atg16l2	chr7:108438129-108450602	5.82907	3.33766	4.84349	5.10608	-0.880595
Atg2a	chr19:6241667-6262304	3.26789	4.47659	2.83431	4.09352	-0.0763038
Atg2b	chr12:106851748-106923451	2.14469	3.50953	1.44131	2.32928	0.018004
Atg3	chr16:45158941-45188651	22.5114	18.4744	33.7066	24.8288	0.155886
Atg4a	chrX:137491455-137598813	7.1071	9.65764	10.0627	10.9673	0.318219
Atg4b	chr1:95651609-95686106	19.4077	15.5852	18.5582	16.6666	-0.161345
Atg4c	chr4:98860624-98926478	5.97256	8.30847	6.12536	7.90568	0.108138
Atg4d	chr9:21069728-21079281	8.97499	7.93737	7.3616	7.83748	-0.267624
Atg5	chr10:43988163-44084097	30.8492	26.2535	41.333	30.5722	0.202352
Atg7	chr6:114593118-114810632	10.3818	7.36794	8.97262	9.59288	-0.591157
Atg9a	chr1:75177434-75188584	17.1803	12.1429	15.68	12.3049	-0.150945
Atg9b	chr5:23889998-23897961	0.898503	0.926178	1.11959	1.11447	0.0503732
Athl1	chr7:148127479-148133557	6.60291	5.36414	5.93591	4.94125	-0.035164
Atic	chr1:71603729-71625977	69.5852	75.8509	38.0265	44.4791	-0.101737
Atl1	chr12:70994091-71065072	0.368986	0.213421	0.218213	0.327661	-1.37633
Atl2	chr17:80247729-80295463	11.286	19.5245	17.2805	24.2853	0.299813
Atl3	chr19:7568529-7613099	9.17225	19.1761	10.2773	17.1703	0.323507
Atmin	chr8:119467292-119484345	4.9941	6.12713	4.1615	5.93217	-0.21647
Atm	chr9:53245226-53344776	0.55552	2.03166	0.713498	1.8234	0.517097
Atn1	chr6:124692561-124706505	30.8761	32.6181	54.437	96.2591	-0.743152
Atoh1	chr6:64679139-64681229	0.01	0.01	0.01	0.01	0
Atoh7	chr10:62562903-62563353	0.01	0.01	0.01	0.01	0
Atoh8	chr6:72156171-72185571	17.5827	12.1055	6.19505	4.89624	-0.199053
Atox1	chr11:55260144-55274640	189.108	279.278	166.868	268.079	-0.121461
Atp10a	chr7:65913571-66084796	2.75005	2.92682	4.98233	6.76687	-0.351791
Atp10b	chr11:42963378-43075787	0.01	0.0137419	0.01	0.01	0.458582
Atp11a	chr8:12757015-12868728	8.73829	9.98033	7.5997	8.47624	0.0342556
Atp11b	chr3:35653059-35755198	4.6329	9.50394	6.76406	20.2809	-0.54755
Atp11c	chrX:57476466-57657156	1.1001	4.56714	1.63034	3.98606	0.763863
Atp12a	chr14:56983904-57007388	0.01	0.01	0.01	0.01	0
Atp13a1	chr8:72315061-72331647	15.6663	15.7434	8.48984	11.836	-0.472289
Atp13a2	chr4:140542787-140563616	11.8789	6.66832	7.06416	4.27504	-0.108423
Atp13a3	chr16:30312509-30388616	11.1561	21.0901	18.9184	29.1125	0.296886
Atp13a4	chr16:29396123-29544950	0.0124868	0.01	0.01	0.01	-0.320404
Atp13a5	chr16:29231999-29378818	0.01	0.01	0.01	0.01	0
Atp1a1	chr3:101380141-101408630	86.5804	89.4204	45.2091	52.4413	-0.167526
Atp1a2	chr1:174201839-174228195	0.0479042	0.229587	0.34922	0.634435	1.39948
Atp1a3	chr7:25763185-25790956	2.92197	1.74616	13.7085	7.87485	0.056994
Atp1a4	chr1:174153638-174188555	0.01	0.01	0.01	0.0216868	-1.11682
Atp1b1	chr1:166367229-166388486	34.3982	31.1287	14.6096	13.9042	-0.0726935
Atp1b2	chr11:69413251-69419462	0.070002	0.168617	0.177351	0.103549	2.04458
Atp1b3	chr9:96233094-96264718	110.87	126.861	113.394	100.978	0.361686
Atp1b4	chrX:35669298-35689961	0.01	0.01	0.01	0.01	0
Atp2a1	chr7:133589373-133606587	0.491322	0.315143	1.63276	1.34151	-0.357198
Atp2a2	chr5:122903521-122952234	46.4203	64.9737	35.508	54.0715	-0.121625
Atp2a3	chr11:72774670-72806545	0.0877236	0.256965	0.0563443	0.0657441	1.32794
Atp2b1	chr10:98377785-98488777	6.74674	16.1648	20.8052	45.4369	0.133674
Atp2b2	chr6:113695661-113992074	0.01	0.01	0.01	0.01	0
Atp2b3	chrX:70748424-70818609	0.01	0.0140799	0.01	0.01	0.493638
Atp2b4	chr1:135599250-135650324	2.77122	5.04668	4.73854	6.7834	0.347248
Atp2c1	chr9:105313691-105423587	11.1027	18.2418	13.4569	19.1843	0.204757
Atp2c2	chr8:122223908-122281618	0.0638536	0.01	0.10778	0.0471873	-1.48315
Atp4a	chr7:31497227-31510553	0.01	0.01	0.01	0.01	0
Atp4b	chr8:13386208-13396778	0.01	0.01	0.01	0.01	0
Atp5a1	chr18:78012506-78021607	391.233	333.319	200.048	197.499	-0.212619
Atp5b	chr10:127520362-127527444	1185.6	989.502	924.624	796.824	-0.0462349
Atp5c1	chr2:9977658-10002137	419.918	346.91	458.132	286.69	0.400724
Atp5d	chr10:79605059-79608563	832.54	406.111	740.673	361.453	-0.000619427
Atp5e	chr2:174286575-174289602	476.094	570.144	484.973	557.985	0.0577581
Atp5f1	chr3:105745595-105763166	272.786	242.131	406.672	249.487	0.53291
Atp5g1	chr11:95934106-95937008	573.562	279.584	520.348	283.685	-0.161475
Atp5g2	chr15:102493298-102501478	1352.42	720.111	1349.91	673.468	0.093934
Atp5g3	chr2:73746503-73749383	1651.06	951.894	2068.92	919.729	0.375078
Atp5h	chr11:115277010-115281233	912.471	543.442	978.042	476.942	0.288427
Atp5j2	chr5:145944574-145952461	866.983	563.004	866.646	603.932	-0.101795
Atp5j	chr16:84828115-84835870	359.604	348.153	580.899	331.557	0.762341
Atp5k	chr5:108862271-108863397	583.451	597.056	674.32	774.575	-0.166716
Atp5l	chr9:44721330-44728825	740.984	492.801	853.044	530.825	0.0959479
Atp5o	chr16:91925467-91931875	691.325	374.769	786.781	358.261	0.251588
Atp5s	chr12:70825948-70845645	1.81671	4.42507	2.32109	3.17068	0.834384
Atp5sl	chr7:26404432-26410569	7.12896	4.24293	10.8312	5.78596	0.155932
Atp6ap1	chrX:71542435-71550060	130.029	111.403	128.577	110.812	-0.00851669
Atp6ap1l	chr13:91023053-91044960	0.01	0.01	0.01	0.01	0
Atp6ap2	chrX:12164884-12194177	58.5065	70.4737	89.5967	98.9836	0.124744
Atp6v0a1	chr11:100870765-100925031	11.7028	10.3533	10.3208	10.371	-0.183756
Atp6v0a2	chr5:125079632-125204825	16.3941	14.3284	18.7157	21.3632	-0.38518
Atp6v0a4	chr6:37998482-38074586	0.0312816	0.0620667	0.01	0.0235726	-0.248608
Atp6v0b	chr4:117556934-117559934	385.633	203.711	523.089	256.664	0.10647
Atp6v0c	chr17:24300832-24306374	689.105	382.245	854.218	452.165	0.0675292
Atp6v0d1	chr8:108048369-108089940	109.316	70.465	118.48	82.7385	-0.115513
Atp6v0d2	chr4:19803984-19849713	0.0209918	0.01	0.01	0.0311115	-2.70727
Atp6v0e2	chr6:48487567-48491799	5.49044	4.2603	4.58487	2.82858	0.330843
Atp6v0e	chr17:26813340-26836591	409.392	266.97	459.194	349.89	-0.224602
Atp6v1a	chr16:44085516-44139132	14.0391	27.2326	13.6227	24.6763	0.0987694
Atp6v1b1	chr6:83693010-83708804	0.01	0.01	0.01	0.01	0
Atp6v1b2	chr8:71612634-71637616	39.9066	37.29	49.2262	53.4931	-0.217766
Atp6v1c1	chr15:38591658-38622199	65.6428	69.4741	97.3439	83.398	0.304915
Atp6v1c2	chr12:17291526-17331536	0.660742	0.207517	1.71577	2.28512	-2.08427
Atp6v1d	chr12:79943968-79962625	92.4843	75.7443	117.577	77.4331	0.314505
Atp6v1e1	chr6:120745261-120772703	148.797	94.3665	219.145	121.335	0.195894
Atp6v1e2	chr17:87343448-87347227	0.01	0.01	0.01	0.01	0
Atp6v1f	chr6:29417782-29420509	174.582	108.441	303.641	191.695	-0.0234438
Atp6v1g1	chr4:63205798-63211735	705.828	488.034	597.04	373.249	0.145356
Atp6v1g2	chr17:35373540-35375712	0.563721	0.292882	0.384079	0.281059	-0.494136
Atp6v1g3	chr1:140170314-140186039	0.01	0.01	0.0487646	0.01	2.28583
Atp6v1h	chr1:5073253-5152630	34.4297	39.3233	32.203	34.9751	0.0725976
Atp7a	chrX:103222562-103323499	1.01632	2.85587	1.61728	4.40176	0.046064
Atp7b	chr8:23104819-23170546	0.0320325	0.0204993	0.035966	0.01	1.20268
Atp8a1	chr5:68009377-68238670	0.0303043	0.0231973	0.01	0.01	-0.385564
Atp8a2	chr14:60266577-60705671	0.0553466	0.02661	0.01	0.01	-1.05653
Atp8b1	chr18:64688632-64820654	0.01	0.01	0.01	0.01	0
Atp8b2	chr3:89743402-89767254	19.4593	16.0907	29.8779	34.6875	-0.489569
Atp8b3	chr10:79982329-80001869	0.0915305	0.153824	0.01	0.01	0.748956
Atp8b4	chr2:126146708-126317289	0.0812987	0.17327	0.01	0.01	1.09172
Atp8b5	chr4:43280030-43386703	0.11272	0.0216476	0.01	0.0664681	-5.11313
Atp9a	chr2:168459937-168567636	0.281217	0.227828	0.01	0.0218519	-1.4315
Atp9b	chr18:80930879-81130797	8.62623	8.8413	6.16348	6.76442	-0.0986916
Atpaf1	chr4:115457418-115484919	13.6605	13.2981	13.3331	12.095	0.101808
Atpaf2	chr11:60214125-60230601	31.1814	19.1391	24.4701	15.9297	-0.0848634
Atpif1	chr4:132086469-132091329	172.02	88.3327	144.791	75.2796	-0.0179128
Atrip	chr9:108962260-108976638	4.52363	5.34853	3.61807	5.2077	-0.283765
Atr	chr9:95758015-95852063	0.610711	2.31576	0.646756	2.09179	0.229483
Atrn	chr2:130732231-130856062	3.0581	5.30515	2.93421	4.47778	0.184945
Atrnl1	chr19:57685523-58207830	2.44216	4.18944	3.09344	5.26175	0.0122702
Atrx	chrX:102992955-103124711	0.985989	5.78901	1.40724	5.74434	0.524402
Atxn10	chr15:85166810-85294266	85.1734	85.6753	85.2767	76.9826	0.156095
Atxn1	chr13:45645124-46060360	1.29609	1.76636	1.30642	2.12027	-0.252016
Atxn1l	chr8:112250350-112261639	4.90078	7.09275	7.98033	12.7036	-0.137384
Atxn2	chr5:122161617-122264959	8.61772	14.37	7.74164	14.871	-0.204109
Atxn2l	chr7:133635221-133646816	18.3115	21.6921	15.3009	24.0362	-0.407173
Atxn3	chr12:103157110-103196453	2.67772	4.86859	3.06245	4.72642	0.236438
Atxn7	chr14:14845004-14939815	0.723193	2.09261	1.02165	2.53177	0.223605
Atxn7l1	chr12:33832550-33936022	16.0502	20.5282	0.483444	15.1845	-4.61809
Atxn7l2	chr3:108005145-108013445	2.894	2.96474	2.41704	6.98951	-1.49711
Atxn7l3b	chr10:112362483-112366082	37.0746	41.0744	47.7429	45.65	0.212484
Atxn7l3	chr11:102150613-102157943	23.9109	28.4347	31.6129	55.7355	-0.5681
AU015836	chrX:91213994-91220809	0.01	0.01	0.01	0.01	0
AU016765	chr17:64863428-64904930	0.01	0.01	0.01	0.01	0
AU018091	chr7:3154659-3169204	2.2723	2.20049	5.26192	7.76575	-0.60786
AU019823	chr9:50413344-50425569	2.41949	6.73603	4.07643	7.85492	0.530906
AU021092	chr16:5211911-5222392	5.02778	3.08308	3.75744	2.74068	-0.250335
AU022252	chr4:118897742-118905329	10.0632	6.7682	9.21444	6.06175	0.0319168
AU022751	chrX:5658335-5660538	0.01	0.01	0.01	0.01	0
AU040320	chr4:126430798-126546938	15.4674	13.8127	16.2704	19.0618	-0.391675
AU041133	chr10:81590757-81615810	0.178686	1.95369	0.436364	3.0877	0.627771
Auh	chr13:52930478-53025046	14.3737	9.80838	13.7257	8.2321	0.186205
Aup1	chr6:83004514-83007676	141.384	95.1813	142.941	102.707	-0.0939812
Aurkaip1	chr4:155205377-155207207	0.01	83.7789	0.01	60.5352	0.468809
Aurka	chr2:172181689-172196070	82.4846	65.6066	70.9199	57.0788	-0.0170488
Aurkb	chr11:68859144-68865164	54.0841	44.0344	38.2191	33.6193	-0.111565
Aurkc	chr7:6948095-6955802	0.01	0.01	0.01	0.01	0
Auts2	chr5:131913551-133018213	0.924034	1.63779	0.31784	0.961012	-0.770521
AV320801	chrX:131702162-131712171	0.01	0.01	0.046493	0.142205	-1.61289
Aven	chr2:112333120-112471410	47.6282	29.9987	49.8718	31.2145	0.0090854
Avil	chr10:126437764-126458050	0.0511217	0.164145	0.374089	0.604815	0.989852
Avl9	chr6:56664898-56711905	1.12659	3.48007	2.84222	5.46256	0.684595
Avpi1	chr19:42197764-42203483	119.109	92.1691	183.487	125.654	0.176295
Avp	chr2:130406412-130408277	0.01	0.01	0.01	0.01	0
Avpr1a	chr10:121885554-121890509	0.117327	0.113171	0.01	0.01	-0.0520263
Avpr1b	chr1:133495690-133508577	0.01	0.01	0.01	0.01	0
Avpr2	chrX:71137440-71139767	0.01	0.01	0.01	0.01	0
AW011738	chr4:155577392-155580137	0.0759284	0.073216	0.0641615	0.0562037	0.138559
AW112010	chr19:11122101-11125056	0.01	0.01	0.01	0.01	0
AW146154	chr7:48734243-48755260	1.03664	1.9949	0.88721	2.46347	-0.528944
AW209491	chr13:14722511-14730469	6.94279	8.25191	11.5284	9.59945	0.513376
AW549877	chr15:3932034-3945752	4.53521	9.21392	8.15013	11.4006	0.53843
AW551984	chr9:39394980-39411709	0.01	0.01	0.01	0.01	0
AW554918	chr18:25327520-25625822	0.943985	1.88273	1.93508	3.50977	0.137006
Awat1	chrX:97767585-97773545	0.01	0.01	0.01	0.01	0
Awat2	chrX:97597560-97638056	0.30829	0.210005	0.13786	0.102281	-0.123191
Axin1	chr17:26275630-26332756	26.7122	20.9987	25.751	19.9509	0.0209753
Axin2	chr11:108781662-108812095	0.118745	0.114061	0.080036	0.0350221	1.13432
Axl	chr7:26541518-26573752	165.021	131.503	126.733	97.4455	0.0515725
AY074887	chr9:54798063-54798761	0.01	0.402713	0.01	0.01	5.33168
AY358078	chr14:52419720-52446034	0.0192893	0.01	0.0657393	0.01	1.76896
AY702102	chr2:169787512-169788687	0.01	0.01	0.01	0.01	0
AY702103	chr17:50378532-50385641	0.01	0.01	0.01	0.01	0
AY761184	chr8:22812995-22814119	0.01	0.01	0.01	0.01	0
AY761185	chr8:22083372-22084427	0.01	0.01	0.01	0.01	0
Aym1	chr5:113786313-113786841	0.01	0.01	0.01	0.01	0
Azgp1	chr5:138422748-138431460	0.01	0.01	0.01	0.01	0
Azi2	chr9:117949639-117978912	6.25249	13.0308	9.3185	15.9829	0.281062
Azin1	chr15:38417184-38449021	38.124	59.115	111.839	114.64	0.597139
B020004J07Rik	chr4:101507573-101516627	0.01	0.01	0.01	0.01	0
B130006D01Rik	chr11:95584899-95588087	0.01	0.01	0.01	0.01	0
B130024G19Rik	chr7:77510268-77556032	0.01	0.0583789	0.01	0.01	2.54545
B230118H07Rik	chr2:101400937-101469143	11.6228	12.3196	12.0769	9.6134	0.413132
B230216G23Rik	chr6:142361950-142368260	0.145538	0.212525	0.309716	0.543854	-0.266036
B230217C12Rik	chr11:97702093-97704357	0.493769	2.13029	0.507154	0.594737	1.87931
B230219D22Rik	chr13:55794484-55804861	8.36352	19.496	12.8474	19.1672	0.643833
B230307C23Rik	chr16:98218511-98237921	0.931916	1.45979	1.75276	2.10138	0.385781
B2m	chr2:121973422-121978818	499.964	446.359	1126.16	647.663	0.634486
B3galnt1	chr3:69377840-69402882	6.06286	7.46695	0.0396354	0.138959	-1.50928
B3galnt2	chr13:14046940-14091335	7.18951	10.5232	8.26996	8.60956	0.491548
B3galt1	chr2:67942728-67960939	0.220508	0.55186	0.451907	0.720143	0.651215
B3galt2	chr1:145487826-145497067	0.01	0.01	0.01	0.01	0
B3galt4	chr17:34086856-34088433	1.55265	1.44195	2.22176	2.37211	-0.201177
B3galt5	chr16:96457407-96541465	0.01	0.01	0.01	0.01	0
B3galt6	chr4:155363574-155366787	8.48885	4.07077	7.40772	4.19014	-0.23824
B3gat1	chr9:26559146-26568923	0.01	0.01	0.01	0.01	0
B3gat2	chr1:23768764-23854697	0.01	0.0222741	0.0195377	0.017098	1.3478
B3gat3	chr19:8994882-9001726	22.0996	12.9781	17.9804	15.6266	-0.565519
B3gnt2	chr11:22734738-22760336	15.2938	15.7061	33.7963	30.3318	0.194412
B3gnt3	chr8:74215617-74225699	0.01	0.01	0.0431193	0.01	2.10833
B3gnt4	chr5:123960468-123961891	0.358149	0.310507	0.271384	0.0595951	1.98114
B3gnt5	chr16:19760326-19772846	0.0332341	0.212747	0.01	0.01	2.6784
B3gnt6	chr7:105340924-105347985	0.01	0.01	0.01	0.01	0
B3gnt7	chr1:88199795-88203880	0.01	0.01	0.01	0.01	0
B3gnt8	chr7:26412642-26414509	0.877928	0.564019	0.148098	0.228314	-1.26283
B3gntl1	chr11:121477521-121534465	3.40679	2.73936	3.32421	3.15426	-0.238858
B430306N03Rik	chr17:48455486-48465836	0.01	0.01	0.01	0.01	0
B4galnt1	chr10:126602211-126609396	7.35142	4.58525	7.46512	4.16846	0.159626
B4galnt2	chr11:95724872-95776185	0.01	0.01	0.0418064	0.0182949	1.19228
B4galnt3	chr6:120153827-120244577	0.0174878	0.0336986	0.0295367	0.0258683	1.13766
B4galnt4	chr7:148247172-148258018	1.6948	1.21611	0.645233	0.761563	-0.717981
B4galt1	chr4:40751614-40801570	36.8832	29.7905	23.0997	19.4932	-0.063217
B4galt2	chr4:117545604-117556081	22.0114	22.9043	14.3989	24.7863	-0.726216
B4galt3	chr1:173200458-173207026	10.495	6.73267	10.5545	8.51394	-0.330498
B4galt4	chr16:38742371-38769167	3.78008	3.80353	4.39722	3.05603	0.533858
B4galt5	chr2:167123944-167174678	21.6516	15.3307	37.5814	32.0207	-0.267032
B4galt6	chr18:20843099-20904905	6.9689	10.5662	13.7919	15.4633	0.435428
B4galt7	chr13:55701471-55711315	20.0976	15.9772	22.6174	16.1636	0.153679
B630005N14Rik	chr6:13575674-13627966	4.50013	8.29443	9.48	11.3631	0.620779
B630019K06Rik	chrX:8469478-8472090	2.96538	2.12649	0.542039	0.385837	0.0106579
B930041F14Rik	chr4:155068450-155070592	6.61864	4.09983	0.760256	1.48108	-1.65306
B9d1	chr11:61318673-61326429	48.8906	22.5653	34.2187	17.5221	-0.149842
B9d2	chr7:26466176-26471577	21.73	10.0083	19.0915	9.76352	-0.151036
Baalc	chr15:38765454-38784462	1.86822	2.33651	4.03361	5.79602	-0.200299
Baat	chr4:49502289-49519430	0.01	0.053785	0.141243	0.495471	0.616585
Bace1	chr9:45646611-45670567	10.2502	9.08731	13.5047	12.3174	-0.0409676
Bace2	chr16:97578334-97660619	0.31363	0.419544	16.073	10.0239	1.10096
Bach1	chr16:87699198-87733591	2.23716	4.99138	5.16711	9.76634	0.239308
Bach2	chr4:32504409-32673083	0.0753728	0.144323	0.01	0.01	0.937185
Bad	chr19:7016350-7026395	78.6004	56.7671	86.737	74.2036	-0.244316
Bag1	chr4:40883430-40895327	253.53	217.654	317.559	229.093	0.250974
Bag2	chr1:33802328-33814595	47.4039	37.466	28.2994	18.2502	0.293441
Bag3	chr7:135667096-135690493	44.1295	42.0161	38.5561	44.5505	-0.279284
Bag4	chr8:26875010-26895681	6.92529	7.74317	6.72229	7.48759	0.00550139
Bag5	chr12:112947703-112951467	30.8568	24.4253	26.0139	23.9961	-0.220724
Bag6	chr17:35272122-35284267	56.1922	53.2641	30.1314	38.9839	-0.448813
Bahcc1	chr11:120094260-120153611	1.38334	2.06171	0.697932	1.0528	-0.0173874
Bahd1	chr2:118727350-118750260	5.74314	4.42088	5.67282	6.61907	-0.600064
Baiap2	chr11:119804405-119868096	39.0119	34.3272	30.4128	35.4221	-0.40453
Baiap2l1	chr5:145025393-145118981	9.49112	13.1978	25.7325	37.5528	-0.0696818
Baiap2l2	chr15:79088624-79115939	0.0258698	0.100159	0.01	0.01	1.95295
Baiap3	chr17:25379603-25393309	0.06502	0.01	0.0365045	0.0798573	-3.83023
Bak1	chr17:27156756-27165571	103.774	83.316	127.203	109.13	-0.0956978
Bambi	chr18:3507954-3516402	0.10944	0.133653	0.01	0.01	0.288352
Banf1	chr19:5364632-5366876	439.769	318.511	388.976	341.691	-0.278405
Banf2	chr2:143858837-143899715	0.01	0.01	0.01	0.01	0
Bank1	chr3:135716327-135989010	0.01	0.01	0.01	0.0234052	-1.22683
Banp	chr8:124474391-124553160	5.73217	4.6471	5.18249	4.86326	-0.211026
Bap1	chr14:32064674-32073115	22.7665	17.3454	23.6878	25.4516	-0.495973
Bard1	chr1:71074108-71149546	2.37582	4.61031	3.41214	6.21336	0.0917408
Barhl1	chr2:28763199-28771960	0.0302352	0.01	0.01	0.01	-1.59623
[truncated: 17,182 more rows]

## Sheet: Averaged FPKM and ΔTE
Supplementary Table S2. Translational profiling analysis in WT or Dhx36 KO C2C12 myoblasts.
(Analysis using 15068 mRNAs with similar TE change trend in the two replicates)
Gene ID	Location	WT FPKM-polysome	WT FPKM-total	KO FPKM-polysome	KO FPKM-total	Log2(ΔTE)	ΔTE
0610009B22Rik	chr11:51498886-51502136	45.8708	38.0891	58.9103	36.4479	0.424486	1.34209
0610010F05Rik	chr11:23473775-23533631	5.89855	11.2462	6.60148	10.5722	0.251591	1.19052
0610010K14Rik	chr11:70048705-70051416	118.777	68.1741	87.1649	62.3464	-0.317519	0.802449
0610011F06Rik	chr17:26012444-26014108	24.9057	15.5644	20.2227	10.2175	0.306707	1.23688
0610030E20Rik	chr6:72297310-72303154	2.60257	4.23433	2.53551	3.6346	0.182676	1.13499
0610037L13Rik	chr4:107562503-107570407	30.5347	16.1768	25.8959	13.2701	0.048021	1.03385
0610039K10Rik	chr2:163470585-163471536	0.229188	0.01	0.274846	0.0993457	-3.05037	0.120711
0610040J01Rik	chr5:64203733-64290858	0.01	0.0562976	0.01	0.01	2.49307	5.62975
1110001J03Rik	chr6:38484860-38489449	48.008	23.8707	43.3559	28.6037	-0.408007	0.753664
1110004F10Rik	chr7:123236893-123248724	123.85	95.9937	164.749	95.0602	0.425774	1.34329
1110007C09Rik	chr13:49298319-49311395	150.415	77.8952	205.733	125.791	-0.239598	0.846981
1110008P14Rik	chr2:32234620-32237435	62.1561	58.422	88.5189	88.8839	-0.0953208	0.936064
1110012L19Rik	chrX:67639087-67642591	44.8872	29.5971	36.574	18.4902	0.383209	1.30424
1110017D15Rik	chr4:41452041-41464366	0.289141	0.01	0.348019	0.294141	-4.61104	0.0409203
1110025L11Rik	chr16:89063654-89064247	0.01	0.01	0.01	0.01	0	1
1110032F04Rik	chr3:68673507-68676085	0.0217757	0.0784528	0.01	0.01	1.84911	3.60278
1110034G24Rik	chr2:132516018-132576791	4.06624	2.98368	4.08638	2.17607	0.462496	1.37792
1110038F14Rik	chr15:76778973-76781161	60.3208	37.3762	59.5017	41.8004	-0.181122	0.882017
1110051M20Rik	chr2:91117984-91284799	23.2724	16.2772	18.9215	15.3308	-0.212174	0.863235
1110059E24Rik	chr19:21671802-21727281	32.4744	38.5723	48.3601	41.5405	0.467561	1.38277
1110065P20Rik	chr4:124526728-124527974	67.8122	47.8373	40.8549	38.0441	-0.400572	0.757558
1190002N15Rik	chr9:94418282-94438500	20.0544	28.4262	29.1829	35.4287	0.223507	1.16757
1190005I06Rik	chr8:123132501-123158282	3.34682	5.17219	1.60859	3.93967	-0.664294	0.630997
1300017J02Rik	chr9:103152859-103190627	0.01	0.01	0.01	0.01	0	1
1500009C09Rik	chr15:82082826-82091183	0.01	0.01	0.0348405	0.01	1.80077	3.48406
1500009L16Rik	chr10:83185609-83225507	0.01	0.01	0.01	0.01	0	1
1500012F01Rik	chr2:166888433-166891362	71.879	196.65	84.1838	249.076	-0.112984	0.924674
1500015O10Rik	chr1:43787446-43799409	0.01	0.01	0.01	0.01	0	1
1600002H07Rik	chr17:24352000-24357714	10.0151	7.66505	12.686	10.103	-0.0573562	0.961024
1600002K03Rik	chr10:79635688-79637864	63.39	41.317	53.6941	30.8686	0.181104	1.13375
1600012H06Rik	chr17:15080188-15082944	15.147	17.5392	18.3217	17.8469	0.249431	1.18874
1600014C10Rik	chr7:38968235-38982584	10.4314	6.95415	12.2621	7.86293	0.0560805	1.03964
1600014K23Rik	chrX:82495015-82515630	0.01	0.01	0.071731	0.01	2.8426	7.17312
1600015I10Rik	chr6:48879894-48883686	0.01	0.01	0.01	0.01	0	1
1600029I14Rik	chr9:99370839-99375170	0.01	0.01	0.01	0.01	0	1
1600029O15Rik	chr9:58050703-58056615	0.01	0.01	0.01	0.01	0	1
1700001C02Rik	chr5:30768449-30786460	0.01	0.01	0.01	0.01	0	1
1700001C19Rik	chr17:47549682-47574324	0.01	0.01	0.075415	0.01	2.91485	7.54149
1700001F09Rik	chr14:44020916-44026344	0.01	0.0596416	0.0840041	0.0439629	3.51049	11.3963
1700001G17Rik	chr1:33726668-33727557	0.298031	0.56724	0.238967	0.01	5.50724	45.4825
1700001J11Rik	chr9:39858142-39860610	0.01	0.01	0.01	0.01	0	1
1700001K19Rik	chr12:111905898-111920829	0.01	0.01	0.0588235	0.01	2.55639	5.88234
1700001L05Rik	chr15:83184276-83197727	0.0577914	0.0477032	0.144738	0.512641	-2.10127	0.233053
1700001O22Rik	chr2:30651082-30659184	0.0246206	0.01	0.01	0.098487	-4.5998	0.0412403
1700001P01Rik	chr11:97632794-97637232	0.01	0.01	0.103219	0.554015	-2.42422	0.18631
1700003E16Rik	chr6:83106397-83112969	2.26923	1.57136	1.59369	1.47867	-0.422118	0.746328
1700003E24Rik	chrX:90401559-90402210	0.01	0.01	0.01	0.01	0	1
1700003H04Rik	chr3:124268808-124284009	0.01	0.01	0.01	0.01	0	1
1700006A11Rik	chr3:124104072-124128946	0.01	0.01	0.01	0.0404111	-2.01475	0.247457
1700006E09Rik	chr11:101848369-101853578	0.01	0.01	0.01	0.01	0	1
1700007B14Rik	chr8:77972592-78508406	0.01	0.01	0.01	0.01	0	1
1700007G11Rik	chr5:98758322-99231038	0.734786	1.33413	5.68026	4.21142	1.29215	2.44893
1700007K13Rik	chr2:28317520-28321844	0.287472	0.816511	0.206454	0.125394	2.2254	4.67641
1700008O03Rik	chr7:51615414-51630400	0.0395816	0.01	0.01	0.105298	-5.38124	0.023993
1700008P02Rik	chr3:6615412-6620443	0.01	0.01	0.01	0.01	0	1
1700009N14Rik	chr4:39397325-39398811	0.565608	0.449467	0.887419	1.03522	-0.553837	0.681206
1700010B08Rik	chr2:173544915-173547587	0.01	0.01	0.01	0.01	0	1
1700010D01Rik	chrX:92927928-92928604	0.01	0.01	0.01	0.01	0	1
1700010I14Rik	chr17:9181197-9201184	0.0527903	0.01	0.0720286	0.0860137	-2.65627	0.158629
1700011A15Rik	chr15:101278175-101284340	0.186947	0.01	0.01	0.01	-4.22456	0.053491
1700011E24Rik	chr17:87788910-87827081	0.01	0.151674	0.01	0.01	3.9229	15.1674
1700011H14Rik	chr14:49846033-49865103	0.01	0.01	0.01	0.01	0	1
1700011I03Rik	chr18:57693479-57890719	0.01	0.01	0.01	0.01	0	1
1700011L22Rik	chr8:81734328-81772482	0.01	0.124635	0.01	0.0956945	0.381201	1.30243
1700011M02Rik	chrX:100104243-100104990	0.01	0.01	0.01	0.01	0	1
1700012A03Rik	chr6:32000287-32008915	0.01	0.01	0.01	0.01	0	1
1700012B07Rik	chr11:109649604-109689360	0.144283	0.263239	0.01	0.01	0.867472	1.82446
1700012B09Rik	chr9:14562637-14575474	22.8271	24.2516	155.205	173.824	-0.0761199	0.948605
1700012L04Rik	chrX:8860889-8861414	0.01	0.01	0.01	0.01	0	1
1700012P22Rik	chr4:144008093-144028675	0.01	0.01	0.01	0.01	0	1
1700013D24Rik	chr6:124297611-124307104	0.01	0.01	0.01	0.01	0	1
1700013F07Rik	chr3:108340501-108347615	0.069015	0.01	0.326854	0.01	2.24366	4.73597
1700013G24Rik	chr4:137009210-137011376	0.01	0.115517	0.01	0.01	3.53003	11.5517
1700013H16Rik	chrX:51046077-51061008	0.01	0.01	0.044292	0.143378	-1.69471	0.308917
1700015E13Rik	chr1:172238991-172242256	0.01	0.01	0.01	0.01	0	1
1700016C15Rik	chr1:179659944-179683436	0.0952345	0.362116	1.07028	0.973238	2.06402	4.1815
1700016D06Rik	chr8:11654923-11678750	0.01	0.01	0.01	0.01	0	1
1700016H13Rik	chr5:104077605-104084751	0.01	0.01	0.01	0.01	0	1
1700016K19Rik	chr11:75813413-75817071	0.01	0.01	0.01	0.01	0	1
1700017B05Rik	chr9:57100128-57110406	10.2664	10.0357	5.80072	6.71437	-0.243809	0.844513
1700017D01Rik	chr19:11171305-11205368	0.01	0.01	0.01	0.01	0	1
1700017G19Rik	chr3:40403786-40421834	0.01	0.01	0.01	0.01	0	1
1700017N19Rik	chr10:100055019-100081025	0.01	0.01	0.01	0.01	0	1
1700018B08Rik	chr8:124054683-124065854	0.01	0.01	0.01	0.01	0	1
1700018B24Rik	chr3:48409652-48413022	0.01	0.01	0.01	0.01	0	1
1700018C11Rik	chr4:63268124-63283463	0.01	0.01	0.01	0.01	0	1
1700018F24Rik	chr5:145803858-145806547	0.01	0.01	0.01	0.01	0	1
1700019A02Rik	chr1:53215420-53244461	0.01	0.01	0.01	0.01	0	1
1700019B03Rik	chr8:3470861-3487178	0.01	0.01	0.01	0.01	0	1
1700019D03Rik	chr1:52981970-53009684	0.01	0.01	0.01	0.01	0	1
1700019G17Rik	chr6:85849043-85854932	0.107263	0.0970603	0.223934	0.0801606	1.33791	2.52785
1700019L03Rik	chr2:32632932-32639925	1.21471	0.95947	1.76362	1.17852	0.241261	1.18203
1700019M22Rik	chr12:97284830-97285432	0.01	0.01	0.01	0.01	0	1
1700019N19Rik	chr19:58860292-58868904	0.01	0.01	0.063655	0.01	2.67027	6.36548
1700020A23Rik	chr2:130230994-130231810	0.01	0.01	0.01	0.01	0	1
1700020L24Rik	chr11:83251195-83254734	1.20018	0.798907	1.36745	1.63576	-0.845624	0.55647
1700020N01Rik	chr10:21312950-21342181	0.01	0.01	0.01	0.01	0	1
1700020N15Rik	chrX:67198455-67199155	0.01	0.01	0.01	0.01	0	1
1700021F05Rik	chr10:43244926-43260800	65.5474	45.5248	70.6589	40.4856	0.277577	1.21216
1700021F07Rik	chr2:173348092-173354003	0.01	0.01	0.01	0.01	0	1
1700021K19Rik	chr16:32821787-32868452	8.12979	9.00503	9.16577	12.4597	-0.295428	0.814831
1700022I11Rik	chr4:42982817-42987197	0.01	0.0262968	0.01	0.01	1.39489	2.62969
1700023E05Rik	chr5:77445047-77490547	0.01	0.01	0.01	0.01	0	1
1700024G13Rik	chr14:33189687-33201559	0.01	0.01	0.01	0.01	0	1
1700024P04Rik	chr13:99754044-99754520	0.01	0.01	0.01	0.01	0	1
1700024P16Rik	chr4:104586060-104689468	1.01217	2.07506	0.209521	0.348303	0.302453	1.23324
1700025C18Rik	chr2:164904192-164916250	0.01	0.01	0.01	0.01	0	1
1700025F22Rik	chr19:11214172-11239810	0.01	0.01	0.01	0.01	0	1
1700026L06Rik	chr2:28547599-28555171	0.548536	0.428117	0.634589	0.328778	0.591128	1.50642
1700028I16Rik	chr10:82274867-82286987	0.0622065	0.01	0.01	0.0865093	-5.74992	0.0185824
1700028K03Rik	chr5:107963729-107980561	0.01	0.0321039	0.01	0.01	1.68275	3.21039
1700028P14Rik	chr19:23633249-23727302	0.01	0.01	0.01	0.01	0	1
1700029F12Rik	chr13:97791818-97805209	0.01	0.01	0.01	0.01	0	1
1700029H14Rik	chr8:13550721-13562461	0.01	0.01	0.01	0.01	0	1
1700029I15Rik	chr2:92223074-92223760	0.01	0.721641	0.01	0.01	6.17321	72.1641
1700029J07Rik	chr8:47038959-47060606	0.305763	0.183407	0.0316898	0.0563162	-1.5669	0.337533
1700029P11Rik	chr15:81810969-81811993	0.01	0.01	0.01	0.01	0	1
1700030C10Rik	chr12:20810252-20821640	0.01	0.01	0.01	0.02374	-1.24732	0.42123
1700030F18Rik	chr15:99748778-99762089	0.01	0.01	0.01	0.01	0	1
1700030J22Rik	chr8:119493498-119502843	0.932931	1.10798	1.05528	0.953617	0.394234	1.31424
1700030K09Rik	chr8:74967778-74984440	3.26987	2.55826	2.58953	2.8009	-0.467271	0.723332
1700031F05Rik	chrX:100054525-100061692	0.01	0.01	0.01	0.01	0	1
1700034E13Rik	chr18:52805873-52823385	2.00821	1.17049	0.01	0.01	-0.778798	0.582852
1700034I23Rik	chr3:40704120-40706465	0.01	0.01	0.01	0.01	0	1
1700034J05Rik	chr6:146899822-146902943	0.01	0.01	0.01	0.01	0	1
1700034O15Rik	chr6:41634429-41635716	0.01	0.01	0.01	0.01	0	1
1700037C18Rik	chr16:3905797-3908689	6.12395	2.25256	3.13162	1.89415	-0.717538	0.608134
1700037H04Rik	chr2:130972060-130985756	115.76	62.0927	130.218	84.5254	-0.275169	0.826354
1700039E15Rik	chr7:52538242-52544363	0.01	0.01	0.01	0.01	0	1
1700042G07Rik	chr4:115845976-115846902	0.01	0.01	0.01	0.01	0	1
1700047I17Rik2	chr12:56225514-56243069	15.2794	13.7088	21.1837	15.6399	0.281238	1.21524
1700056E22Rik	chr1:185856910-185857877	2.43389	2.02446	2.81249	1.94298	0.26785	1.20401
1700060C20Rik	chr2:158017743-158021470	0.01	0.01	0.01	0.01	0	1
1700061G19Rik	chr17:57015055-57028261	0.01	0.0414078	0.01	0.01	2.0499	4.14077
1700061I17Rik	chr3:116763439-116780683	0.0187504	0.01	0.0283221	0.0409049	-1.43727	0.369265
1700066B19Rik	chr18:35886642-35890523	0.0278127	0.0405103	0.122172	0.0621954	1.51658	2.86112
1700066M21Rik	chr1:57434463-57442266	5.01895	9.44425	9.37122	11.5996	0.604284	1.52022
1700067K01Rik	chr8:86525604-86528669	0.0876205	0.01	0.01	0.0836279	-6.19525	0.0136472
1700067P10Rik	chr17:48226581-48227870	0.01	0.01	0.01	0.01	0	1
1700069L16Rik	chr5:114142432-114174781	0.01	0.01	0.01	0.01	0	1
1700074P13Rik	chr6:40870458-40890556	0.01	0.01	0.01	0.01	0	1
1700080E11Rik	chr9:105045673-105047412	0.01	0.01	0.01	0.01	0	1
1700080O16Rik	chrX:49321871-49325949	0.01	0.01	0.01	0.01	0	1
1700084C01Rik	chr1:171859069-171864784	0.01	0.01	0.01	0.01	0	1
1700084J12Rik	chr15:33334963-33335694	0.01	0.01	0.01	0.01	0	1
1700084M14Rik	chrX:88820550-88821250	0.01	0.01	0.01	0.01	0	1
1700086L19Rik	chr12:75385262-75396937	0.0448687	0.01	0.212419	0.01	2.24313	4.73423
1700088E04Rik	chr15:78965084-78971681	7.89949	5.26028	10.863	8.56444	-0.243628	0.844619
1700091H14Rik	chr14:42668556-42674084	0.01	0.01	0.01	0.01	0	1
1700092K14Rik	chr11:114059571-114060513	0.01	0.01	0.01	0.01	0	1
1700092M07Rik	chr19:8815207-8815715	0.261221	0.01	0.01	0.499395	-10.3493	0.000766567
1700093K21Rik	chr11:23416202-23419942	1.62965	2.06015	10.9248	11.5883	0.253125	1.19179
1700094D03Rik	chr3:89866717-89872269	0.395218	0.866503	0.942478	2.93162	-0.504611	0.70485
1700101E01Rik	chr2:28811000-28910586	0.01	0.01	0.01	0.01	0	1
1700106J16Rik	chr11:88107544-88108763	0.01	0.01	0.01	0.01	0	1
1700110I01Rik	chr14:3262412-3305842	0.0292375	0.01	0.589061	0.827366	-2.03793	0.243513
1700112E06Rik	chr14:22838933-23875310	1.00486	0.548554	0.01	0.01	-0.873289	0.545901
1700113H08Rik	chr10:86520790-86693344	0.01	0.01	0.01	0.01	0	1
1700123I01Rik	chr19:6184409-6224219	0.01	0.01	0.0634765	0.01	2.66622	6.34764
1700123K08Rik	chr5:139003067-139005922	0.01	0.01	0.01	0.01	0	1
1700123L14Rik	chr6:96114496-96116199	0.01	0.01	0.01	0.01	0	1
1700123O20Rik	chr14:55305007-55309579	17.0183	18.0855	20.6133	17.1305	0.354755	1.27877
1700128F08Rik	chr9:8221888-8241987	0.01	0.01	0.01	0.01	0	1
1700129C05Rik	chr14:59751876-59761730	0.01	0.01	0.01	0.01	0	1
1810009A15Rik	chr19:8963372-8965249	99.0901	92.9536	106.936	83.2166	0.269574	1.20545
1810009J06Rik	chr6:40914770-40918426	0.01	0.01	0.01	0.01	0	1
1810011H11Rik	chr14:33599148-33631154	0.01	0.01	0.01	0.01	0	1
1810011O10Rik	chr8:25548087-25549418	1.94922	4.63054	11.3008	19.714	0.445488	1.36177
1810013L24Rik	chr16:8830192-8859017	12.9623	16.1857	19.6362	30.9601	-0.336496	0.791962
1810022K09Rik	chr3:14606288-14611256	154.483	197.794	230.383	210.069	0.489722	1.40417
1810030O07Rik	chrX:12232009-12250672	16.2215	19.0738	22.8142	19.9251	0.42903	1.34633
1810032O08Rik	chr11:116532973-116537112	16.507	18.165	11.4956	18.4537	-0.544745	0.685513
1810037I17Rik	chr3:122627314-122629112	29.151	51.3647	34.8705	65.7297	-0.0973065	0.934777
1810041L15Rik	chr15:84209632-84277527	0.01	0.01	0.01	0.01	0	1
1810043G02Rik	chr10:77441394-77448183	25.0474	15.4448	19.7957	11.3729	0.102047	1.0733
1810043H04Rik	chr11:119960247-119961738	42.6051	52.0732	31.7402	57.091	-0.557437	0.679508
1810046K07Rik	chr9:51097790-51137022	0.01	0.01	0.01	0.01	0	1
1810055G02Rik	chr19:3708332-3717881	44.7567	35.9902	50.8997	39.8558	0.0383679	1.02695
1810064F22Rik	chr9:22011229-22018304	0.01	0.01	0.01	0.01	0	1
1810065E05Rik	chr11:58234612-58239525	0.0388976	0.01	0.01	0.103135	-5.32614	0.0249271
2010001E11Rik	chr10:39640187-39646729	0.0166025	0.0897106	0.0387086	0.0344334	2.60272	6.07431
2010005H15Rik	chr16:36221647-36257513	0.01	0.01	0.01	0.493438	-5.6248	0.0202659
2010012O05Rik	chr19:46764395-46777872	7.69151	11.4671	7.72647	14.4411	-0.326137	0.797669
2010016I18Rik	chr3:106284903-106288831	0.01	0.01	0.01	0.01	0	1
2010106E10Rik	chrX:109608882-109671952	0.01	0.01	0.01	0.01	0	1
2010107G12Rik	chr6:34895294-34927999	0.0327906	0.0478303	0.0468846	0.183587	-1.42464	0.372512
2010107G23Rik	chr10:61570403-61573761	1.60494	1.2927	0.594777	0.189026	1.34163	2.53437
2010109A12Rik	chr5:93635543-93642500	0.01	0.01	0.01	0.23061	-4.52738	0.0433633
2010109I03Rik	chr15:74708765-74712134	0.01	0.01	0.01	0.01	0	1
2010111I01Rik	chr13:63066252-63427404	32.622	30.3214	27.5707	33.7622	-0.397782	0.759024
2010300C02Rik	chr1:37668520-37776656	0.01	0.01	0.01	0.01	0	1
2200002D01Rik	chr7:30032539-30033486	91.1385	64.0898	130.59	104.353	-0.184394	0.880019
2210010C04Rik	chr6:40980266-40985508	0.0330643	0.01	0.01	0.0370269	-3.61385	0.0816813
2210011C24Rik	chr8:86534126-86535619	0.185852	0.01	0.17764	0.211865	-4.47027	0.0451143
2210016F16Rik	chr13:58481406-58486586	0.357823	0.426179	0.0205625	0.0545254	-1.1547	0.44916
2210016L21Rik	chr5:115392210-115398549	48.534	27.2165	60.5166	29.8405	0.185545	1.13725
2210404O09Rik	chr17:22016536-22046893	0.687171	3.473	1.27355	4.49087	0.519302	1.43326
2210407C18Rik	chr11:58421707-58426994	0.01	0.01	0.01	0.01	0	1
2210408I21Rik	chr13:77274796-77752940	1.1532	1.97527	0.927364	1.3454	0.23958	1.18065
2300002M23Rik	chr17:35704429-35705890	0.01	0.01	0.01	0.01	0	1
2300003K06Rik	chr11:99698461-99699380	0.01	0.01	0.01	0.01	0	1
2300005B03Rik	chr15:74573268-74577117	0.01	0.01	0.01	0.01	0	1
2300009A05Rik	chr9:63242253-63247051	16.3019	12.6438	10.6347	7.72941	0.0937391	1.06713
2310001K24Rik	chr2:163298280-163298739	0.01	0.01	0.01	0.324434	-5.01985	0.030823
2310002L09Rik	chr4:73585274-73596750	0.01	0.01	0.01	0.01	0	1
2310003H01Rik	chr11:120230875-120240060	12.4578	7.96591	6.09197	5.85111	-0.58694	0.665753
2310007B03Rik	chr1:95047931-95057525	0.0421172	0.0891663	0.01	0.01	1.08209	2.1171
2310009B15Rik	chr1:140748555-140753431	54.3698	30.4355	29.8875	19.0888	-0.190235	0.876463
2310011J03Rik	chr10:79780999-79783293	45.5113	39.1359	62.123	45.3893	0.235043	1.17694
2310022A10Rik	chr7:28338308-28367117	16.4314	12.1743	24.2145	25.484	-0.506337	0.704008
2310030G06Rik	chr9:50547795-50554626	2.45456	2.56741	6.76801	11.1227	-0.651854	0.636462
2310033P09Rik	chr11:59021862-59024236	35.464	16.246	30.6334	15.6437	-0.156747	0.897045
2310039H08Rik	chr17:46909583-46910356	14.3363	11.4085	9.3311	9.4241	-0.343871	0.787924
2310045N01Rik	chr8:72663397-72672533	30.1915	27.9568	20.025	26.7544	-0.528917	0.693075
2310047M10Rik	chr11:68873276-68875078	17.758	10.5756	19.2291	10.1033	0.180735	1.13346
2310057J18Rik	chr10:28692093-28706112	0.01	0.01	0.01	0.01	0	1
2310057M21Rik	chr7:138486231-138506212	8.30533	7.66775	9.54185	9.59632	-0.123446	0.917992
2310057N15Rik	chr16:88773425-88774451	0.01	0.01	0.01	0.01	0	1
2310061N02Rik	chr16:88707415-88708207	0.01	0.01	0.01	0.01	0	1
2310067B10Rik	chr11:115626746-115660347	12.4743	8.94131	10.1844	10.5614	-0.532841	0.691192
2310079G19Rik	chr16:88627032-88627911	0.01	0.01	0.01	0.01	0	1
2410004B18Rik	chr3:145600995-145607239	31.022	30.7233	43.5978	38.1465	0.178746	1.1319
2410004P03Rik	chr12:17011763-17018533	0.01	0.01	0.01	0.01	0	1
2410015M20Rik	chr17:56746874-56749194	187.666	99.3092	184.13	84.9154	0.198459	1.14747
2410016O06Rik	chr12:85291557-85293903	12.3041	9.79967	6.66622	6.82064	-0.361372	0.778424
2410017I17Rik	chr17:36281962-36299319	0.01	0.01	0.01	0.01	0	1
2410089E03Rik	chr15:8119105-8221158	2.79017	4.5275	3.03638	4.28308	0.202065	1.15034
2410124H12Rik	chr16:92478986-92497610	0.01	0.01	0.01	0.01	0	1
2410127L17Rik	chr19:18745269-18779282	22.3852	29.0472	28.0298	28.1106	0.371701	1.29388
2410131K14Rik	chr5:118695235-118713123	9.48797	5.92508	7.82286	6.17069	-0.337	0.791686
2410137M14Rik	chr17:37114645-37118182	0.01	0.01	0.01	0.01	0	1
2510009E07Rik	chr16:21649117-21694738	1.10404	1.89844	2.27714	3.41456	0.197545	1.14675
2510039O18Rik	chr4:147315003-147321423	63.0192	33.3535	43.2805	35.3532	-0.626077	0.647936
2610001J05Rik	chr6:13819073-13821483	36.7162	48.0295	44.7573	52.2419	0.16442	1.12072
2610002J02Rik	chr4:154624074-154630796	30.9036	22.0731	19.9791	18.4964	-0.374239	0.771512
2610034B18Rik	chr7:87070244-87080150	39.7988	27.2755	49.8081	30.7917	0.14872	1.10859
2610203C22Rik	chr1:9550913-9621173	0.01	0.01	0.01	0.0701858	-2.81118	0.142479
2610301B20Rik	chr4:10801644-10826570	12.6161	15.046	12.7782	11.0253	0.466981	1.38221
2610305D13Rik	chr4:146986044-147016617	0.114169	0.605883	3.11573	11.4769	0.526777	1.44071
2610318N02Rik	chr16:17113490-17125199	2.02535	2.95488	2.7008	5.08709	-0.368526	0.774573
2610507B11Rik	chr11:78075255-78104127	33.9782	37.5454	50.4372	51.2406	0.121228	1.08766
2610524H06Rik	chr5:115271945-115273477	4.57546	2.6099	0.168159	0.01	3.26183	9.59199
2610528J11Rik	chr4:118199879-118202822	0.01	0.01	0.01	0.01	0	1
2700046A07Rik	chr18:62911327-62916001	0.01	0.01	0.01	0.01	0	1
2700049A03Rik	chr12:72237834-72344290	1.47273	2.73946	0.861969	1.52114	0.0759535	1.05406
2700060E02Rik	chr14:20630623-20643045	156.026	134.832	145.49	92.0775	0.449376	1.36545
2700081O15Rik	chr19:7492114-7500394	6.6209	6.05972	2.17034	1.79246	0.148204	1.10819
2700094K13Rik	chr2:84509377-84510865	77.2674	151.061	128.339	224.784	0.15862	1.11622
2700097O09Rik	chr12:56146647-56181097	9.21859	5.87132	8.74575	6.94779	-0.318833	0.801718
2810004N23Rik	chr8:127363254-127386929	73.9474	36.1092	87.015	65.569	-0.625883	0.648023
2810006K23Rik	chr5:124778097-124791861	14.3897	9.15341	16.0117	11.2916	-0.148779	0.902014
2810021J22Rik	chr11:58680741-58697840	0.527891	1.14267	0.145342	0.196597	0.678307	1.60026
2810025M15Rik	chr1:159342482-159350367	71.2555	45.3677	101.037	55.6852	0.208182	1.15523
2810032G03Rik	chr12:5383307-5422938	0.01	0.01	0.01	0.01	0	1
2810403A07Rik	chr3:88489715-88516855	10.0823	13.0609	12.6195	26.9912	-0.723405	0.605666
2810408A11Rik	chr11:69710859-69714488	2.07393	1.79226	1.31959	1.32676	-0.218405	0.859515
2810417H13Rik	chr9:65738129-65751358	84.2883	65.4488	106.235	62.0809	0.410072	1.32875
2810428I15Rik	chr8:73028194-73030638	189.374	129.015	155.836	115.566	-0.122388	0.918666
2810474O19Rik	chr6:149257935-149284185	2.18502	7.25604	4.02928	14.4974	-0.115664	0.922957
2900011O08Rik	chr16:13986729-14101587	0.01	0.01	0.01	0.01	0	1
2900026A02Rik	chr5:113515342-113592333	4.97903	4.4199	0.01	0.01	-0.171851	0.887703
2900055J20Rik	chr18:40416615-40417341	0.01	0.01	0.01	0.01	0	1
2900060B14Rik	chr1:120355245-120355842	0.01	0.258765	0.01	0.198749	0.380695	1.30197
2900092C05Rik	chr7:13097899-13141670	0.01	0.01	0.01	0.01	0	1
2900097C17Rik	chr2:156213798-156218715	15.9994	37.6631	16.5856	51.5036	-0.399608	0.758064
3010026O09Rik	chr11:49988352-50013617	3.71089	1.83819	3.14328	1.96012	-0.332151	0.794351
3110001I22Rik	chr16:13672112-13678478	1.89216	3.74962	3.10237	4.06084	0.598303	1.51393
3110002H16Rik	chr18:12327238-12348478	11.9147	12.0443	16.7303	21.4745	-0.344553	0.787552
3110009E18Rik	chr1:122017763-122084766	15.2744	10.2231	13.3649	6.46462	0.468529	1.3837
3110021A11Rik	chr6:119798210-119799034	0.01	0.01	0.01	0.01	0	1
3110035E14Rik	chr1:9591347-9617223	0.01	0.01	0.01	0.01	0	1
3110039M20Rik	chr12:50490638-50508333	0.100754	0.01	0.01	0.01	-3.33277	0.0992513
3110040N11Rik	chr7:88927072-88934339	22.5195	18.5509	24.6044	19.3613	0.0660549	1.04685
3110043O21Rik	chr4:35138530-35173129	8.03104	6.57109	7.88077	7.28075	-0.175205	0.885642
3110052M02Rik	chr17:21787577-21801933	0.0525426	0.133256	0.0192248	0.102289	-1.06897	0.476659
3110057O12Rik	chr3:40698198-40740229	0.426265	0.875619	0.394964	0.578377	0.488264	1.40276
3110062M04Rik	chr6:34821770-34828065	11.9955	8.11789	13.0812	9.85741	-0.155102	0.898069
3110070M22Rik	chr13:120276063-120277191	0.166714	0.01	0.0501568	0.01	-1.73286	0.300855
3110079O15Rik	chr1:89366838-89372034	0.01	0.01	0.01	0.01	0	1
3110082I17Rik	chr5:139835692-139936488	46.9046	24.5167	37.2675	17.7247	0.136192	1.099
3110082J24Rik	chr5:30430123-30432626	0.01	0.01	0.01	0.01	0	1
3632451O06Rik	chr14:50301693-50403042	0.01	0.01	0.01	0.01	0	1
3830403N18Rik	chrX:53389748-53406673	81.4311	103.828	111.809	98.4549	0.534045	1.44798
3830408C21Rik	chr13:107812649-107823598	0.180092	0.387415	0.0292208	0.169948	-1.43488	0.369878
3830417A13Rik	chrX:61426722-61431953	0.95827	0.781772	0.0877215	0.30008	-2.06803	0.238485
4632404H12Rik	chr3:89571432-89577322	0.145215	0.541169	0.130922	0.181747	1.42466	2.68451
4632415L05Rik	chr3:19794870-19798984	1.95851	3.45449	3.69404	5.03102	0.373065	1.2951
4732456N10Rik	chr15:101382786-101393381	0.01	0.01	0.01	0.01	0	1
4732471J01Rik	chr7:26161837-26351436	0.42053	0.0419195	0.468361	0.158139	-1.76009	0.29523
4833420G17Rik	chr13:120251565-120274924	2.76093	3.26137	2.87671	3.95144	-0.217635	0.859974
4833423E24Rik	chr2:85324248-85359092	0.01	0.01	0.01	0.01	0	1
4833427G06Rik	chr9:50889417-50910183	3.59801	4.47737	1.16185	1.05788	0.4507	1.3667
4833439L19Rik	chr13:54652578-54666743	25.5382	50.3804	29.2556	69.4954	-0.267999	0.830471
4921501E09Rik	chr17:33201087-33205003	0.01	0.01	0.01	0.01	0	1
4921504E06Rik	chr2:19384463-19475537	0.01	0.01	0.01	0.01	0	1
4921507P07Rik	chr6:50523302-50546589	0.01	0.01	0.01	0.01	0	1
4921509C19Rik	chr2:151296277-151301887	0.01	0.01	0.01	0.01	0	1
4921511C20Rik	chrX:123928824-123930430	0.01	0.01	0.01	0.01	0	1
4921511H03Rik	chr5:7304163-7311491	0.01	0.01	0.01	0.01	0	1
4921511M17Rik	chrX:150544175-150555228	0.197675	0.444303	3.9769	2.23331	2.00087	4.00241
4921513I03Rik	chr10:120202787-120215942	0.0645714	0.01	0.0340626	0.01	-0.922707	0.527518
4921517D22Rik	chr13:59788762-59795462	0.01	0.01	0.01	0.01	0	1
4921524J17Rik	chr8:87932657-87956740	11.8863	15.8562	18.6228	21.0399	0.23969	1.18074
4921524L21Rik	chr18:6603630-6638964	0.01	0.01	0.01	0.01	0	1
4921530L21Rik	chr14:96280484-96281994	0.01	0.01	0.01	0.01	0	1
4921536K21Rik	chr11:3786090-3795129	1.00004	1.04127	0.949072	0.6217	0.668585	1.58951
4921539E11Rik	chr4:102903050-102963468	0.01	0.01	0.01	0.01	0	1
4922502D21Rik	chr6:129272182-129281799	0.01	0.01	0.01	0.01	0	1
4930402F06Rik	chr2:35231081-35252694	0.01	0.01	0.01	0.01	0	1
4930402H24Rik	chr2:130533588-130665846	2.04146	3.4434	2.31161	3.52426	0.14581	1.10635
4930402K13Rik	chrX:8681687-8683468	0.01	0.01	0.01	0.01	0	1
4930407I10Rik	chr15:81889580-81896968	0.01	0.01	0.01	0.01	0	1
4930412O13Rik	chr2:9802872-9808394	0.01	0.01	0.01	0.01	0	1
4930415F15Rik	chr11:11389268-11415193	0.01	0.01	0.01	0.01	0	1
4930415L06Rik	chrX:87175435-87178191	0.01	0.01	0.01	0.01	0	1
4930415O20Rik	chr15:98401434-98420019	0.185796	0.283533	0.119855	0.01	4.19302	18.2905
4930426L09Rik	chr2:18919945-18921431	0.295596	0.294767	0.190041	0.113147	0.744061	1.67488
4930427A07Rik	chr12:114394631-114403669	19.5763	10.6838	19.5041	11.4545	-0.10582	0.929277
4930430A15Rik	chr2:111033410-111069757	0.01	0.01	0.01	0.01	0	1
4930432K21Rik	chr8:86671936-86696496	0.146447	0.0426717	0.0423845	0.0327579	-1.40733	0.377009
4930432M17Rik	chr3:121373680-121385900	0.01	0.01	0.01	0.01	0	1
4930433I11Rik	chr7:48242978-48250203	0.01	0.01	0.01	0.01	0	1
4930433N12Rik	chr9:3190268-3199813	0.01	0.01	0.01	0.01	0	1
4930435E12Rik	chr16:38812317-38828862	0.01	0.01	0.01	0.01	0	1
4930444G20Rik	chr10:21786114-21787885	0.01	0.01	0.01	0.01	0	1
4930447A16Rik	chr15:37355308-37370399	0.01	0.01	0.01	0.01	0	1
4930447C04Rik	chr12:73982095-74018752	0.01	0.01	0.01	0.01	0	1
4930449E01Rik	chr14:105898004-105904845	0.01	0.01	0.01	0.01	0	1
4930449I24Rik	chr5:147313974-147316759	0.01	0.03301	0.01	0.01	1.7229	3.30099
4930451I11Rik	chr7:133973987-133975010	0.01	0.01	0.01	0.01	0	1
4930452B06Rik	chr14:9263685-9498804	0.088061	0.182602	0.01	0.01	1.05213	2.07359
4930453N24Rik	chr16:64765930-64770765	27.9603	36.3708	38.0242	35.8084	0.466021	1.38129
4930455H04Rik	chr3:116671184-116687324	0.01	0.01	0.01	0.01	0	1
4930467E23Rik	chr8:19729575-19753602	0.01	0.01	0.01	0.01	0	1
4930470P17Rik	chr2:170404917-170427517	0.01	0.01	0.01	0.01	0	1
4930474N05Rik	chr14:36908150-36910041	0.01	0.01	0.01	0.01	0	1
4930480E11Rik	chrX:75614981-75616467	0.01	0.01	0.01	0.01	0	1
4930481A15Rik	chr19:5406814-5422847	0.0449967	0.01	0.01	0.0731674	-5.04102	0.030374
4930486L24Rik	chr13:60943972-60965777	0.0394515	0.01	0.245476	0.01	2.63743	6.22222
4930502E18Rik	chrX:51028007-51041399	0.01	0.095419	0.01	0.0732575	0.3813	1.30252
4930503E14Rik	chr14:44740831-44749036	0.104337	0.175145	1.56554	1.14295	1.2012	2.29931
4930504O13Rik	chr11:58259644-58266468	0.01	0.01	0.01	0.01	0	1
4930512B01Rik	chr12:70891330-70942867	0.01	0.01	0.01	0.01	0	1
4930513O06Rik	chrX:135620781-135627942	0.01	0.01	0.01	0.01	0	1
4930519F16Rik	chrX:100427619-100451945	0.01	0.01	0.01	0.01	0	1
4930519G04Rik	chr5:115303722-115333888	0.01	0.01	0.01	0.01	0	1
4930522H14Rik	chr4:109177936-109203902	0.01	0.01	0.01	0.01	0	1
4930523C07Rik	chr1:161974510-162008717	0.591892	0.628165	2.65949	2.59681	0.120219	1.0869
4930524B15Rik	chr11:31865632-31879651	0.01	0.01	0.01	0.01	0	1
4930524N10Rik	chrX:150773767-150777935	0.01	0.01	0.01	0.01	0	1
4930538K18Rik	chr4:118877659-118890822	0.01	0.01	0.01	0.01	0	1
4930539E08Rik	chr17:29033339-29052269	0.01	0.01	0.0139917	0.01	0.484571	1.39917
4930544G11Rik	chr6:65902564-65904008	0.01	0.01	0.01	0.01	0	1
4930544M13Rik	chr13:115397435-115488030	0.01	0.01	0.01	0.0601561	-2.58871	0.166234
4930546C10Rik	chr18:69049140-69111182	0.01	0.01	0.01	0.01	0	1
4930548H24Rik	chr5:31788231-31790635	0.01	0.01	0.037662	0.01	1.91311	3.7662
4930549C01Rik	chr4:136166351-136169128	0.01	0.01	0.01	0.01	0	1
4930550C14Rik	chr9:53213390-53240908	0.01	0.01	0.01	0.01	0	1
4930557A04Rik	chrX:9426828-9427378	0.01	0.01	0.01	0.01	0	1
4930558K02Rik	chr1:163872219-163909767	0.01	0.01	0.0568505	0.01	2.50717	5.68504
4930562C15Rik	chr16:4835415-4867691	0.01	0.01	0.01	0.01	0	1
4930564B18Rik	chr14:76042065-76066944	0.01	0.01	0.01	0.01	0	1
4930564D02Rik	chr3:104869761-104881724	0.01	0.01	0.01	0.01	0	1
4930567H17Rik	chrX:67647075-67647915	0.01	0.01	0.01	0.01	0	1
4930568D16Rik	chr2:35209737-35223249	0.01	0.01	0.01	0.01	0	1
4930571K23Rik	chr7:132512374-132514527	0.01	0.01	0.01	0.01	0	1
4930572O03Rik	chr5:15158105-15162877	0.0113151	0.01	0.0158157	0.0429	-1.61787	0.325816
4930578C19Rik	chrX:17995552-18038400	0.01	0.01	0.01	0.01	0	1
4930578I06Rik	chr14:64589958-64606617	0.01	0.01	0.01	0.01	0	1
4930579F01Rik	chr3:137827098-137849677	0.01	0.01	0.01	0.01	0	1
4930579G24Rik	chr3:79433000-79436741	15.84	18.6535	23.8101	24.0767	0.21981	1.16458
4930579K19Rik	chr9:98462878-98464030	0.205108	0.01	0.174257	0.232108	-4.77189	0.0366031
4930584F24Rik	chr5:26786609-26819854	0.01	0.01	0.01	0.01	0	1
4930590J08Rik	chr6:91854226-91900719	0.0298923	0.01	0.01	0.0223061	-2.73721	0.149975
4930591A17Rik	chr2:179149640-179151585	0.01	0.01	0.01	0.01	0	1
4930595D18Rik	chr12:112398060-112422702	0.01	0.01	0.01	0.01	0	1
4930595M18Rik	chrX:78664913-78703461	0.01	0.01	0.01	0.01	0	1
4930596D02Rik	chr14:36622671-36625164	0.01	0.01	0.01	0.01	0	1
4931406B18Rik	chr7:50747413-50761308	0.01	0.01	0.01	0.01	0	1
4931406C07Rik	chr9:15087780-15110892	5.94958	9.08711	4.03317	4.58235	0.42686	1.3443
4931408C20Rik	chr1:26738645-26744305	0.01	0.01	0.01	0.01	0	1
4931409K22Rik	chr5:24049251-24061287	0.01	0.01	0.01	0.01	0	1
4931414P19Rik	chr14:55202499-55224745	3.04995	2.11189	2.00845	2.01147	-0.532419	0.691394
4931417E11Rik	chr6:73418566-73419661	0.01	0.01	0.01	0.01	0	1
4931423N10Rik	chr2:23062995-23122649	0.01	0.01	0.01	0.01	0	1
4931428F04Rik	chr8:107804308-107813428	6.49782	5.91284	10.7854	11.4277	-0.21956	0.858827
4931428L18Rik	chr1:31197922-31279501	0.01	0.01	0.01	0.01	0	1
4931429I11Rik	chr9:40702931-40772195	0.01	0.01	0.01	0.01	0	1
4931429L15Rik	chr9:46111443-46128069	0.01	0.01	0.01	0.01	0	1
4931429P17Rik	chr13:48055698-48113977	0.01	0.01	0.01	0.01	0	1
4931431F19Rik	chr7:111276426-111278337	0.01	0.01	0.01	0.01	0	1
4932411E22Rik	chr11:89251536-89280262	0.01	0.01	0.01	0.01	0	1
4932411N23Rik	chrX:123346993-123350397	0.01	0.01	0.01	0.01	0	1
4932414N04Rik	chr2:68495940-68586522	0.01	0.01	0.01	0.01	0	1
4932418E24Rik	chr2:26127166-26150077	0.01	0.01	0.01	0.01	0	1
4932429P05Rik	chrX:86997606-87000830	0.01	0.01	0.01	0.01	0	1
4932438A13Rik	chr3:36762027-36951955	0.543048	1.92078	0.839605	2.37113	0.324749	1.25245
4932438H23Rik	chr16:91054179-91069390	0.01	0.01	0.0543494	0.01	2.44226	5.43492
4933400A11Rik	chrX:166214309-166217567	0.01	0.01	0.01	0.01	0	1
4933402E13Rik	chrX:59536673-59545253	0.01	0.01	0.01	0.01	0	1
4933402N03Rik	chr7:138281860-138289797	0.01	0.01	0.01	0.01	0	1
4933402N22Rik	chr5:11918042-11922804	0.01	0.01	0.636092	0.799515	-0.32989	0.795597
4933402P03Rik	chr11:69630067-69631942	0.01	0.01	0.01	0.01	0	1
4933403O08Rik	chrX:109352657-109357461	0.01	0.01	0.01	0.01	0	1
4933405L10Rik	chr8:108232202-108234068	0.167456	0.103977	0.221694	0.01	3.78298	13.7655
4933406J08Rik	chr2:122012007-122032129	0.01	0.01	0.01	0.01	0	1
4933406M09Rik	chr1:136282516-136287560	0.01	0.01	0.01	0.01	0	1
4933407L21Rik	chr1:87825057-87828331	0.01	0.01	0.01	0.01	0	1
4933408B17Rik	chr18:34739499-34757122	0.0497437	0.129676	0.130862	0.082955	2.03997	4.11237
4933409G03Rik	chr2:68420469-68454520	0.01	0.01	0.01	0.01	0	1
4933409K07Rik	chr4:42452732-42476567	0.01	0.01	0.01	0.01904	-0.929033	0.52521
4933411G06Rik	chr10:51475979-51477000	0.01	0.01	0.01	0.01	0	1
4933411G11Rik	chr5:143942695-143966747	0.0698758	0.01	0.01	0.0367175	-4.68126	0.0389763
4933411K16Rik	chr19:42126717-42128118	0.10779	0.01	0.102512	0.0607277	-2.67479	0.156606
4933413G19Rik	chr6:128325527-128335162	0.01	0.215793	0.01	0.01	4.43158	21.5794
4933415F23Rik	chr1:23107312-23109092	0.01	0.01	0.01	0.01	0	1
4933416C03Rik	chr10:115548719-115550973	0.01	0.01	0.01	0.01	0	1
4933417A18Rik	chr13:35016277-35045065	0.01	0.01	0.01	0.01	0	1
4933421I07Rik	chr7:49700831-49703450	0.01	0.01	0.01	0.01	0	1
4933425L06Rik	chr13:105872201-105911862	0.01	0.01	0.01	0.01	0	1
4933427D14Rik	chr11:71967598-72016873	2.72084	3.94229	3.18999	4.48767	0.0425671	1.02994
4933427G17Rik	chr7:128126022-128158301	0.01	0.01	0.01	0.0428757	-2.10016	0.233232
4933428G20Rik	chr11:97352096-97361654	0.0248642	0.0774953	0.01	0.118989	-1.93272	0.261935
4933433C11Rik	chr2:25068078-25070150	0.01	0.01	0.01	0.01	0	1
4933434E20Rik	chr3:89855557-89867263	33.8655	34.3988	37.602	58.2736	-0.609491	0.655428
4933436I01Rik	chrX:65173038-65174625	0.01	0.01	0.01	0.01	0	1
4933440M02Rik	chr7:132475295-132493300	0.01	0.01	0.01	0.01	0	1
5031410I06Rik	chr5:26425207-26431854	0.0626108	0.0508096	0.0927218	0.215447	-1.51766	0.349252
5031425E22Rik	chr5:22937625-22940171	1.49056	2.18743	1.06469	1.74024	-0.15547	0.89784
5031434C07Rik	chr6:112236787-112240313	0.01	0.01	0.01	0.01	0	1
5031439G07Rik	chr15:84776149-84818401	36.2327	22.2043	43.9184	35.5493	-0.401449	0.757097
5330426P16Rik	chr16:50726863-50732886	1.48067	3.32125	2.13276	3.57847	0.418855	1.33687
5330439B14Rik	chr6:142563114-142574982	0.01	0.01	0.01	0.01	0	1
5430401F13Rik	chr6:131493779-131503775	0.01	0.01	0.01	0.01	0	1
5430402E10Rik	chrX:75233629-75238906	0.01	0.01	0.01	0.01	0	1
5430421N21Rik	chr15:101315560-101321943	0.01	0.01	0.01	0.01	0	1
5430427O19Rik	chrX:83115611-83136838	0.0116314	0.01	0.0161808	0.0391468	-1.49264	0.355362
5530400C23Rik	chr6:133242233-133245808	0.01	0.01	0.01	0.01	0	1
5530401A14Rik	chr11:81674178-81708084	0.01	0.01	0.01	0.01	0	1
5730409E04Rik	chr4:126287097-126291615	1.4282	1.22732	0.01	0.0269441	-1.64866	0.318936
5730460C07Rik	chr3:153452268-153455051	0.01	0.01	0.0301916	0.01	1.59415	3.01917
5730522E02Rik	chr11:25516845-26110576	0.01	0.01	0.01	0.01	0	1
5730559C18Rik	chr1:138110098-138130857	1.61687	0.925847	2.49938	2.38596	-0.737358	0.599837
5830411N06Rik	chr7:147433199-147485690	0.0197655	0.0666588	0.143631	0.205984	1.23365	2.35161
5830415F09Rik	chr4:46389846-46402295	1.51794	1.74141	0.688469	1.33688	-0.759265	0.590797
5830454E08Rik	chr9:120486447-120487190	0.199049	0.366462	0.155232	0.140704	1.0223	2.03115
6030408B16Rik	chr15:101123642-101127857	0.132363	0.01	0.0683413	0.0407862	-2.98175	0.126591
6030419C18Rik	chr9:58336409-58347549	11.1542	10.3383	5.25612	8.49257	-0.801791	0.573637
6030468B19Rik	chr11:117658973-117668622	0.01	0.01	0.01	0.01	0	1
6030469F06Rik	chr12:31853726-31870787	0.01	0.01	0.01	0.01	0	1
6030498E09Rik	chrX:36125956-36315865	0.01	0.01	0.01	0.01	0	1
6330403A02Rik	chr1:182362503-182413635	0.01	0.01	0.01	0.01	0	1
6330408A02Rik	chr7:13844315-13864070	2.07088	1.7109	2.46802	2.67196	-0.390033	0.763112
6330409D20Rik	chr2:32588140-32596536	0.01	0.01	0.01	0.01	0	1
6330416G13Rik	chr4:63221393-63247387	10.3562	7.65293	5.56783	4.33847	-0.0764818	0.948368
6430531B16Rik	chr7:147158201-147164654	0.131874	0.01	0.0888675	0.0766105	-3.50697	0.0879624
6430550D23Rik	chr2:155826178-155833713	0.01	0.205681	0.0339971	0.0526322	3.7318	13.2857
6430571L13Rik	chr9:107242970-107252014	0.0853049	0.0793362	0.119648	0.0609022	0.869581	1.82713
6430573F11Rik	chr8:37552244-37576067	0.094151	0.01	0.01	0.01	-3.23498	0.106212
6720489N17Rik	chr13:62704374-62725542	0.216594	1.14731	0.0665432	0.0978584	1.84879	3.60198
6820408C15Rik	chr2:152241322-152270066	0.01	0.01	0.01	0.01	0	1
7420426K07Rik	chr9:98803537-98805041	0.01	0.01	0.01	0.01	0	1
7420461P10Rik	chr1:164577373-164588350	0.01	0.01	0.307833	1.27142	-2.04622	0.242118
8030411F24Rik	chr2:148607744-148611672	0.01	0.01	0.01	0.01	0	1
8030423F21Rik	chr5:52998788-53010250	0.01	0.01	0.0203958	0.01	1.02827	2.03958
8030423J24Rik	chr13:71021825-71023381	0.01	0.01	0.01	0.01	0	1
8030462N17Rik	chr18:77872019-77952749	3.07825	4.00986	3.68962	4.25173	0.176864	1.13042
8430419L09Rik	chr6:135148004-135186258	4.78509	4.20312	2.99132	2.97821	-0.180749	0.882245
8430423G03Rik	chr5:149761825-149763234	0.896677	0.694049	0.484225	0.710707	-0.923128	0.527364
9030025P20Rik	chr17:15115827-15128541	1.75454	2.40856	1.87256	1.80972	0.506323	1.42043
9030617O03Rik	chr12:102017332-102110820	24.5078	22.2693	4.15707	3.30825	0.191314	1.1418
9030619P08Rik	chr15:75258035-75262259	0.01	0.01	0.01	0.01	0	1
9130011E15Rik	chr19:45892633-46072978	4.6084	7.2501	5.03958	9.11674	-0.20148	0.869658
9130023H24Rik	chr7:135377964-135381545	1.83407	2.14025	1.73168	2.48543	-0.298592	0.813046
9130204L05Rik	chr3:90892058-90894727	0.01	0.01	0.01	0.01	0	1
9130221H12Rik	chr7:26013741-26015283	5.28744	4.23087	5.06915	4.95328	-0.288255	0.818892
9130230L23Rik	chr5:66379166-66395524	0.0371728	0.01	0.06889	0.0580691	-1.64772	0.319144
9130401M01Rik	chr15:57853826-57865849	75.9073	64.0517	69.1563	51.2894	0.186198	1.13776
9230009I02Rik	chr11:50898588-50905337	0.01	0.01	0.01	0.01	0	1
9230102O04Rik	chr2:9804667-9811167	0.01	0.01	0.01	0.01	0	1
9230104L09Rik	chr2:148672449-148676670	0.01	0.01	0.196179	0.01	4.2941	19.6179
9230110F15Rik	chr9:35645913-35651735	0.01	0.01	0.01	0.01	0	1
9230112D13Rik	chr14:35324806-35335987	0.01	0.01	0.01	0.01	0	1
9330182L06Rik	chr5:9266192-9480717	0.01	0.01	0.01	0.01	0	1
9430007A20Rik	chr4:144109724-144119256	0.01	0.01	0.01	0.01	0	1
9430015G10Rik	chr4:155484106-155501372	9.5676	9.47944	7.52931	8.5084	-0.189725	0.876773
9430016H08Rik	chr1:57463391-57472802	34.4535	26.7521	31.7696	23.918	0.0445518	1.03136
9430038I01Rik	chr7:144567251-144602439	5.08459	4.05049	4.95113	4.30589	-0.126589	0.915995
9530002B09Rik	chr4:122366501-122382378	0.01	0.01	0.01	0.01	0	1
9530003J23Rik	chr10:116670808-116675737	0.01	0.01	0.01	0.01	0	1
9530068E07Rik	chr11:52209929-52222225	177.554	141.87	186.772	128.373	0.217248	1.16251
9530077C05Rik	chr9:22216020-22249123	1.43703	1.3878	0.929129	0.514313	0.802942	1.74466
9830107B12Rik	chr17:48262554-48283257	0.01	0.01	0.01	0.01	0	1
9930012K11Rik	chr14:70554211-70559309	5.48445	3.8911	2.46031	2.58367	-0.565751	0.675604
9930111J21Rik1	chr11:48759651-48792883	0.0528909	0.266465	0.0636714	0.173128	0.889733	1.85283
A130010J15Rik	chr1:194999662-195004026	2.90517	3.2993	3.38346	3.32443	0.20893	1.15583
A1bg	chr15:60749143-60752825	0.01	0.01	0.01	0.01	0	1
A1cf	chr19:31943250-32023896	0.01	0.01	0.01	0.01	0	1
A230050P20Rik	chr9:20673085-20678751	2.57311	1.94008	0.382385	0.488322	-0.760204	0.590413
A230065H16Rik	chr12:112645019-112650288	0.01	0.221296	0.01	0.01	4.46791	22.1297
A2m	chr6:121586190-121629256	0.01	0.01	0.01	0.01	0	1
A330070K13Rik	chr5:130854720-130860501	0.01	0.01	0.01	0.01	0	1
A3galt2	chr4:128436501-128446542	0.0174658	0.0873137	0.01	0.01	2.32168	4.99914
A430005L14Rik	chr4:153331345-153336033	45.3451	27.7816	44.0288	24.8517	0.118286	1.08544
A430033K04Rik	chr5:139064086-139090054	1.00292	1.53971	1.09847	1.44575	0.222129	1.16645
A430078G23Rik	chr8:3353414-3390299	0.140454	0.117685	0.204248	0.240905	-0.49331	0.710393
A430105I19Rik	chr2:118579880-118588397	9.49795	10.4429	12.8526	17.8556	-0.337482	0.791421
A4gnt	chr9:99512920-99522786	0.0205876	0.0728665	0.01	0.01	1.82348	3.53934
A530032D15Rik	chr1:85084713-85106428	0.01	0.150951	0.0323939	0.046353	3.39907	10.5493
A530053G22Rik	chr6:60229036-60353701	0.01	0.01	0.01	0.01	0	1
A530064D06Rik	chr17:48288845-48304207	0.01	0.01	0.01	0.01	0	1
A530088E08Rik	chr17:32539958-32541753	0.01	0.01	0.01	0.01	0	1
A530099J19Rik	chr13:19819285-19824820	0.01	0.01	0.01	0.01	0	1
A630010A05Rik	chr16:14562409-14621377	0.01	0.01	0.01	0.01	0	1
A630033H20Rik	chrX:104344265-104369000	2.70721	7.30515	2.5864	5.27554	0.403734	1.32293
A630073D07Rik	chr6:132575128-132577529	0.01	0.01	0.01	0.01	0	1
A630095E13Rik	chr9:36443338-36446187	0.01	0.01	0.01	0.01	0	1
A730017C20Rik	chr18:59222034-59236614	0.01	0.01	0.01	0.01	0	1
A730018C14Rik	chr12:113649233-113661409	0.01	0.01	0.01	0.01	0	1
A730020M07Rik	chr3:121337855-121349371	0.01	0.01	0.01	0.01	0	1
A830010M20Rik	chr5:107926763-107941575	0.223237	0.520318	0.177998	0.626085	-0.59368	0.66265
A830018L16Rik	chr1:11404185-11965983	0.01	0.01	0.01	0.01	0	1
A830080D01Rik	chrX:155970599-156031013	1.52877	4.51655	4.12674	21.4101	-0.812367	0.569447
A930003A15Rik	chr16:19876660-19884367	0.169583	0.333547	0.265058	1.54081	-1.56341	0.33835
A930004D18Rik	chr2:17946815-17959368	4.45488	2.73364	3.19771	2.99439	-0.609786	0.655294
A930011G23Rik	chr5:99726262-100158079	0.01	0.01	0.01	0.01	0	1
A930016O22Rik	chr7:20002814-20006766	0.01	0.01	0.01	0.01	0	1
AA415398	chr4:119202922-119211374	0.227181	0.276558	0.0718709	0.0424614	1.043	2.06051
AA467197	chr2:122463622-122466812	1.19583	1.84614	26.49	20.5586	0.992205	1.98922
Aaas	chr15:102168677-102181190	60.1633	47.2831	48.118	44.0318	-0.219528	0.858846
Aacs	chr5:125956242-125997773	21.9077	18.0684	12.0492	13.7499	-0.468453	0.722739
Aadac	chr3:59835709-59844079	0.01	0.01	0.01	0.01	0	1
Aadacl2	chr3:59810664-59829342	0.01	0.01	0.01	0.01	0	1
Aadacl3	chr4:144043673-144053659	0.01	0.01	0.01	0.01	0	1
Aadat	chr8:62984920-63024474	0.198509	0.01	0.01	0.01	-4.31113	0.0503756
Aagab	chr9:63450461-63489696	26.3814	21.6063	23.5311	16.1982	0.250666	1.18976
Aak1	chr6:86799510-86953221	1.72705	2.56399	3.34337	7.61039	-0.616587	0.652212
Aamp	chr1:74326413-74331312	119.606	63.6346	105.678	64.2834	-0.19325	0.874633
Aanat	chr11:116455000-116458994	0.01	0.01	0.01	0.01	0	1
Aard	chr15:51871652-51877269	0.01	0.01	0.01	0.01	0	1
Aars2	chr17:45643789-45657792	6.07775	5.21951	2.67371	3.07856	-0.423036	0.745853
Aars	chr8:113557741-113579469	44.2589	50.1222	41.4631	58.6642	-0.32117	0.80042
Aarsd1	chr11:101268153-101278747	61.9612	47.7331	46.2883	37.9685	-0.0905305	0.939177
Aasdhppt	chr9:4294792-4309494	14.396	15.5851	17.4057	14.7472	0.353618	1.27776
Aass	chr6:23022172-23082986	0.01	0.01	0.01	0.01	0	1
Aatf	chr11:84236357-84327003	36.1332	36.9446	28.1042	32.3133	-0.169304	0.889272
Aatk	chr11:119868631-119908459	0.01	0.0371148	0.01	0.01	1.89199	3.71147
AB124611	chr9:21330620-21349775	0.225153	0.602637	0.464015	0.626259	0.987796	1.98315
Abat	chr16:8513521-8621660	0.01	0.01	0.01	0.01	0	1
Abca12	chr1:71289663-71461484	0.01	0.01	0.01	0.01	0	1
Abca13	chr11:9091944-9584262	0.01	0.01	0.01	0.01	0	1
Abca14	chr7:127347477-127468866	0.01	0.01	0.01	0.01	0	1
Abca15	chr7:127472197-127551201	0.01	0.01	0.01	0.01	0	1
Abca16	chr7:127553160-127688327	0.01	0.01	0.01	0.01	0	1
Abca17	chr17:24401223-24484197	0.01	0.01	0.01	0.01	0	1
Abca1	chr4:53043660-53172767	0.01	0.01	0.0206612	0.0421103	-1.02725	0.490645
Abca4	chr3:121747377-121882979	0.0575678	0.0784494	0.0105942	0.0802903	-2.47545	0.179811
Abca5	chr11:110130682-110199030	1.40673	3.01266	1.33302	2.56653	0.153572	1.11232
Abca6	chr11:110038135-110113090	0.01	0.01	0.01	0.01	0	1
Abca7	chr10:79460359-79478317	8.49168	8.07594	7.0623	7.63819	-0.185513	0.879336
Abca8a	chr11:109886947-109957251	0.0123144	0.204557	0.0122874	0.0261699	2.96336	7.79938
Abca9	chr11:109962135-110029467	0.01	0.01	0.0116701	0.01	0.222817	1.16701
Abcb10	chr8:126476358-126507022	10.6997	9.31014	5.61675	6.43715	-0.397382	0.759235
Abcb11	chr2:69076338-69180673	0.0304628	0.01	0.0170485	0.0604523	-3.4332	0.0925772
Abcb1b	chr5:8798146-8866314	6.02516	8.23002	4.34161	6.49179	-0.13049	0.913521
Abcb4	chr5:8893720-8959226	0.0164642	0.01	0.01	0.01	-0.719332	0.607379
Abcb5	chr12:120106296-120204894	0.01	0.01	0.01	0.01	0	1
Abcb6	chr1:75168214-75176857	27.1379	21.1787	20.1425	14.7285	0.0939372	1.06728
Abcb8	chr5:23899973-23915765	18.9828	10.7996	18.1154	12.2006	-0.24345	0.844723
Abcb9	chr5:124511865-124545807	0.0946584	0.01	0.435255	0.204717	-2.1545	0.224611
Abcc10	chr17:46440178-46464972	1.34784	0.586418	0.789093	0.655215	-0.932421	0.523978
Abcc1	chr16:14361650-14474971	13.1745	16.7588	6.10173	7.88647	-0.0229907	0.98419
Abcc2	chr19:43856797-43912708	0.01	0.01	0.01	0.01	0	1
Abcc3	chr11:94204608-94254290	0.0415811	0.0577373	0.0134423	0.0147733	0.337364	1.26345
Abcc6	chr7:53231749-53285656	0.01	0.01	0.01	0.0149111	-0.576387	0.670641
Abcc9	chr6:142536381-142650794	0.01	0.01	0.01	0.0115124	-0.203189	0.868628
Abcd1	chrX:70961935-70983626	4.74985	4.11845	2.19351	2.33768	-0.297617	0.813595
Abcd4	chr12:85943480-85958416	14.5376	9.86518	8.59051	7.9424	-0.446203	0.733972
Abcf1	chr17:36093763-36106695	46.645	49.3566	40.1089	47.9129	-0.174971	0.885785
Abcf2	chr5:24071158-24083285	66.7425	59.3213	50.7214	54.8008	-0.281658	0.822645
Abcf3	chr16:20548675-20561676	12.0243	10.7534	8.0238	8.54329	-0.251666	0.839926
Abcg1	chr17:31194638-31254926	0.139037	0.279288	0.01	0.01	1.00628	2.00872
Abcg2	chr6:58546665-58642445	23.0399	28.691	19.1056	26.6641	-0.164439	0.892275
Abcg3	chr5:105364075-105411736	0.01	0.01	0.01	0.01	0	1
Abcg5	chr17:85057573-85082263	0.01	0.01	0.01	0.01	0	1
Abcg8	chr17:85075641-85099673	0.01	0.01	0.01	0.01	0	1
Abhd11	chr5:135485021-135488045	33.7503	25.6087	53.2361	38.159	0.0821152	1.05857
Abhd12	chr2:150658250-150730467	85.937	59.3194	70.1808	50.7176	-0.0661855	0.95516
Abhd12b	chr12:71255157-71284193	0.01	0.01	0.01	0.01	0	1
Abhd13	chr8:9977716-9992154	8.64255	10.9939	10.5905	11.308	0.252601	1.19135
Abhd14a	chr9:106342381-106350009	11.7424	8.31017	3.56342	3.54978	-0.493244	0.710426
Abhd14b	chr9:106350970-106355249	15.5334	7.50933	14.3282	8.33354	-0.266762	0.831183
Abhd15	chr11:77328618-77334130	0.370233	0.243759	0.0526915	0.0701687	-1.01624	0.494403
Abhd16a	chr17:35226235-35239932	30.0948	17.1137	21.1715	20.0164	-0.733422	0.601476
Abhd3	chr18:10644408-10706694	0.343765	0.390008	1.10499	1.06928	0.229475	1.17241
Abhd4	chr14:54873803-54888844	29.1058	24.3463	29.0085	22.1148	0.133859	1.09722
Abhd5	chr9:122260733-122290641	9.22377	8.63901	17.5473	14.3886	0.191832	1.14221
Abhd8	chr8:73980598-73987556	62.5132	44.4307	74.3092	67.8934	-0.362334	0.777905
Abi1	chr2:22795508-22895761	27.3251	32.8857	30.71	215.83	-2.54588	0.171243
Abi2	chr1:60466462-60538007	4.44292	8.83244	6.47761	11.31	0.187238	1.13858
Abi3	chr11:95691385-95703790	11.3472	10.3985	19.0152	20.9862	-0.268249	0.830327
Abi3bp	chr16:56477958-56690248	0.01	0.0411553	0.0217651	0.0386186	1.2138	2.31948
Abl1	chr2:31544056-31659882	16.5242	14.1722	19.0375	26.2724	-0.686221	0.62148
Abl2	chr1:158488917-158579750	4.77356	5.64349	9.15368	11.719	-0.114904	0.923444
Ablim1	chr19:57107753-57290522	6.25377	7.95871	7.6028	11.2284	-0.214741	0.861701
Ablim2	chr5:36100528-36227628	0.0124259	0.0285781	0.0609128	0.0219377	2.67489	6.3859
Abo	chr2:26698022-26720515	0.01	0.01	0.01	0.01	0	1
Abra	chr15:41696838-41701266	0.01	0.01	0.01	0.01	0	1
Abt1	chr13:23510229-23515735	10.8001	5.71764	10.3792	5.74068	-0.0631513	0.957171
Abtb1	chr6:88785907-88791929	3.87344	3.07745	4.12797	4.55316	-0.473316	0.720307
Abtb2	chr2:103406466-103558580	3.1453	2.86553	8.56543	8.34228	-0.0963117	0.935421
Acaa1a	chr9:119250411-119259413	24.4613	18.3798	15.8347	14.8371	-0.3185	0.801903
Acaa1b	chr9:119057160-119066211	3.89322	3.3241	3.14696	3.04089	-0.178535	0.8836
Acaa2	chr18:74938865-74965861	72.9305	60.1914	29.4361	26.1815	-0.107926	0.927921
Acaca	chr11:84008939-84215153	4.12191	7.25294	3.36008	4.9114	0.267614	1.20382
Acacb	chr5:114615526-114700767	0.0462368	0.0889001	0.0480481	0.0170599	2.43701	5.41518
Acad10	chr5:122071037-122110519	1.79813	0.84054	1.62996	0.978236	-0.360527	0.77888
Acad12	chr5:122048289-122068947	1.16409	0.730348	0.812802	0.87396	-0.77721	0.583494
Acad8	chr9:26781725-26807134	9.38957	10.5792	8.26165	8.21495	0.180278	1.1331
Acadl	chr1:66877412-66909883	63.8224	82.3557	64.7495	76.8729	0.1202	1.08689
Acadm	chr3:153585316-153607607	30.4888	35.1476	29.9741	33.2052	0.0574541	1.04063
Acads	chr5:115560307-115569355	44.0613	29.6688	33.3929	26.1255	-0.216483	0.860661
Acadvl	chr11:69823684-69828930	56.2959	48.9055	33.353	31.849	-0.136465	0.909746
Acan	chr7:86198368-86259985	0.01	0.01	0.01	0.01	0	1
Acap1	chr11:69695068-69709041	0.101742	0.122725	0.211411	0.18842	0.436612	1.35342
Acap3	chr4:155265983-155281360	10.4579	9.43147	16.6597	44.8986	-1.57935	0.334633
Acat2	chr17:13135907-13153591	70.4321	56.5662	38.486	33.6548	-0.122771	0.918422
Acat3	chr17:13116824-13133262	37.4512	38.2522	30.7732	30.1025	0.0623219	1.04414
Acbd4	chr11:102963001-102973513	14.6715	9.21949	18.6326	13.1576	-0.168325	0.889875
Acbd7	chr2:3253439-3258269	0.408652	0.01	0.39619	0.240834	-4.63465	0.0402561
Ace2	chrX:160577273-160626350	0.01	0.0288418	0.01	0.01	1.52816	2.88418
Acer3	chr7:105362169-105458037	5.71851	5.16176	11.7196	8.83678	0.259554	1.19711
Ache	chr5:137729481-137735694	0.0248876	0.046554	0.0253852	0.01	2.24747	4.74849
Acin1	chr14:55260997-55305768	40.5871	41.8841	30.7716	46.672	-0.555576	0.680385
Acly	chr11:100337665-100389314	31.2355	39.5457	17.2047	25.8822	-0.248823	0.841583
Acmsd	chr1:129625989-129664141	0.01	0.01	0.01	0.01	0	1
Acnat1	chr4:49456403-49463981	0.01	0.01	0.01	0.01	0	1
Acnat2	chr4:49392716-49421023	0.01	0.01	0.01	0.01	0	1
Aco1	chr4:40090297-40146042	11.7299	14.7858	6.25257	8.43475	-0.0978744	0.934409
Aco2	chr15:81702892-81745567	137.668	129.246	67.5286	65.9667	-0.0573129	0.961052
Acot10	chr15:20594968-20596505	0.01	0.01	0.01	0.01	0	1
Acot11	chr4:106417165-106472436	0.243826	0.219479	0.0514708	0.0907165	-0.96938	0.510726
Acot12	chr13:91881125-91925753	0.0329468	0.01	0.01	0.0501138	-4.04535	0.0605659
Acot13	chr13:24909823-24923358	90.3159	62.0433	86.7272	49.2342	0.275119	1.21009
Acot1	chr12:85350451-85358619	0.708101	0.661737	0.209686	0.080213	1.28863	2.44296
Acot2	chr12:85328810-85334825	2.01914	1.38212	1.86452	2.28384	-0.839515	0.558831
Acot3	chr12:85393100-85400514	0.01	0.01	0.01	0.01	0	1
Acot4	chr12:85379328-85385673	0.01	0.01	0.01	0.01	0	1
Acot5	chr12:85410274-85416969	0.01	0.01	0.01	0.01	0	1
Acot7	chr4:151552208-151645964	234.692	151.861	167.921	122.326	-0.170966	0.888248
Acot8	chr2:164618267-164630381	17.5136	9.13004	20.3863	13.4384	-0.338544	0.790839
Acot9	chrX:151697042-151732050	104.432	116.2	122.721	108.848	0.327113	1.2545
Acox1	chr11:116033196-116060359	17.3986	19.3737	22.4451	28.4305	-0.185911	0.879094
Acox3	chr5:35925708-35956450	3.39206	4.02084	2.76528	2.63203	0.316585	1.24538
Acp1	chr12:31578190-31596477	43.3357	36.4739	44.5371	30.1712	0.313144	1.24241
Acp2	chr2:91043068-91054255	7.52472	8.26602	6.68397	7.23789	0.020691	1.01445
Acp5	chr9:21931170-21940190	0.01	0.01	0.01	0.01	0	1
Acp6	chr3:96962699-96980499	10.8127	8.95991	17.4622	11.8745	0.285198	1.21858
Acpp	chr9:104190569-104240052	0.199933	0.151033	2.35748	3.19666	-0.843973	0.557107
Acpt	chr7:51508456-51512574	0.01	0.01	0.01	0.01	0	1
Acr	chr15:89398756-89405016	0.01	0.01	0.01	0.01	0	1
Acrbp	chr6:124999944-125013283	0.424059	1.26222	0.389463	0.761401	0.606456	1.52251
Acrv1	chr9:36500804-36506422	0.01	0.01	0.01	0.01	0	1
Acsbg1	chr9:54452803-54509692	11.8906	10.4905	31.7543	33.2809	-0.248481	0.841782
Acsbg2	chr17:56982526-57013870	0.01	0.01	0.01	0.01	0	1
Acsf2	chr11:94418415-94463100	1.92365	2.75491	0.891986	1.56741	-0.295131	0.814998
Acsl1	chr8:47556390-47621405	3.38461	4.08577	3.00785	4.387	-0.272884	0.827663
Acsl5	chr19:55327858-55371118	59.9599	61.849	89.0649	72.7513	0.336636	1.26281
Acsl6	chr11:54117325-54175041	0.264659	0.355598	5.05236	5.00455	0.43983	1.35644
Acsm1	chr7:126761341-126806029	0.01	0.01	0.01	0.01	0	1
Acsm2	chr7:126697853-126744208	0.01	0.01	0.01	0.0111694	-0.159552	0.895303
Acsm3	chr7:126904436-126928410	0.01	0.01	0.01	0.01	0	1
Acsm4	chr7:126833539-126858080	0.01	0.01	0.01	0.01	0	1
Acsm5	chr7:126669778-126686874	0.01	0.01	0.01	0.01	0	1
Acss1	chr2:150443846-150493976	0.01	0.01	0.01	0.01	0	1
Acss2	chr2:155343778-155388479	3.0649	3.92542	1.86443	2.47037	-0.0489855	0.966616
Acss3	chr10:106373219-106560720	0.01	0.0407627	0.01	0.01	2.02725	4.07627
Acta1	chr8:126415657-126418675	3.01265	3.18154	5.23997	4.08977	0.436231	1.35306
Acta2	chr19:34314825-34329863	753.097	580.316	126.574	86.1007	0.179887	1.1328
Actb	chr5:143664795-143668433	2485.05	2044.45	1967.23	1633.36	-0.0132393	0.990865
Actbl2	chr13:112045220-112047957	0.01	0.01	0.01	0.01	0	1
Actc1	chr2:113873024-113878547	0.435677	0.638883	0.13838	0.0613103	1.72673	3.30977
Actg1	chr11:120207003-120209798	2363.2	2416.13	1834.83	1753.05	0.0977356	1.07009
Actg2	chr6:83462902-83486245	75.5061	64.0008	16.3394	14.6291	-0.0789893	0.946721
Actl6a	chr3:32607467-32625893	37.5931	33.4064	26.5544	26.5618	-0.170745	0.888384
Actl6b	chr5:137994782-138010801	0.01	0.01	0.01	0.01	0	1
Actl7a	chr4:56756293-56757797	0.01	0.01	0.01	0.01	0	1
Actl7b	chr4:56752876-56754297	0.01	0.01	0.01	0.01	0	1
Actl9	chr17:33569843-33571212	0.0258301	0.01	0.01	0.0624541	-4.01185	0.0619887
Actn1	chr12:81268528-81361358	95.4938	114.494	34.9262	52.1175	-0.315665	0.803481
Actn2	chr13:12361693-12432999	0.01	0.01	0.01	0.01	0	1
Actn3	chr19:4861215-4877909	18.1402	13.7528	21.8966	22.2224	-0.420773	0.747024
Actn4	chr7:29678272-29747299	99.0642	109.257	53.1865	104.03	-0.826578	0.563865
Actr10	chr12:72038843-72065704	32.9192	28.8564	26.7649	21.1734	0.148051	1.10807
Actr1a	chr19:46451303-46470225	109.004	80.9275	105.359	85.4196	-0.127005	0.915731
Actr1b	chr1:36756046-36766770	76.618	54.3379	93.7827	60.4996	0.136672	1.09937
Actr3b	chr5:25265843-25356159	1.36148	0.873542	1.667	1.53282	-0.519161	0.697778
Actr5	chr2:158450648-158464947	6.65254	4.07753	5.72057	5.23885	-0.579301	0.669288
Actr6	chr10:89174717-89195040	7.37418	11.2301	9.23484	10.9812	0.356939	1.28071
Actr8	chr14:30791522-30806407	14.6513	14.1928	11.7924	11.9437	-0.0642619	0.956435
Actrt1	chrX:43682183-43683522	0.01	0.01	0.01	0.01	0	1
Actrt2	chr4:154040536-154041976	0.01	0.01	0.01	0.01	0	1
Acvr1	chr2:58298848-58419239	21.0312	26.6775	20.1086	23.9294	0.0921207	1.06594
Acvr1b	chr15:101004555-101043032	1.69964	1.50943	1.60084	2.22467	-0.645988	0.639055
Acvr1c	chr2:58119863-58210169	0.01	0.01	0.0188699	0.0334163	-0.824465	0.564692
Acvr2b	chr9:119311618-119342624	0.477928	0.439767	0.702209	0.434062	0.573945	1.48859
Acvrl1	chr15:100958952-100975767	0.0260781	0.01	0.0291199	0.0211067	-0.918534	0.529046
Acy3	chr19:3986569-3990005	3.23082	2.21144	4.42612	2.57936	0.232115	1.17456
Acyp1	chr12:86613347-86621385	21.3312	15.9479	17.1266	11.9872	0.0951454	1.06817
Acyp2	chr11:30405991-30549396	18.7887	10.7029	33.4633	21.535	-0.175967	0.885174
Ada	chr2:163552306-163575975	14.7726	8.79534	5.16717	2.99021	0.041015	1.02884
Adad1	chr3:36962577-37010434	0.01	0.01	0.01	0.01	0	1
Adad2	chr8:122136646-122140826	0.01	0.01	0.01	0.01	0	1
Adal	chr2:120966163-120982416	2.25934	2.99172	1.10052	0.913635	0.673569	1.59501
Adam10	chr9:70526807-70628036	13.5971	22.4657	17.1736	47.2215	-0.734826	0.60089
Adam12	chr7:141074882-141416780	1.78207	2.36646	0.01	0.01	0.409177	1.32793
Adam15	chr3:89143561-89153932	46.9534	24.0434	62.282	39.4843	-0.308053	0.807731
Adam17	chr12:21329369-21379493	13.4399	18.3387	11.2287	16.1148	-0.0728264	0.950774
Adam18	chr8:25712717-25785227	0.01	0.01	0.01	0.01	0	1
Adam19	chr11:45868003-45960849	3.81529	3.96027	2.65246	3.252	-0.24019	0.846634
Adam1a	chr5:121968612-121971704	0.215671	0.739427	0.132107	0.765039	-0.756251	0.592033
Adam1b	chr5:121950105-121952989	0.0328346	0.138725	0.0123859	0.0798678	-0.609976	0.655208
Adam21	chr12:82659570-82669461	0.0196925	0.0343302	0.0442915	0.01	2.94886	7.72139
Adam22	chr5:8072351-8368081	0.0889128	0.190151	0.0672061	0.039832	1.85135	3.60838
Adam24	chr8:41760447-41767553	0.01	0.01	0.01	0.01	0	1
Adam25	chr8:41837561-41841530	0.01	0.01	0.01	0.01	0	1
Adam26a	chr8:44653629-44662061	0.01	0.01	0.01	0.01	0	1
Adam26b	chr8:44605217-44613491	0.01	0.01	0.01	0.01	0	1
Adam28	chr14:69223054-69273899	0.0177656	0.0183943	0.0163974	0.01	0.763639	1.69777
Adam29	chr8:58349708-58385761	0.01	0.01	0.01	0.01	0	1
Adam2	chr14:66646165-66696570	0.01	0.01	0.01	0.01	0	1
Adam30	chr3:97964734-97967096	0.01	0.01	0.01	0.01	0	1
Adam32	chr8:25946614-26059276	0.0392857	0.0457014	0.0438446	0.210516	-2.04522	0.242286
Adam33	chr2:130876552-130889550	0.01	0.01	0.01	0.01	0	1
Adam34	chr8:44735662-44750914	0.01	0.01	0.01	0.01	0	1
Adam39	chr8:41908362-41912215	0.01	0.01	0.01	0.01	0	1
Adam3	chr8:25787705-25836297	0.01	0.01	0.01	0.01	0	1
Adam4	chr12:82520535-82522865	0.105136	0.175552	0.0565366	0.0673817	0.48647	1.40101
Adam6a	chr12:114782118-114784625	0.01	0.01	0.01	0.01	0	1
Adam6b	chr12:114727775-114730046	0.01	0.01	0.01	0.01	0	1
Adam7	chr14:69115393-69151746	0.01	0.01	0.01	0.01	0	1
Adam8	chr7:147164830-147178461	7.66024	5.90131	9.43699	10.4271	-0.520294	0.69723
Adam9	chr8:26060082-26127394	34.0759	52.6366	30.6011	41.8781	0.174702	1.12873
Adamdec1	chr14:69181443-69200129	0.01	0.01	0.01	0.01	0	1
Adamts10	chr17:33661140-33690727	1.81644	1.82451	0.821145	0.91977	-0.157241	0.896738
Adamts12	chr15:10994544-11276622	0.0115616	0.0917275	0.01	0.01	2.98801	7.93379
Adamts13	chr2:26828935-26865145	0.830923	0.641834	0.540869	0.729611	-0.804363	0.572615
Adamts14	chr10:60659859-60736186	2.74479	2.94497	3.96436	5.24627	-0.302647	0.810763
Adamts16	chr13:70866685-70980688	0.0670437	0.174237	0.0132723	0.01	1.7863	3.44929
Adamts17	chr7:73984620-74297511	0.0150495	0.0316592	0.0119454	0.01	1.32936	2.51291
Adamts18	chr8:116222036-116372739	0.01	0.01	0.01	0.0152442	-0.60826	0.655987
Adamts19	chr18:58996417-59213332	0.01	0.01	0.01	0.01	0	1
Adamts20	chr15:94100593-94234781	0.01	0.052852	0.0116652	0.0119648	2.36537	5.15285
Adamts2	chr11:50415586-50621075	0.790102	0.740839	0.01	0.01	-0.0928789	0.93765
Adamts3	chr5:90102865-90312359	0.0157194	0.062412	0.01	0.01	1.98928	3.97039
Adamts6	chr13:105077952-105284843	1.58111	2.64364	6.92004	16.5133	-0.513188	0.700672
Adamts8	chr9:30750147-30770443	0.01	0.0270262	0.01	0.020746	0.381525	1.30272
Adamts9	chr6:92722692-92851435	0.01	0.0158105	0.01	0.01	0.660883	1.58105
Adamtsl1	chr4:85699818-86074286	0.0740158	0.060288	0.0104517	0.0462769	-2.44252	0.183962
Adamtsl2	chr2:26934900-26964133	0.0180782	0.01	0.0310394	0.01	0.77985	1.71695
Adamtsl3	chr7:89484203-89762958	0.784313	1.41768	0.01	0.01	0.854031	1.80754
Adamtsl4	chr3:95480124-95491840	6.57428	4.87103	4.82611	4.18132	-0.225704	0.855178
Adamtsl5	chr10:79802537-79811193	22.1208	13.8104	70.7623	61.711	-0.482195	0.715888
Adap1	chr5:139747829-139801418	0.0291559	0.0424834	0.0411316	0.01	2.58336	5.99334
Adap2	chr11:79967663-79992329	0.01	0.01	0.01	0.103869	-3.37669	0.0962753
Adarb1	chr10:76753471-76881018	2.85633	3.01626	4.53163	5.50631	-0.202458	0.869069
Adat3	chr10:80065624-80070399	10.5849	6.27395	6.43461	5.77993	-0.599761	0.659863
Adck1	chr12:89598957-89700170	17.4323	13.6109	8.55128	7.11188	-0.0910911	0.938812
Adck3	chr1:182095368-182126151	0.636369	0.497095	0.632282	0.953961	-0.949704	0.517739
Adck5	chr15:76406788-76426241	16.3545	12.2328	8.41187	8.08758	-0.362215	0.777969
Adcy10	chr1:167415313-167506904	0.01	0.01	0.01	0.01	0	1
Adcy1	chr11:6963491-7078508	0.01	0.01	0.01	0.01	0	1
Adcy2	chr13:68758919-69138419	0.01	0.0461649	0.01	0.01	2.2068	4.6165
Adcy3	chr12:4133396-4213524	0.312028	0.312112	0.01	0.0342521	-1.7758	0.292032
Adcy4	chr14:56387928-56402856	0.01	0.01	0.01	0.01	0	1
Adcy6	chr15:98420420-98438064	10.4756	10.4461	14.8928	23.143	-0.640029	0.6417
Adcy7	chr8:90796301-90853861	27.725	26.5724	43.6994	53.6857	-0.358183	0.780147
Adcy8	chr15:64530596-64753858	0.0286243	0.0583774	0.01	0.01	1.02817	2.03944
Adcy9	chr16:4284885-4420498	1.14277	1.47892	3.84891	8.78527	-0.818628	0.566981
Adcyap1	chr17:93598761-93604829	0.01	0.01	0.01	0.01	0	1
Adcyap1r1	chr6:55401971-55451449	0.0574269	0.01	0.01	0.01	-2.52173	0.174134
Add1	chr5:34916362-34974954	37.5184	37.2013	42.8645	61.6247	-0.535971	0.689694
Add2	chr6:85978674-86074403	0.895418	0.666932	13.6375	12.6521	-0.316819	0.802838
Add3	chr19:53214932-53321816	2.97865	3.68019	8.00834	13.0845	-0.403162	0.756199
Adh1	chr3:137940608-137953655	0.221305	0.16792	0.01	0.0644583	-3.08663	0.117715
Adh4	chr3:138078460-138093856	0.01	0.01	0.01	0.01	0	1
Adh5	chr3:138100163-138118463	77.0216	61.4803	54.0449	48.1282	-0.157863	0.896352
Adh6a	chr3:137976249-137994098	0.01	0.01	0.01	0.01	0	1
Adh6-ps1	chr3:138037084-138051255	0.01	0.01	0.01	0.01	0	1
Adh7	chr3:137880736-137895006	9.24911	10.9755	5.58704	4.44253	0.577603	1.49237
Adhfe1	chr1:9538126-9568049	0.022046	0.0320567	0.0968618	0.172371	-0.291408	0.817104
Adi1	chr12:29360071-29367039	29.1106	21.684	27.127	16.7448	0.271103	1.20673
Adig	chr2:158328347-158333934	0.01	0.01	0.01	0.01	0	1
Adipoq	chr16:23146608-23158041	0.01	0.01	0.01	0.01	0	1
Adipor1	chr1:136311954-136329927	66.2162	61.4224	72.3581	69.611	-0.0525801	0.96421
Adipor2	chr6:119303167-119367501	23.6347	20.091	26.9539	25.5431	-0.156797	0.897014
Adk	chr14:21871795-22267791	51.6311	53.2415	39.3294	31.3893	0.369646	1.29204
Adm	chr7:117771182-117773333	0.315368	0.160984	0.172218	0.01	3.13605	8.79114
Adnp2	chr18:80323873-80348221	5.41489	6.89546	7.69691	16.1822	-0.723342	0.605693
Adora1	chr1:136095791-136132034	0.01	0.01	0.01	0.01	0	1
Adora2a	chr10:74779621-74797537	2.46768	1.82334	2.1769	1.9655	-0.289193	0.81836
Adora2b	chr11:62062485-62079954	3.85461	3.37551	12.0924	8.69624	0.284158	1.2177
Adora3	chr3:105707338-105711846	0.01	0.01	0.01	0.01	0	1
Adpgk	chr9:59139378-59164007	20.4381	19.0341	21.4524	22.4222	-0.166464	0.891024
Adprhl1	chr8:13235661-13254162	0.01	0.01	0.01	0.01	0	1
Adprhl2	chr4:125993594-125998947	34.2013	18.9985	21.4948	13.4396	-0.170668	0.888431
Adra1b	chr11:43588106-43714739	3.91131	2.4738	2.70066	1.9227	-0.170745	0.888384
Adra1d	chr2:131371092-131388021	1.82002	1.02197	0.0231075	0.0653765	-2.33301	0.19847
Adra2a	chr19:54119671-54123472	0.0160313	0.0257424	0.01	0.01	0.683255	1.60576
Adra2b	chr2:127189021-127192957	0.0156295	0.0248014	0.01	0.01	0.66615	1.58683
Adra2c	chr5:35621214-35624412	0.01	0.01	0.01	0.01	0	1
Adrb1	chr19:56796861-56799352	0.12244	0.203723	0.263083	0.156388	1.48492	2.79902
Adrb3	chr8:28336247-28340060	0.01	0.0358907	0.01	0.01	1.84361	3.58907
Adrbk1	chr19:4285998-4306222	44.1907	32.1273	45.6992	80.095	-1.26949	0.414806
Adrbk2	chr5:113339497-113444558	0.01	0.0144526	0.01	0.01	0.531329	1.44526
Adrm1	chr2:179906292-179910988	149.31	99.4387	119.145	94.8993	-0.258182	0.836141
Adsl	chr15:80778919-80801377	26.316	24.9771	20.7236	21.9598	-0.158925	0.895692
Aebp1	chr11:5761868-5772251	27.8037	32.7884	0.548785	0.660765	-0.0299876	0.979429
Aebp2	chr6:140571183-140626993	18.0239	23.2622	24.6871	37.6405	-0.240452	0.84648
Aen	chr7:86040812-86053719	50.0725	36.0805	37.1799	28.1079	-0.0692519	0.953132
Aes	chr10:81022188-81029116	527.841	400.111	521.365	701.722	-0.828309	0.563189
AF251705	chr11:114858082-114863194	0.01	0.01	0.01	0.01	0	1
AF366264	chr8:13835230-13838089	0.01	0.01	0.01	0.01	0	1
AF529169	chr9:89484871-89517824	0.01	0.01	0.01	0.01	0	1
Afap1	chr5:36235967-36346571	6.00442	7.70194	6.45275	9.5188	-0.201669	0.869544
Afap1l1	chr18:61889915-61946316	0.0199455	0.144924	0.01	0.01	2.86116	7.26599
Afap1l2	chr19:56986843-57083065	1.26543	1.29704	1.72213	2.77629	-0.653369	0.635794
Aff1	chr5:104183180-104284341	4.27846	7.00615	6.004	9.13601	0.10589	1.07616
Aff2	chrX:66613505-67121212	0.01	0.01	0.01	0.01	0	1
Aff3	chr1:38232835-38684089	0.0721765	0.104554	0.01	0.01	0.534647	1.44859
Afg3l1	chr8:126001761-126027816	31.6157	25.5255	25.8743	31.0275	-0.57073	0.673276
Afg3l2	chr18:67564417-67608790	28.0305	25.8672	19.3674	16.8843	0.0820743	1.05854
Afm	chr5:90947974-90982570	0.01	0.01	0.01	0.01	0	1
Afmid	chr11:117687232-117701222	3.78814	2.71845	4.05086	4.47659	-0.622877	0.649375
Afp	chr5:90919739-90937933	0.213264	0.01	0.0428605	0.0381522	-4.24669	0.0526767
Aftph	chr11:20585087-20641559	6.83553	12.2451	11.4937	41.7797	-1.02088	0.492816
Aga	chr8:54597055-54608776	50.4415	42.1697	52.5369	40.9726	0.100267	1.07197
Agap1	chr1:91351385-91791857	4.936	3.92109	5.8974	5.48112	-0.226479	0.854718
Agap2	chr10:126515962-126530226	0.273117	0.223334	0.498047	0.646213	-0.666044	0.630232
Agap3	chr5:23957994-24007865	47.3351	33.8195	46.709	42.1873	-0.338163	0.791048
Agbl1	chr7:83374772-84269584	0.01	0.01	0.01	0.01	0	1
Agbl3	chr6:34730431-34809459	1.38547	4.38275	1.44598	2.12757	1.1043	2.14995
Agbl4	chr4:110070302-111335629	0.01	0.01	0.01	0.01	0	1
Agbl5	chr5:31191224-31209039	2.27672	2.42966	2.82857	2.45377	0.29887	1.23018
Ager	chr17:34734794-34737882	0.0264928	0.16804	0.250538	0.30749	2.36962	5.16805
Agfg1	chr1:82836057-82892850	19.6213	21.9645	24.4932	24.5743	0.157984	1.11573
Agfg2	chr5:138091705-138125981	11.9916	9.37722	8.95415	8.64762	-0.304539	0.809701
Agmo	chr12:37968225-38308519	0.0173808	0.01	0.01	0.0367751	-2.67622	0.156451
Agpat1	chr17:34742805-34750394	75.4084	63.92	37.2112	114.051	-1.85433	0.276561
Agpat2	chr2:26448576-26459937	36.823	24.7921	17.7097	23.3519	-0.969727	0.510603
Agpat3	chr10:77734307-77814445	57.4374	40.093	71.8481	64.4128	-0.361037	0.778605
Agpat4	chr17:12312149-12412506	29.7257	20.8797	31.9256	24.9712	-0.155161	0.898032
Agpat6	chr8:24283417-24318925	52.7708	39.2499	47.0845	69.7281	-0.993539	0.502244
Agpat9	chr5:101275247-101328121	2.67157	3.09483	6.06438	6.45979	0.121045	1.08752
Agps	chr2:75670233-75769407	11.0413	17.9163	11.9961	28.0436	-0.526743	0.69412
Agr2	chr12:36719511-36730668	0.01	0.01	0.01	0.01	0	1
Agr3	chr12:36652207-36676317	0.01	0.159048	0.01	0.01	3.99139	15.9048
Agrp	chr8:108090594-108103745	0.143365	0.21607	0.098586	0.01	3.89319	14.8582
Agtpbp1	chr13:59550895-59658708	3.40585	5.89751	2.90633	3.99766	0.332134	1.25887
Agtr1a	chr13:30428224-30474736	0.01	0.0448773	0.01	0.01	2.16599	4.48774
Agtr1b	chr3:20213394-20266099	0.01	0.01	0.026063	0.01	1.382	2.60629
Agtr2	chrX:21061749-21065959	0.01	0.0348395	0.01	0.01	1.80072	3.48394
Agxt2	chr15:10288333-10339493	0.01	0.01	0.01	0.01	0	1
Agxt	chr1:95031816-95041998	0.064533	0.139845	0.01	0.01	1.11572	2.16703
Ahcy	chr2:154885047-154900233	82.0007	65.2575	53.1193	47.5017	-0.168236	0.88993
Ahcyl1	chr3:107466037-107499466	53.9059	66.8235	34.7955	49.0673	-0.185949	0.879071
Ahcyl2	chr6:29718442-29862310	3.64274	5.04546	4.12613	7.41372	-0.375447	0.770867
Ahdc1	chr4:132567420-132634025	6.18888	6.07814	11.4685	14.7873	-0.39273	0.761687
Ahi1	chr10:20672352-20800235	1.92506	2.51243	0.760711	0.793426	0.323433	1.2513
Ahnak	chr19:9063773-9151416	26.9742	42.2973	35.0907	45.9095	0.261281	1.19854
Ahr	chr12:36182650-36219661	1.93452	4.1513	0.730891	1.37906	0.18563	1.13731
Ahsa1	chr12:88607677-88614902	212.353	141.101	166.704	147.44	-0.412576	0.751281
Ahsa2	chr11:23387881-23398039	30.2856	31.8306	56.1107	50.4805	0.224332	1.16824
Ahsg	chr16:22892087-22899524	0.01	0.01	0.01	0.01	0	1
AI118078	chr9:55174755-55286151	0.01	0.01	0.01	0.01	0	1
AI182371	chr2:34937380-34956205	0.0209223	0.01	0.01	0.244767	-5.67838	0.0195271
AI314180	chr4:58812902-58925597	8.93618	17.936	6.61788	11.2826	0.23547	1.17729
AI317395	chr10:39721378-39745074	0.087234	0.0375999	0.0489533	0.0577267	-1.45199	0.365517
AI413582	chr17:27700713-27702672	29.849	55.8056	52.1664	106.879	-0.132058	0.912529
AI427809	chr4:53274227-53283104	0.01	0.01	0.01	0.0785562	-2.97373	0.127297
AI464131	chr4:41442633-41450108	3.27717	4.47241	2.3483	2.23509	0.519886	1.43384
AI467606	chr7:134234949-134237563	26.0513	18.5926	29.4498	18.3871	0.192937	1.14309
AI504432	chr3:106842421-106857240	0.0124134	0.01	0.012386	0.0132627	-0.410562	0.75233
AI593442	chr9:52481136-52487885	0.01	0.01	0.01	0.01	0	1
AI607873	chr1:175653558-175671940	0.025941	0.226153	0.134644	0.506337	1.21305	2.31827
AI661453	chr17:47573587-47607587	0.01	0.0382504	0.01	0.01	1.93547	3.82503
AI837181	chr19:5425143-5427316	90.0799	49.2925	71.3374	56.7533	-0.539883	0.687827
AI846148	chr19:7430953-7457516	16.0755	10.4668	17.599	14.4584	-0.335458	0.792532
Aif1	chr17:35307936-35312946	0.01	0.01	0.01	0.111299	-3.47637	0.089848
Aif1l	chr2:31805822-31828962	43.7267	26.7455	99.3278	54.1595	0.165765	1.12176
Aifm1	chrX:45828120-45866740	35.2456	35.9792	18.3965	22.8511	-0.283112	0.821816
Aifm2	chr10:61178010-61202008	14.2981	7.32264	25.1238	17.898	-0.476131	0.718903
Aifm3	chr16:17489769-17507578	0.01	0.01	0.01	0.01	0	1
Aig1	chr10:13372514-13588636	7.82675	5.5347	16.5771	10.5368	0.153847	1.11253
Aim1	chr10:43670112-43724652	4.66231	6.69078	4.25997	5.75331	0.0875805	1.06259
Aim2	chr1:175350734-175396167	1.49392	2.83485	0.343282	0.674306	-0.0498397	0.966044
Aimp1	chr3:132323461-132346843	133.757	101.295	118.085	93.2929	-0.0610649	0.958556
Aimp2	chr5:144663572-144670708	120.451	77.0438	87.9616	60.0993	-0.0951699	0.936162
Aip	chr19:4113755-4125858	66.5009	44.32	63.5837	48.6291	-0.198579	0.871408
Aipl1	chr11:71842223-71851011	0.294906	0.20708	0.386424	0.211966	0.356285	1.28013
Aire	chr10:77492766-77506355	0.01	0.01	0.01	0.01	0	1
Ajap1	chr4:152747329-152856939	0.01	0.0324336	0.01	0.01	1.69749	3.24336
Ak1	chr2:32477277-32490578	155.696	93.9494	187.314	105.108	0.10481	1.07535
Ak2	chr4:128670467-128688773	164.536	105.382	142.058	74.5614	0.287204	1.22027
Ak3	chr19:29095321-29122392	41.2407	38.8212	66.2678	47.2523	0.400699	1.32015
Ak7	chr12:106944191-107020657	0.01	0.01	0.01	0.04934	-2.30276	0.202675
Ak8	chr2:28555680-28668685	0.01	0.01	0.01	0.01	0	1
Akap10	chr11:61684808-61743759	6.59728	7.82155	9.0372	9.72627	0.139572	1.10158
Akap11	chr14:78892052-78936667	1.79041	4.62289	4.09283	15.0218	-0.507382	0.703498
Akap12	chr10:5987069-6080212	6.10065	14.0344	8.82955	14.801	0.45665	1.37235
Akap13	chr7:82600419-82899495	2.266	3.79014	3.92476	5.77282	0.185431	1.13716
Akap14	chrX:34690692-34708837	0.01	0.0591328	0.01	0.01	2.56396	5.91329
Akap1	chr11:88692105-88725900	17.1081	15.2827	14.4861	16.3573	-0.338045	0.791113
Akap2	chr4:57858119-57909856	14.438	25.9752	12.8564	28.0312	-0.277283	0.825144
Akap3	chr6:126803115-126824326	0.013172	0.0629501	0.01	0.01	2.25673	4.77907
Akap4	chrX:6644640-6655732	0.01	0.01	0.01	0.01	0	1
Akap5	chr12:77425877-77435138	0.0111032	0.01	0.0110817	0.0109135	-0.12891	0.914522
Akap8	chr17:32440616-32458183	12.2806	19.0323	12.3269	17.1264	0.157657	1.11547
Akirin1	chr4:123412437-123427542	56.8028	52.0197	76.65	53.7179	0.385979	1.30675
Aknad1	chr3:108542575-108585227	0.0467668	0.271676	0.0335199	0.01	4.28335	19.4723
Akp3	chr1:89021582-89024487	0.01	0.01	0.01	0.01	0	1
Akr1b10	chr6:34334246-34346949	16.2637	15.2667	13.0523	13.514	-0.141418	0.906628
Akr1b3	chr6:34253929-34267489	18.6714	29.3893	11.0892	9.87226	0.822164	1.76806
Akr1c12	chr13:4267417-4278645	1.66969	2.07062	4.20227	3.0489	0.773363	1.70925
Akr1c13	chr13:4190432-4204849	3.91436	2.74774	4.78763	3.02212	0.15322	1.11205
Akr1c14	chr13:4058836-4089668	1.02737	1.91341	0.01	0.01	0.89719	1.86243
Akr1c18	chr13:4131872-4149877	0.01	0.197207	2.7049	3.33093	4.00129	16.0143
Akr1c19	chr13:4232985-4247605	0.01	0.01	0.01	0.01	0	1
Akr1c20	chr13:4506404-4522579	0.01	0.01	0.01	0.01	0	1
Akr1c21	chr13:4573320-4585789	0.01	0.01	0.01	0.01	0	1
Akr1c6	chr13:4433588-4456776	0.01	0.01	0.01	0.01	0	1
Akr1d1	chr6:37480172-37518815	0.01	0.01	0.01	0.01	0	1
Akr1e1	chr13:4591735-4608410	5.68945	6.04417	6.26699	6.26643	0.087384	1.06244
Akt1	chr12:113892031-113912487	252.079	175.105	202.383	149.596	-0.0896391	0.939758
Akt1s1	chr7:52104593-52110791	113.405	58.7351	124.549	79.6652	-0.304498	0.809724
Akt2	chr7:28376578-28424472	65.882	43.3381	58.0173	78.1145	-1.03336	0.488571
Akt3	chr1:178952245-179178898	3.83332	6.3616	4.11062	9.50042	-0.47784	0.718052
Alas1	chr9:106135785-106150285	9.74891	9.59141	5.09136	5.5471	-0.147181	0.903013
Alas2	chrX:146981959-147005165	0.01	0.054146	0.01	0.01	2.43685	5.41458
Alb	chr5:90889914-90905629	0.01	0.01	0.01	0.01	0	1
Aldh16a1	chr7:52397209-52409908	10.9017	10.1092	8.51157	10.8009	-0.452539	0.730756
Aldh18a1	chr19:40624746-40662953	23.0123	24.8863	12.6484	18.4271	-0.429928	0.742299
Aldh1a1	chr19:20676471-20717952	0.0833737	0.204797	0.0274125	0.117912	-0.808274	0.571065
Aldh1a2	chr9:71063595-71144050	0.01	0.01	0.01	0.01	0	1
Aldh1a3	chr7:73535778-73572363	0.914699	0.899383	0.225815	0.244978	-0.141872	0.906342
Aldh1a7	chr19:20767442-20802046	0.0180192	0.01	0.01	0.0386982	-2.8018	0.143408
Aldh1l1	chr6:90500841-90549165	0.0748811	0.0322395	0.01	0.01	-1.21577	0.430543
Aldh1l2	chr10:82950191-82996885	4.07062	6.96382	2.77441	5.69778	-0.263589	0.833013
Aldh2	chr5:122016035-122043833	117.172	112.56	52.5819	63.5509	-0.33128	0.794831
Aldh3a1	chr11:61022243-61031918	23.3941	22.2998	7.11087	7.18984	-0.0850475	0.942753
Aldh3a2	chr11:61058253-61080688	14.067	17.8527	16.8238	18.3996	0.214657	1.16043
Aldh3b2	chr19:3972327-3981665	0.01	0.01	0.0252856	0.01	1.33832	2.52857
Aldh4a1	chr4:139178808-139205606	5.97425	4.97399	3.43424	2.5078	0.189215	1.14014
Aldh5a1	chr13:24999447-25029530	1.08034	1.05081	0.403268	0.325246	0.270224	1.206
Aldh7a1	chr18:56685389-56732593	4.99769	3.946	2.52107	2.31874	-0.220175	0.858461
Aldh9a1	chr1:169280121-169298661	18.8297	19.132	17.3956	15.0937	0.227754	1.17101
Aldoa	chr7:133938747-133943961	946.6	653.714	832.378	642.28	-0.160059	0.894988
Aldoart2	chr12:56666191-56667883	0.01	0.01	0.01	0.01	0	1
Aldob	chr4:49548866-49562355	0.01	0.01	0.01	0.01	0	1
Alg10b	chr15:90054741-90060985	16.2349	21.268	15.047	15.2361	0.371568	1.29376
Alg12	chr15:88635672-88649748	12.5628	11.3469	10.856	8.45024	0.214569	1.16036
Alg2	chr4:47482704-47487239	15.0571	18.3869	13.1247	14.0769	0.187189	1.13854
Alg3	chr16:20605530-20610822	27.6373	20.4588	22.0996	17.0154	-0.056716	0.96145
Alg5	chr3:54539460-54553717	67.7788	44.2331	75.1851	47.8163	0.0372365	1.02615
Alg6	chr4:99382320-99430151	5.73681	8.35849	3.97767	5.28974	0.13172	1.0956
Alg9	chr9:50583329-50651744	22.4183	15.7079	21.2457	16.468	-0.145681	0.903953
Alkbh1	chr12:88769027-88784789	7.21443	9.99969	5.7628	10.1773	-0.349515	0.784848
Alkbh2	chr5:114573942-114578185	7.09739	3.56612	7.92596	4.70589	-0.240815	0.846267
Alkbh3	chr2:93820790-93850887	51.3897	32.2646	52.3488	33.5261	-0.0286553	0.980334
Alkbh4	chr5:136614650-136617484	4.25381	2.86631	6.37863	5.88375	-0.45305	0.730497
Alkbh5	chr11:60351184-60372014	30.2541	23.0322	36.8453	31.5169	-0.168123	0.89
Alkbh6	chr7:31093771-31099322	13.6842	11.0268	9.69285	9.86923	-0.337514	0.791404
Alkbh7	chr17:57136761-57138759	27.5216	16.2026	23.8088	13.2408	0.0821656	1.05861
Allc	chr12:29238619-29267348	0.01	0.01	0.01	0.01	0	1
Alms1	chr6:85537524-85652745	0.574933	1.56707	0.648722	1.44104	0.295166	1.22703
Alox12	chr11:70054956-70068843	0.0830154	0.166653	0.186643	0.127929	1.55033	2.92884
Alox12b	chr11:68970573-68983293	0.01	0.01	0.01	0.01	0	1
Alox12e	chr11:70129114-70136020	0.01	0.01	0.024416	0.01	1.28783	2.44161
Alox15	chr11:70157648-70165533	0.01	0.01	0.01	0.01	0	1
Alox5	chr6:116360088-116411196	41.2615	39.2035	48.5661	54.7464	-0.246628	0.842864
Alox5ap	chr5:150076579-150099729	11.7849	9.38634	50.7075	32.5798	0.309917	1.23964
Aloxe3	chr11:68939878-68962617	0.0858206	0.01	0.172823	0.122548	-2.60538	0.164325
Alpi	chr1:88994576-88998181	0.01	0.01	0.01	0.0335782	-1.74752	0.297813
Alpk1	chr3:127373227-127483445	0.350465	0.563387	0.35612	0.463353	0.305108	1.23551
Alpk2	chr18:65425185-65553542	0.467874	0.823836	0.753038	1.04894	0.3381	1.26409
Alpk3	chr7:88202485-88250498	0.01	0.044853	0.0193491	0.0459058	0.918795	1.89054
Alpl	chr4:137297645-137352299	0.0153886	0.0401143	0.01	0.01	1.38225	2.60675
Alppl2	chr1:88983265-88986503	0.01	0.01	0.01	0.01	0	1
Als2	chr1:59219599-59294075	3.46734	5.32219	4.22748	5.84713	0.15026	1.10977
Als2cl	chr9:110782677-110803034	0.277602	0.567312	0.0567727	0.0290232	1.99912	3.99756
Als2cr11	chr1:59107349-59151744	0.01	0.01	0.01	0.01	0	1
Alx1	chr10:102470480-102491411	0.01	0.0407084	0.01	0.01	2.02533	4.07085
Alx3	chr3:107397948-107408793	0.01	0.01	0.01	0.01	0	1
Alx4	chr2:93482590-93521496	0.01	0.0184658	0.01	0.01	0.884856	1.84658
Amacr	chr15:10911510-10926379	10.2757	7.50188	7.02642	6.42211	-0.32417	0.798758
Ambn	chr5:88885015-88897554	0.01	0.01	0.01	0.01	0	1
Ambp	chr4:62804312-62815176	0.01	0.01	0.01	0.01	0	1
Ambra1	chr2:91570294-91759006	5.96057	7.30468	5.14483	5.60769	0.169088	1.12435
Amd1	chr10:40007263-40021994	10.2669	0.0334103	13.6886	8.35334	-7.55094	0.00533262
Amdhd2	chr17:24292799-24300700	18.8469	12.0505	22.2675	16.3988	-0.203885	0.868209
Amelx	chrX:165614045-165625141	0.01	0.01	0.146811	0.248136	-0.757171	0.591655
Amh	chr10:80267992-80270393	0.369219	0.386487	0.117694	0.296703	-1.26804	0.415223
Amhr2	chr15:102275797-102285070	0.0466089	0.0537534	0.01	0.206325	-4.1611	0.0558964
Amica1	chr9:44887265-44916614	0.01	0.01	0.01	0.01	0	1
Amigo1	chr3:107989206-107995204	2.3442	1.35426	1.89188	2.54833	-1.22132	0.42889
Amigo2	chr15:97074504-97077718	3.66378	3.5988	2.73994	2.35848	0.19047	1.14114
Amigo3	chr9:107955489-107958032	0.78473	1.07523	0.601066	0.366844	1.16673	2.24502
Amotl1	chr9:14346410-14419444	3.8041	5.79599	12.9472	22.9837	-0.220471	0.858285
Amotl2	chr9:102620133-102635747	42.8767	36.597	14.1136	13.374	-0.150813	0.900743
Ampd1	chr3:102877936-102903643	0.01	0.0436371	0.01	0.0334982	0.381472	1.30267
Ampd2	chr3:107876979-107889584	15.5252	14.5282	10.809	13.3148	-0.396554	0.759671
Ampd3	chr7:117911719-117955922	5.20303	6.00799	6.97752	8.95078	-0.151769	0.900146
Amph	chr13:19040219-19242788	0.01	0.01	0.01	0.01	0	1
Amt	chr9:108199252-108203928	0.144248	0.253976	0.182312	0.129989	1.30416	2.4694
Amtn	chr5:88805132-88814941	0.01	0.01	0.01	0.01	0	1
Amy1	chr3:113258869-113280668	0.0606646	0.299533	0.01	0.01	2.30379	4.93753
Amy2a3	chr3:113115366-113126970	0.01	0.01	0.01	0.01	0	1
Amy2a4	chr3:113082754-113094367	0.01	0.01	0.01	0.01	0	1
Amy2a5	chr3:113052095-113061617	0.01	0.01	0.01	0.01	0	1
Amz1	chr5:141200080-141229266	0.287305	0.337568	0.713733	0.403094	1.05686	2.0804
Amz2	chr11:109287259-109299462	15.3988	19.426	14.4065	20.561	-0.17802	0.883915
Anapc13	chr9:102528625-102536574	88.8277	111.91	53.8949	83.6738	-0.30137	0.811481
Anapc1	chr2:128435818-128513131	10.7419	16.7924	9.85534	14.0502	0.132946	1.09653
Anapc2	chr2:25127985-25141436	37.1431	38.912	29.8214	65.5954	-1.07013	0.476276
Anapc5	chr5:123237469-123271351	183.059	151.74	153.272	178.886	-0.493654	0.710224
Anapc7	chr5:122872452-122894920	24.5145	21.9575	16.1404	18.4541	-0.352187	0.783396
Ang4	chr14:52383566-52393265	0.01	0.01	0.01	0.01	0	1
Ang5	chr14:44534733-44540745	0.01	0.01	0.01	0.01	0	1
Ang6	chr14:44579328-44584083	0.01	0.194516	0.01	0.01	4.28182	19.4516
Angel1	chr12:88041451-88067410	2.33015	2.18377	1.23345	1.4619	-0.338747	0.790728
Angel2	chr1:192748986-192770370	13.4533	15.4044	11.8193	17.5586	-0.375651	0.770758
Angpt1	chr15:42256212-42508523	10.9786	27.6308	0.0973597	0.103608	1.24184	2.365
Angpt2	chr8:18690262-18741562	2.27765	0.911224	1.83879	1.37776	-0.905236	0.533945
Angpt4	chr2:151737067-151770390	1.00842	0.640549	0.01	0.01	-0.654716	0.635201
Angptl1	chr1:158769153-158791209	0.01	0.0470441	0.01	0.01	2.23401	4.7044
Angptl3	chr4:98697645-98704879	0.01	0.01	0.01	0.01	0	1
Angptl4	chr17:33911844-33918520	41.8159	29.4928	58.8281	51.8898	-0.322634	0.799609
Angptl6	chr9:20678252-20684154	1.46941	0.41604	0.446808	0.212929	-0.75116	0.594126
Angptl7	chr4:147869388-147874571	0.018005	0.01	0.01	0.0386557	-2.79908	0.143679
Ank1	chr8:24085307-24260969	1.47222	1.63148	2.26818	2.25921	0.153905	1.11258
Ank2	chr3:126624524-126701370	0.20019	0.447429	0.336174	0.585137	0.360723	1.28407
Ank3	chr10:68996455-69490184	0.407902	1.17747	1.04443	2.44891	0.299972	1.23112
Ank	chr15:27396431-27524662	151.474	164.286	76.6384	97.671	-0.232723	0.851027
Ankar	chr1:72689553-72747138	0.01	0.01	0.01	0.01	0	1
Ankdd1b	chr13:97186088-97241115	0.383262	0.745379	0.425582	0.480627	0.784163	1.72209
Ankfn1	chr11:89282399-89399869	0.01	0.01	0.01	0.01	0	1
Ankhd1	chr18:36720256-36818562	1.42318	3.80667	2.30187	4.74383	0.376165	1.29789
Ankk1	chr9:49223326-49235126	0.0257561	0.01	0.0209599	0.01	-0.297282	0.813784
Ankle1	chr8:73929910-73933803	4.75107	2.90624	2.61345	2.00791	-0.328838	0.796177
Ankle2	chr5:110660022-110685670	7.18409	11.3397	7.40913	13.218	-0.176623	0.884772
Ankmy1	chr1:94766705-94799483	0.01	0.0610615	0.01	0.0234364	1.38151	2.60541
Ankra2	chr13:99033030-99044709	6.75477	6.3557	9.41457	9.75989	-0.139825	0.907629
Ankrd10	chr8:11611580-11635757	14.4144	12.8793	9.75726	10.2381	-0.231857	0.851538
Ankrd11	chr8:125407721-125566184	2.61269	9.15414	4.53072	12.4137	0.354767	1.27878
Ankrd13b	chr11:77283988-77303180	37.6001	24.8155	34.3558	26.1868	-0.207781	0.865868
Ankrd13c	chr3:157610429-157669801	11.4961	18.0072	18.2887	23.7384	0.271159	1.20678
Ankrd13d	chr19:4270179-4283137	1.16756	0.796268	1.12518	0.889113	-0.212454	0.863068
Ankrd16	chr2:11699379-11711950	3.0278	3.10232	3.65228	6.12863	-0.71169	0.610604
Ankrd22	chr19:34197038-34240531	0.01	0.01	0.0315202	0.01	1.65628	3.15203
Ankrd24	chr10:81091284-81110357	2.27741	1.68969	2.4098	1.35881	0.395934	1.31579
Ankrd26	chr6:118452581-118512274	0.491561	2.83442	0.588129	2.17572	0.640323	1.55868
Ankrd29	chr18:12410865-12464229	1.44874	1.58075	1.80296	2.59021	-0.396891	0.759493
Ankrd2	chr19:42110527-42119600	0.117686	0.01	0.0947075	0.01	-0.313392	0.804747
Ankrd33	chr15:100946185-100950455	0.01	0.01	0.01	0.01	0	1
Ankrd33b	chr15:31221234-31297514	6.83069	5.7159	13.7966	10.2504	0.171582	1.12629
Ankrd34a	chr3:96400558-96403701	0.363159	0.15637	0.151683	0.0900275	-0.463016	0.725468
Ankrd34b	chr13:93195923-93211613	0.01	0.01	0.01	0.01	0	1
Ankrd34c	chr9:89623086-89633313	0.01	0.0410367	0.01	0.01	2.03691	4.10366
Ankrd36	chr11:5469686-5589340	0.01	0.01	0.0142087	0.01	0.506775	1.42087
Ankrd37	chr8:47082261-47085204	5.10574	5.12788	9.40098	6.2784	0.588657	1.50385
Ankrd39	chr1:36595017-36604046	3.8959	2.96814	4.21845	4.1926	-0.38353	0.76656
Ankrd40	chr11:94189314-94203161	47.8631	47.7435	69.27	64.6919	0.0950361	1.06809
Ankrd42	chr7:99732692-99785652	1.84842	1.73158	1.52813	1.63384	-0.190703	0.876179
Ankrd44	chr1:54702183-54983231	1.34885	2.18996	0.872267	1.74063	-0.297593	0.813609
Ankrd45	chr1:163072842-163100638	0.0162776	0.0526389	0.01	0.0202034	0.678643	1.60063
Ankrd46	chr15:36407422-36426546	31.9421	25.2221	33.3484	25.3023	0.0575782	1.04072
Ankrd50	chr3:38348182-38383738	5.03517	6.54779	4.67661	7.11788	-0.227017	0.8544
Ankrd53	chr6:83712639-83718320	0.01	0.01	0.05694	0.01	2.50944	5.69399
Ankrd54	chr15:78883523-78893289	36.996	19.3556	38.8011	21.5249	-0.0845272	0.943094
Ankrd55	chr13:113078658-113174210	0.362619	0.11069	0.234068	0.249322	-1.80301	0.286576
Ankrd60	chr2:173394161-173403842	0.01	0.01	0.01	0.01	0	1
Ankrd61	chr5:144651611-144655936	0.156019	0.219311	0.0948018	0.280611	-1.07433	0.474892
Ankrd6	chr4:32891009-33037801	0.313503	0.501449	0.632882	0.585744	0.78929	1.72822
Ankrd7	chr6:18816317-18829584	0.01	0.01	0.01	0.0743036	-2.89343	0.134583
Ankrd9	chr12:112213562-112217231	10.5766	4.43131	12.7793	6.86411	-0.358407	0.780025
Anks1	chr17:28046250-28199724	2.31505	2.76707	5.24325	9.81296	-0.646911	0.638646
Anks1b	chr10:89336253-90435729	0.0104149	0.0271337	0.0207897	0.0312776	0.792176	1.73168
Anks3	chr16:4941419-4964330	7.65539	6.13352	8.26755	13.8741	-1.06662	0.477436
Anks4b	chr7:127317371-127327230	0.01	0.01	0.01	0.01	0	1
Anks6	chr4:47028560-47070178	0.429272	0.138398	0.0478845	0.0637428	-2.04577	0.242193
Ano10	chr9:122084991-122203541	23.7372	22.1573	21.2844	19.6576	0.0153416	1.01069
Ano2	chr6:125640436-125990146	0.01	0.01	0.01	0.01	0	1
Ano3	chr2:110495357-110790401	0.011797	0.0158378	0.01	0.01	0.424952	1.34253
Ano4	chr10:88411738-88720535	0.01	0.01	0.01	0.01	0	1
Ano6	chr15:95621273-95805903	27.9015	35.3397	33.3029	45.2582	-0.101584	0.932009
Ano7	chr1:95270472-95300881	0.01	0.01	0.01	0.01	0	1
Ano8	chr8:73999917-74009966	18.5804	15.1176	15.6022	15.4861	-0.286777	0.819731
Ano9	chr7:148287117-148303705	0.01	0.01	0.01	0.01	0	1
Anp32a	chr9:62189149-62226609	83.1615	53.0915	70.4925	48.9078	-0.12003	0.920169
Anp32e	chr3:95733179-95751310	93.1749	73.1514	85.1019	74.4654	-0.156435	0.897239
Anpep	chr7:86966688-86987238	10.265	13.0475	9.85233	11.0769	0.177022	1.13055
Antxr2	chr5:98313706-98459981	16.7296	25.8222	52.7845	57.9552	0.491385	1.40579
Antxrl	chr14:34866655-34889185	0.01	0.0486432	0.01	0.01	2.28224	4.86433
Anxa10	chr8:64535838-64601990	0.01	0.01	0.01	0.01	0	1
Anxa13	chr15:58173018-58220829	0.336334	0.01	0.353078	0.0706797	-2.7512	0.148527
Anxa1	chr19:20447923-20465161	439.752	627.8	536.424	636.629	0.266536	1.20292
Anxa2	chr9:69301489-69339592	1274.51	971.343	1198.34	961.882	-0.0747845	0.949484
Anxa4	chr6:86686833-86743578	130.78	112.166	158.082	132.46	0.0336098	1.02357
Anxa6	chr11:54792463-54846973	190.827	196.03	151.307	193.551	-0.316426	0.803057
Anxa7	chr14:21274482-21299355	52.576	54.1183	78.8173	80.0712	0.018941	1.01322
Anxa9	chr3:95100015-95111098	1.80719	1.99122	2.0828	2.14006	0.100777	1.07235
Aoah	chr13:20885981-21116123	0.01	0.01	0.01	0.01	0	1
Aoc2	chr11:101186376-101191008	0.779636	0.999059	0.895219	2.79161	-1.28302	0.410934
Aoc3	chr11:101191919-101200744	0.65213	0.727788	0.01	0.0169291	-0.601147	0.65923
Aox1	chr1:58086812-58163254	0.788853	1.04005	0.410692	0.934252	-0.78693	0.579576
Aox3	chr1:58169979-58257296	0.01	0.01	0.01	0.01	0	1
Aox4	chr1:58267240-58325440	0.01	0.01	0.01	0.01	0	1
Ap1ar	chr3:127510182-127540410	19.4779	24.7863	22.7137	48.7635	-0.754534	0.592738
Ap1b1	chr11:4847523-4942797	19.1812	17.4355	22.6014	22.7896	-0.149629	0.901482
Ap1g2	chr14:55717671-55725430	1.53592	1.46108	2.85645	4.26967	-0.651969	0.636411
Ap1s1	chr5:137510863-137521930	338.272	187.691	467.491	238.521	0.120998	1.08749
Ap1s2	chrX:160346948-160371598	24.3652	28.8411	48.9642	45.2698	0.356483	1.2803
Ap1s3	chr1:79603450-79668547	2.66866	4.53674	7.95591	9.63551	0.489206	1.40367
Ap2a1	chr7:52155742-52184860	33.6467	30.3943	22.7901	26.2779	-0.352107	0.783439
Ap2a2	chr7:148748078-148818910	49.7974	45.212	33.1502	33.5539	-0.156828	0.896995
Ap2b1	chr11:83116198-83218535	27.4911	37.1397	22.7467	34.3201	-0.159399	0.895398
Ap2m1	chr16:20535552-20544982	201.865	117.251	207.82	124.089	-0.0398313	0.972769
Ap2s1	chr7:17323792-17334639	400.02	173.322	424.89	196.401	-0.0933302	0.937357
Ap3b2	chr7:88605284-88638811	0.01	0.0257063	0.01	0.01	1.36212	2.57063
Ap3d1	chr10:80169722-80204956	21.4125	24.5562	28.5434	36.4615	-0.155583	0.89777
Ap3m1	chr14:21852963-21871664	9.51547	16.6051	12.6878	17.0175	0.379702	1.30107
Ap3m2	chr8:23897825-23916126	3.19433	2.86767	2.08105	2.49036	-0.414677	0.750187
Ap3s1	chr18:46901529-46950480	159.604	170.525	111.262	229.437	-0.948651	0.518117
Ap3s2	chr7:87020210-87065526	11.3684	8.49856	14.2688	9.31755	0.195103	1.14481
Ap4b1	chr3:103613439-103625948	7.279	6.28845	7.70808	7.07065	-0.0865071	0.9418
Ap4e1	chr2:126834446-126895550	2.60638	4.19963	3.11153	6.18649	-0.303282	0.810407
Ap4m1	chr5:138613248-138619913	6.01692	7.46209	5.67643	6.08658	0.209907	1.15661
Ap4s1	chr12:52791952-52839926	8.53872	11.3715	10.3855	10.1857	0.441356	1.35788
Apba1	chr19:23833365-24024087	0.0470547	0.0286711	0.0185545	0.044016	-1.961	0.25685
Apba2	chr7:71646591-71898762	0.01	0.01	0.01	0.01	0	1
Apba3	chr10:80730916-80735992	55.4909	34.0042	58.4074	40.6835	-0.184831	0.879752
Apbb1	chr7:112706978-112730167	12.4856	8.92625	9.96642	8.11462	-0.187587	0.878073
Apbb1ip	chr2:22629846-22731173	3.75959	5.9813	0.396246	0.336713	0.904761	1.87223
Apbb2	chr5:66689963-67010056	12.1283	13.5827	9.90345	13.7542	-0.310476	0.806376
Apc2	chr10:79764564-79781001	0.260953	0.383739	0.57915	0.676684	0.33179	1.25857
Apcdd1	chr18:63081980-63112849	3.14276	2.43675	3.41796	3.0809	-0.21729	0.86018
Apcs	chr1:174824091-174825185	0.01	0.01	0.01	0.01	0	1
Apeh	chr9:107987744-107996811	17.6375	13.6453	10.7878	13.0281	-0.642468	0.640616
Aph1a	chr3:95697843-95702515	79.0038	47.8293	74.1304	46.2217	-0.0425324	0.970949
Aph1c	chr9:66662800-66682513	0.338846	0.450971	0.604915	0.526368	0.613066	1.52951
Apip	chr2:102913831-102932806	41.2745	34.2354	63.739	38.0095	0.476054	1.39093
Apitd1	chr4:148502457-148511709	40.3765	25.0689	40.8503	26.7222	-0.0753093	0.949139
Aplf	chr6:87578422-87622162	6.67164	4.79669	8.05551	6.41605	-0.147712	0.902681
Apln	chrX:45378322-45388029	9.45026	7.2202	0.900272	0.556666	0.305234	1.23562
Aplnr	chr2:84976516-84980080	0.01	0.0551592	0.0291831	0.0211708	2.92666	7.60348
Aplp2	chr9:30957141-31019400	27.2729	32.9375	22.8459	32.3457	-0.229376	0.853004
Apoa1	chr9:46036712-46038552	0.01	0.01	0.01	0.01	0	1
Apoa1bp	chr3:87860444-87862417	127.486	71.9585	128.767	60.989	0.25304	1.19172
Apoa2	chr1:173151694-173156510	0.01	0.01	0.01	0.01	0	1
Apoa4	chr9:46048926-46051541	0.01	0.01	0.01	0.01	0	1
Apoa5	chr9:46076690-46080002	0.01	0.0440781	0.0380419	0.01	4.06765	16.7681
Apob	chr12:7984482-8023645	0.0405637	0.0670194	0.0116272	0.0514433	-1.42109	0.37343
Apobec2	chr17:48558555-48572053	0.526794	0.563704	0.244595	0.432781	-0.725543	0.604769
Apobec3	chr15:79722837-79738859	16.1694	14.4294	12.9798	12.8645	-0.151382	0.900388
Apobec4	chr1:154597680-154604674	0.01	0.01	0.01	0.01	0	1
Apobr	chr7:133728521-133732606	0.392422	0.382087	5.23245	9.23895	-0.858747	0.551431
Apoc1	chr7:20274828-20278008	0.01	0.01	0.01	0.01	0	1
Apoc2	chr7:20256927-20263290	0.01	0.01	0.01	0.01	0	1
Apoc3	chr9:46041132-46043719	0.01	0.01	0.01	0.01	0	1
Apoc4	chr7:20263432-20266809	0.01	0.01	0.01	0.01	0	1
Apod	chr16:31296277-31314894	0.25458	0.36408	0.432056	0.239565	1.36694	2.57923
Apoe	chr7:20281592-20284537	0.589038	3.47736	0.511215	1.03639	1.54199	2.91196
Apof	chr10:127705052-127707207	0.01	0.01	0.01	0.01	0	1
Apol10a	chr15:77307476-77321499	0.01	0.01	0.01	0.01	0	1
Apol10b	chr15:77414587-77426555	10.793	8.19789	0.701834	0.605123	-0.18287	0.880949
Apol11a	chr15:77338700-77347749	0.01	0.01	0.01	0.01	0	1
Apol11b	chr15:77464380-77473716	0.514979	0.201974	0.0271046	0.0387622	-1.86646	0.274246
Apol7a	chr15:77218646-77229540	0.789871	0.983436	1.28897	0.846449	0.922938	1.89597
Apol7b	chr15:77252638-77277890	0.01	0.0461667	0.01	0.0354403	0.381462	1.30266
Apol7c	chr15:77355296-77363745	0.01	0.01	0.0124212	0.01	0.312805	1.24212
Apol9a	chr15:77234218-77241510	19.4447	10.711	20.6557	13.4813	-0.244703	0.84399
Apon	chr10:127691186-127692957	0.142383	0.133233	0.0573193	0.102282	-0.931285	0.524391
Apoo	chrX:91612448-91662431	62.7827	61.8509	82.7448	63.1883	0.367439	1.29006
Apool	chrX:109425016-109486039	22.6311	25.8084	34.1428	24.1321	0.690162	1.61346
App	chr16:84954680-85173952	52.9632	65.5164	38.5896	66.9198	-0.487355	0.713332
Appbp2	chr11:85004811-85048622	10.3254	14.7008	10.7463	12.96	0.239471	1.18056
Appl2	chr10:83062778-83111409	3.34393	5.06777	3.38909	4.74892	0.113105	1.08155
Aprt	chr8:125098536-125100807	506.352	255.714	491.44	229.542	0.112648	1.08121
Aqp11	chr7:104874888-104886757	1.00431	0.594258	0.836022	0.586579	-0.245828	0.843332
Aqp12	chr1:94902910-94908846	0.01	0.01	0.01	0.01	0	1
Aqp3	chr4:41039756-41045216	0.01	0.01	0.156519	0.277569	-0.826509	0.563892
Aqp4	chr18:15547902-15569491	0.01	0.01	0.01	0.01	0	1
Aqp6	chr15:99431830-99435908	0.01	0.01	0.0264014	0.01	1.40061	2.64013
Aqp7	chr4:40980106-40995169	0.0212423	0.0334626	0.01	0.010275	0.616471	1.53312
Aqp8	chr7:130605807-130611517	0.01	0.01	0.01	0.0565737	-2.50013	0.176761
Aqp9	chr9:70958465-71011096	0.01	0.01	0.01	0.029255	-1.54868	0.341823
Aqr	chr2:113926896-114001075	5.02381	9.45629	4.95827	7.37957	0.338792	1.2647
Araf	chrX:20425668-20437647	34.862	33.5321	43.3581	37.6687	0.146823	1.10713
Arap2	chr5:62993684-63157416	0.01	0.0128655	0.01	0.01	0.363508	1.28655
Arap3	chr18:38132276-38158623	0.177484	0.257375	0.373437	0.338683	0.677112	1.59894
Arc	chr15:74499510-74503000	6.49173	4.91274	1.2089	1.3233	-0.53252	0.691346
Arcn1	chr9:44550227-44575891	44.0155	63.4098	43.7383	53.1529	0.245443	1.18546
Arf1	chr11:59024913-59041769	691.871	446.08	715.374	389.746	0.242963	1.18342
Arf2	chr11:103828038-103846664	61.2248	48.1929	127.966	85.0778	0.24361	1.18395
Arf3	chr15:98568056-98593549	142.081	84.0253	135.312	246.416	-1.62262	0.324745
Arf4	chr14:27457682-27476744	193.161	162.214	187.007	119.66	0.392246	1.31244
Arf6	chr12:70473136-70476967	75.5242	58.7678	88.725	150.19	-1.12129	0.459683
Arfgap1	chr2:180701929-180717229	25.8964	21.978	14.9889	14.326	-0.171433	0.88796
Arfgap3	chr15:83130169-83180677	34.5486	32.7808	38.0764	42.246	-0.225694	0.855184
Arfgef1	chr1:10127587-10222751	3.88514	10.6556	4.92182	10.9091	0.307305	1.23739
Arfgef2	chr2:166631080-166723551	4.03126	5.13063	4.10853	5.87442	-0.167919	0.890126
Arfip2	chr7:112782714-112788930	29.4778	17.3735	27.3973	15.5843	0.0511999	1.03613
Arfrp1	chr2:181092394-181100109	25.5575	15.6784	28.4457	20.6865	-0.245447	0.843554
Arg1	chr10:24635012-24647276	0.01	0.0742293	0.0374454	0.0569865	2.28616	4.87756
Arglu1	chr8:8666575-8690537	65.2906	42.4938	57.4515	54.4737	-0.542838	0.686419
Arhgap15	chr2:43604343-44251473	0.01	0.01	0.01	0.01	0	1
Arhgap17	chr7:130422662-130513429	6.76999	8.17328	6.3448	9.31735	-0.282584	0.822117
Arhgap18	chr10:26492317-26638454	2.87789	6.46275	5.39458	10.0678	0.266971	1.20328
Arhgap19	chr19:41841077-41876574	7.4557	6.43398	7.78318	7.49475	-0.158153	0.896172
Arhgap1	chr2:91490274-91512477	36.129	31.9964	32.4554	31.9035	-0.150504	0.900936
Arhgap20	chr9:51573456-51661164	0.01	0.01	0.01	0.01	0	1
Arhgap21	chr2:20769545-20889348	5.44985	11.259	8.27057	14.6192	0.224985	1.16877
Arhgap23	chr11:97311473-97363714	13.6689	12.5767	11.4525	14.2582	-0.436273	0.739041
Arhgap24	chr5:102910409-103326956	2.83692	3.69762	2.84378	3.20507	0.209725	1.15647
Arhgap25	chr6:87408538-87483253	0.01	0.01	0.01	0.01	0	1
Arhgap26	chr18:39152798-39535939	0.0435194	0.0478524	0.0259901	0.0459142	-0.684046	0.622417
Arhgap27	chr11:103192797-103225006	0.163649	0.292679	0.613353	0.498291	1.13844	2.20143
Arhgap29	chr3:121656243-121719071	8.58436	15.5328	15.6314	24.5207	0.205982	1.15347
Arhgap31	chr16:38598455-38713148	5.17728	7.83758	4.30258	7.11594	-0.127638	0.915329
Arhgap32	chr9:31923720-32073096	0.759292	1.25245	0.555138	1.12026	-0.290889	0.817398
Arhgap33	chr7:31307244-31320079	0.728869	0.785104	0.866476	1.21928	-0.385574	0.765474
Arhgap36	chrX:46823626-46853427	0.01	0.01	0.01	0.01	0	1
Arhgap39	chr15:76554414-76648600	2.89939	2.95182	2.41066	3.00944	-0.294212	0.815518
Arhgap40	chr2:158338531-158376364	0.01	0.01	0.01	0.01	0	1
Arhgap42	chr9:8994952-9239013	3.57258	6.95668	4.40114	7.6422	0.165322	1.12142
Arhgap4	chrX:71139690-71156637	0.0494126	0.0607289	0.01	0.01	0.297504	1.22902
Arhgap6	chrX:165233030-165742372	0.0152865	0.0480072	0.654346	1.04452	0.976278	1.96738
Arhgap8	chr15:84550481-84602637	0.01	0.01	0.01	0.01	0	1
Arhgap9	chr10:126759019-126766999	0.415226	0.408912	1.8618	1.12112	0.709651	1.63541
Arhgdib	chr6:136872180-136890420	43.5789	22.4422	13.8499	5.87673	0.279374	1.21367
Arhgdig	chr17:26336127-26338295	6.57214	4.87633	2.26414	2.94169	-0.80825	0.571074
Arhgef10	chr8:14911662-15001085	6.51136	6.62404	6.16294	7.33256	-0.225946	0.855034
Arhgef10l	chr4:140070399-140221820	17.4112	11.1525	13.8974	13.985	-0.651714	0.636524
Arhgef11	chr3:87422672-87541955	3.31182	3.71011	4.33071	13.9902	-1.5279	0.346782
Arhgef15	chr11:68756655-68770360	0.174673	0.0705815	0.223162	0.270898	-1.58695	0.332874
Arhgef16	chr4:153652578-153674004	0.01	0.01	0.01	0.01	0	1
Arhgef17	chr7:108018259-108080675	9.5096	9.7291	7.55617	11.058	-0.516442	0.699094
Arhgef18	chr8:3393007-3456600	6.27671	6.30284	4.78448	6.04069	-0.330358	0.795339
Arhgef19	chr4:140798798-140813477	23.3006	16.4366	13.1554	13.0965	-0.496981	0.708588
Arhgef1	chr7:25688004-25711610	21.1743	17.9373	18.0906	21.0598	-0.458603	0.727691
Arhgef25	chr10:126619576-126627110	15.4039	12.8297	15.6879	11.7788	0.149651	1.1093
Arhgef26	chr3:62142698-62266143	0.777848	1.49513	0.238748	0.425065	0.110516	1.07961
Arhgef2	chr3:88420128-88451974	33.4687	34.9894	42.7434	56.8312	-0.346876	0.786285
Arhgef37	chr18:61653447-61696190	0.0369708	0.122491	0.079432	0.0470138	2.48485	5.59776
Arhgef40	chr14:52604507-52625922	9.36237	10.0412	12.0687	17.7988	-0.459524	0.727226
Arhgef5	chr6:43215642-43239319	6.47152	7.98134	10.6915	16.637	-0.335405	0.792562
Arhgef6	chrX:54484661-54591906	0.191644	0.592821	0.01	0.0487562	-0.656418	0.634452
Arhgef7	chr8:11728104-11835217	11.2587	9.75454	11.6769	11.049	-0.127153	0.915637
Arid1b	chr17:4995073-5347656	2.27604	3.52074	2.54399	4.7956	-0.285266	0.82059
Arid3a	chr10:79389787-79417763	0.981289	0.912682	0.759431	0.86243	-0.288054	0.819006
Arid5b	chr10:67558340-67741474	1.48649	2.7794	1.56009	3.53931	-0.278975	0.824176
Arih1	chr9:59236360-59334181	10.991	16.966	15.8093	21.7034	0.169176	1.12442
Arih2	chr9:108505273-108551711	18.529	13.888	21.4417	17.959	-0.160234	0.89488
Arl10	chr13:54676373-54682489	9.38054	5.12078	11.2574	7.60114	-0.306721	0.808477
Arl13a	chrX:130722039-130742569	0.01	0.01	0.01	0.01	0	1
Arl13b	chr16:62793514-62846866	4.63982	5.35984	6.40026	8.35729	-0.176784	0.884673
Arl16	chr11:120325639-120328914	12.2066	10.5489	15.409	15.9986	-0.264741	0.832348
Arl1	chr10:88194158-88205947	165.474	141.699	202.552	145.854	0.249992	1.1892
Arl2	chr19:6134388-6141137	125.338	60.8782	89.2275	77.9824	-0.847486	0.555752
Arl2bp	chr8:97190499-97198357	61.6826	60.2887	58.2936	65.6904	-0.205321	0.867346
Arl3	chr19:46605598-46647575	143.925	82.7512	78.6532	92.3352	-1.02984	0.489764
Arl4a	chr12:40759877-40764574	2.04933	2.71944	0.566952	0.573708	0.391067	1.31136
Arl4c	chr1:90594800-90598766	51.2152	37.8125	47.7018	32.0472	0.136137	1.09896
Arl4d	chr11:101526854-101529146	6.82518	6.27286	5.66125	3.70446	0.490114	1.40456
Arl5a	chr2:52253470-52280394	8.64981	20.5521	11.89	24.994	0.176712	1.1303
Arl5b	chr2:14976988-15000818	1.73332	2.35061	2.44433	2.53873	0.384829	1.30571
Arl5c	chr11:97850893-97857487	1.59718	0.764477	3.26524	2.08079	-0.412924	0.7511
Arl6	chr16:59613146-59639165	17.6394	16.8138	17.8158	14.7882	0.199555	1.14834
Arl6ip1	chr7:125262403-125273139	125.461	94.3061	137.745	96.7376	0.0980353	1.07031
Arl6ip4	chr5:124566116-124568204	100.453	63.6047	119.79	67.1073	0.17665	1.13026
Arl6ip5	chr6:97160785-97183309	432.838	298.286	679.065	382.29	0.291751	1.22413
Arl8b	chr6:108733052-108773717	50.6377	55.1263	69.2936	58.6048	0.364232	1.2872
Arl9	chr5:77433079-77438502	0.01	0.01	0.486527	1.31384	-1.4332	0.370309
Armc10	chr5:21151801-21168410	29.6051	25.4978	38.5896	29.8769	0.153709	1.11243
Armc1	chr3:19032143-19063065	25.4493	24.9768	38.5826	32.4086	0.224536	1.1684
Armc3	chr2:19120744-19231870	0.01	0.01	0.01	0.025872	-1.37139	0.386519
Armc4	chr18:7088230-7297899	0.01	0.01	0.01	0.01	0	1
Armc6	chr8:72744091-72758321	19.7207	12.8842	10.6642	9.7468	-0.484333	0.714827
Armc7	chr11:115336990-115351780	4.27703	3.88113	5.73285	3.85567	0.432138	1.34923
Armc9	chr1:88051354-88174859	3.12847	3.99154	1.19603	1.28197	0.251379	1.19034
Armcx1	chrX:131252476-131256451	5.02361	6.85881	4.71744	4.96443	0.37561	1.29739
Armcx2	chrX:131338680-131343760	39.4784	40.2422	40.0284	36.3878	0.165215	1.12133
Armcx4	chrX:131221057-131232311	0.262462	0.605859	0.0316417	0.0400909	0.865426	1.82188
Armcx5	chrX:132277230-132281865	2.29622	3.1931	3.09481	5.49276	-0.351984	0.783506
Armcx6	chrX:131282993-131285958	3.32827	1.99454	2.62	2.27709	-0.536341	0.689517
Arnt2	chr7:91394784-91558548	0.576712	0.958318	0.79014	1.06121	0.307123	1.23724
Arnt	chr3:95238311-95301161	7.6025	9.94127	5.74179	8.26155	-0.137956	0.908806
Arntl2	chr6:146754051-146782051	1.2088	1.71389	1.49346	1.34465	0.655127	1.57475
Arpc1a	chr5:145844737-145869625	73.7594	81.7231	51.3646	78.5018	-0.464034	0.724956
Arpc1b	chr5:145875124-145889055	282.727	268.901	220.697	266.792	-0.345983	0.786772
Arpc2	chr1:74283123-74314787	241.911	213.435	228.335	285.874	-0.504907	0.704706
Arpc3	chr5:122841936-122856187	356.673	218.882	401.704	212.133	0.216715	1.16208
Arpc5	chr1:154613671-154622710	152.981	127.952	185.327	137.89	0.168805	1.12413
Arpc5l	chr2:38863658-38871392	97.3055	72.087	122.716	77.7138	0.226298	1.16983
Arpp19	chr9:74885420-74908120	15.2959	26.4203	22.4339	35.9734	0.107252	1.07717
Arr3	chrX:97800835-97813832	0.01	0.01	0.01	0.01	0	1
Arrb1	chr7:106683995-106755281	4.1576	3.71593	4.284	4.18286	-0.127559	0.915379
Arrb2	chr11:70246081-70254330	22.4685	17.1983	16.8227	17.9362	-0.478103	0.717921
Arrdc1	chr2:24780871-24790801	6.44172	4.41585	9.67837	8.71022	-0.3927	0.761703
Arrdc2	chr8:73359036-73363619	3.09443	2.87457	2.22074	1.60486	0.362266	1.28544
Arrdc3	chr13:81022682-81035303	1.72542	3.4055	2.13901	2.85177	0.566005	1.48042
Arrdc5	chr17:56433533-56439709	0.01	0.01	0.01	0.01	0	1
Arsb	chr13:94541633-94712971	4.95394	4.40108	4.15034	3.24698	0.183412	1.13557
Arsg	chr11:109334687-109434643	0.501933	0.493001	0.186467	0.429535	-1.22976	0.426388
Arsi	chr18:61071893-61077422	0.01	0.01	0.01	0.01	0	1
Arsj	chr3:126066769-126143292	10.5768	14.4017	6.33191	7.93438	0.119859	1.08663
Arsk	chr13:76197869-76236108	1.73523	3.64865	1.6831	2.10059	0.752562	1.68478
Art1	chr7:109250256-109259662	0.01	0.01	0.01	0.01	0	1
Art2b	chr7:108727373-108729675	0.01	0.01	0.01	0.01	0	1
Art3	chr5:92760866-92843653	0.225137	0.485748	0.0353409	0.01	2.93074	7.62501
Art4	chr6:136796971-136806121	0.01	0.01	0.01	0.01	0	1
Art5	chr7:109245392-109248743	0.01	0.160981	0.01	0.123588	0.381352	1.30256
Artn	chr4:117598764-117602368	0.280969	0.236558	0.0301432	0.01	1.34362	2.53787
Arv1	chr8:127246038-127258023	7.83113	5.46438	5.90645	4.34785	-0.0771736	0.947913
Arvcf	chr16:18348274-18407167	3.72203	2.71703	5.53615	6.56937	-0.700931	0.615175
Arx	chrX:90531845-90543694	0.01	0.01	0.01	0.01	0	1
Arxes2	chrX:132528358-132529898	4.51943	3.49585	0.0452958	0.162653	-2.21485	0.215409
As3mt	chr19:46781932-46815585	3.91077	4.73777	0.469903	0.792704	-0.477664	0.718139
Asap2	chr12:21117616-21276032	0.863522	1.79996	1.01319	1.53444	0.460853	1.37636
Asap3	chr4:135762279-135802488	1.85111	1.76696	1.15695	1.38267	-0.324252	0.798712
Asb10	chr5:24038514-24046266	0.01	0.01	0.01	0.0338857	-1.76068	0.295109
Asb11	chrX:160876032-160897032	0.01	0.01	0.01	0.01	0	1
Asb12	chrX:92665537-92673468	0.01	0.01	0.01	0.01	0	1
Asb14	chr14:27707789-27728443	0.01	0.0582675	0.0276269	0.01	4.00877	16.0976
Asb15	chr6:24478143-24523164	0.0109226	0.0227556	0.01	0.01	1.05891	2.08336
Asb16	chr11:102130136-102139375	0.01	0.01	0.01	0.01	0	1
Asb17	chr3:153507210-153516579	0.01	0.01	0.01	0.01	0	1
Asb18	chr1:91849252-91911152	0.01	0.01	0.01	0.01	0	1
Asb1	chr1:93437141-93456167	5.50554	5.03545	7.93742	7.61832	-0.0695661	0.952925
Asb2	chr12:104559351-104594211	0.141666	0.0748617	0.01	0.01	-0.920194	0.528438
Asb3	chr11:30854397-31002704	4.74873	5.83586	3.47555	5.11639	-0.260481	0.83481
Asb4	chr6:5333385-5383021	0.114139	0.180655	0.052432	0.138676	-0.740753	0.598427
Asb6	chr2:30678617-30683820	37.5241	23.4131	39.0221	33.2771	-0.45074	0.731667
Asb7	chr7:73789456-73834447	3.02658	3.33345	4.43853	5.20574	-0.0906937	0.939071
Asb8	chr15:97965070-97996009	28.3402	20.9227	35.3152	23.5497	0.1468	1.10711
Asb9	chrX:160935834-160977684	0.01	0.01	0.01	0.01	0	1
Ascc1	chr10:59465552-59562738	25.814	18.3362	23.1235	18.8312	-0.197224	0.872227
Ascl1	chr10:86953785-86956405	0.01	0.01	0.01	0.01	0	1
Ascl2	chr7:150152726-150155169	0.01	0.01	0.01	0.01	0	1
Ascl3	chr7:116870978-116875246	0.477911	0.01	0.01	0.01	-5.57867	0.0209244
Asf1a	chr10:53316766-53329021	25.2377	21.021	33.7411	22.8094	0.301129	1.23211
Asf1b	chr8:86479592-86494094	76.7725	46.0692	75.9707	40.3974	0.174394	1.12849
Asgr1	chr11:69867625-69871397	1.32129	0.807958	4.12078	3.01261	-0.257691	0.836426
Ash1l	chr3:88769733-88883297	1.46317	3.93699	3.14762	9.31464	-0.137243	0.909255
Ash2l	chr8:26926472-26958166	31.6321	33.959	25.6536	24.9565	0.14215	1.10355
Asl	chr5:130487372-130500201	27.1284	22.0805	14.8709	14.7093	-0.281268	0.822867
Asna1	chr8:87541829-87549177	149.978	95.1386	56.9074	162.237	-2.16806	0.22251
Asns	chr6:7625170-7643182	61.6239	60.4838	72.1365	74.8671	-0.0805437	0.945701
Asnsd1	chr1:53401460-53409596	25.4041	53.4388	24.1327	38.9368	0.382681	1.30376
Aspa	chr11:73118489-73138139	0.688781	0.849445	0.121747	0.0543434	1.46618	2.76289
Aspdh	chr7:51720804-51723121	0.01	0.01	0.01	0.01	0	1
Aspg	chr12:113344893-113365784	0.0348236	0.01	0.01	0.01	-1.80007	0.287161
Asphd1	chr7:134089521-134093095	0.01	0.01	0.01	0.01	0	1
Asphd2	chr5:112814465-112821233	0.221335	0.0682041	0.01	0.10472	-5.08677	0.0294259
Aspn	chr13:49639811-49662931	2.9017	5.73551	0.0563735	0.0335779	1.73053	3.3185
Aspscr1	chr11:120534286-120570760	60.5002	38.4923	36.9055	28.5557	-0.282313	0.822272
Asrgl1	chr19:9186208-9210056	3.6559	2.34511	0.93692	0.41544	0.532715	1.44665
Ass1	chr2:31325789-31376190	148.98	138.056	30.5757	31.1572	-0.137045	0.90938
Aste1	chr9:105297721-105308086	2.97846	2.2186	2.323	2.94434	-0.766872	0.58769
Astl	chr2:127164374-127183391	0.01	0.01	0.01	0.01	0	1
Astn1	chr1:160292434-160621917	0.01	0.01	0.01	0.01	0	1
Astn2	chr4:65041836-66065517	0.01386	0.0206602	0.01	0.01	0.575927	1.49063
Asxl1	chr2:153171874-153229743	7.30891	9.35694	7.53996	9.43443	0.033002	1.02314
Asxl3	chr18:22503589-22688728	0.01	0.01	0.01	0.01	0	1
Asz1	chr6:18000963-18059061	0.01	0.01	0.01	0.01	0	1
Atad1	chr19:32747052-32786788	31.942	43.1058	38.4124	46.3448	0.161592	1.11852
Atad3a	chr4:155114748-155135207	34.5129	25.5504	19.8372	19.1452	-0.382564	0.767073
Atat1	chr17:36034540-36047013	10.9825	8.53253	9.41088	6.18884	0.2405	1.1814
Ate1	chr7:137535007-137663883	5.66786	7.97438	6.11119	11.928	-0.472259	0.720835
Atf1	chr15:100058289-100091679	35.656	37.4325	39.1559	36.0665	0.188717	1.13975
Atf3	chr1:192994175-193007212	7.60496	8.61518	36.4851	23.0462	0.842719	1.79343
Atf4	chr15:80085613-80087975	316.626	369.327	469.873	554.71	-0.0173439	0.98805
Atf5	chr7:52067625-52072028	96.2434	87.3956	127.841	146.465	-0.335332	0.792602
Atf6b	chr17:34784090-34792019	37.7891	23.0857	14.5553	26.4993	-1.57538	0.335555
Atf7	chr15:102367074-102455852	0.881172	1.29795	1.66547	2.93521	-0.258795	0.835786
Atf7ip2	chr16:10192998-10243144	0.01	0.0391258	0.01	0.01	1.96812	3.91258
Atf7ip	chr6:136467371-136555900	3.84931	6.70255	4.03817	6.21993	0.176914	1.13046
Atg10	chr13:91074953-91363592	5.57248	5.49855	8.79303	6.3833	0.44279	1.35923
Atg12	chr18:46892070-46901233	17.7032	25.2097	27.822	31.2324	0.343151	1.26852
Atg13	chr2:91514768-91550749	15.42	10.9745	18.1473	11.0635	0.2233	1.1674
Atg14	chr14:48160567-48188109	2.48478	2.36974	2.71352	3.46283	-0.420175	0.747334
Atg16l1	chr1:89652585-89689003	9.74779	9.04831	9.24971	8.11434	0.0815076	1.05812
Atg16l2	chr7:108438129-108450602	5.66389	3.33766	5.14593	5.10608	-0.751741	0.593886
Atg2b	chr12:106851748-106923451	2.39576	3.50953	1.70804	2.32928	0.103252	1.07419
Atg4a	chrX:137491455-137598813	7.73919	9.65764	10.512	10.9673	0.258317	1.19608
Atg4b	chr1:95651609-95686106	18.3197	15.5852	18.1416	16.6666	-0.110877	0.926025
Atg4d	chr9:21069728-21079281	9.35145	7.93737	8.3539	7.83748	-0.144469	0.904712
Atg7	chr6:114593118-114810632	9.26706	7.36794	9.02297	9.59288	-0.419212	0.747833
Atic	chr1:71603729-71625977	69.2439	75.8509	39.0468	44.4791	-0.056444	0.961631
Atl1	chr12:70994091-71065072	0.428018	0.213421	0.169698	0.327661	-1.9532	0.258243
Atm	chr9:53245226-53344776	0.606802	2.03166	0.755044	1.8234	0.471363	1.38642
Atmin	chr8:119467292-119484345	5.39632	6.12713	4.17506	5.93217	-0.323527	0.799114
Atn1	chr6:124692561-124706505	30.2273	32.6181	58.7184	96.2591	-0.60329	0.658251
Atoh1	chr6:64679139-64681229	0.01	0.01	0.01	0.01	0	1
Atoh7	chr10:62562903-62563353	0.01	0.01	0.01	0.01	0	1
Atoh8	chr6:72156171-72185571	16.7654	12.1055	5.25588	4.89624	-0.367566	0.775089
Atox1	chr11:55260144-55274640	188.406	279.278	159.221	268.079	-0.183771	0.880399
Atp10a	chr7:65913571-66084796	3.53314	2.92682	5.6002	6.76687	-0.544627	0.685569
Atp10b	chr11:42963378-43075787	0.01	0.0137419	0.0108788	0.01	0.580101	1.49495
Atp11a	chr8:12757015-12868728	9.80635	9.98033	8.66161	8.47624	0.056582	1.04
Atp11b	chr3:35653059-35755198	5.84019	9.50394	7.26905	20.2809	-0.777773	0.583266
Atp12a	chr14:56983904-57007388	0.01	0.01	0.01	0.01	0	1
Atp13a1	chr8:72315061-72331647	15.5909	15.7434	8.84514	11.836	-0.406182	0.754618
Atp13a5	chr16:29231999-29378818	0.01	0.01	0.01	0.01	0	1
Atp1a1	chr3:101380141-101408630	83.2275	89.4204	44.0138	52.4413	-0.149204	0.901748
Atp1a2	chr1:174201839-174228195	0.050229	0.229587	0.331707	0.634435	1.25689	2.3898
Atp1a3	chr7:25763185-25790956	2.44287	1.74616	14.1054	7.87485	0.356532	1.28034
Atp1b1	chr1:166367229-166388486	34.9533	31.1287	14.9462	13.9042	-0.0629253	0.957321
Atp1b2	chr11:69413251-69419462	0.0638693	0.168617	0.131776	0.103549	1.74833	3.35969
Atp1b3	chr9:96233094-96264718	116.062	126.861	113.043	100.978	0.291184	1.22364
Atp1b4	chrX:35669298-35689961	0.01	0.01	0.01	0.01	0	1
Atp2a2	chr5:122903521-122952234	48.874	64.9737	37.7017	54.0715	-0.10945	0.926941
Atp2a3	chr11:72774670-72806545	0.0897756	0.256965	0.0738999	0.0657441	1.68589	3.21739
Atp2b2	chr6:113695661-113992074	0.01	0.01	0.01	0.01	0	1
Atp2b3	chrX:70748424-70818609	0.01	0.0140799	0.01	0.01	0.493637	1.40799
Atp2b4	chr1:135599250-135650324	2.99455	5.04668	5.09099	6.7834	0.338933	1.26482
Atp4a	chr7:31497227-31510553	0.01	0.01	0.01	0.01	0	1
Atp4b	chr8:13386208-13396778	0.01	0.01	0.01	0.01	0	1
Atp5a1	chr18:78012506-78021607	373.971	333.319	195.782	197.499	-0.17862	0.883548
Atp5b	chr10:127520362-127527444	1148.14	989.502	891.613	796.824	-0.0523675	0.964353
Atp5c1	chr2:9977658-10002137	425.276	346.91	438.236	286.69	0.318378	1.24693
Atp5e	chr2:174286575-174289602	462	570.144	474.468	557.985	0.0695179	1.04937
Atp5f1	chr3:105745595-105763166	282	242.131	390.109	249.487	0.425005	1.34258
Atp5g2	chr15:102493298-102501478	1283.78	720.111	1334.78	673.468	0.152814	1.11174
Atp5g3	chr2:73746503-73749383	1569.4	951.894	1931.34	919.729	0.348981	1.27366
Atp5h	chr11:115277010-115281233	880.848	543.442	934.442	476.942	0.273524	1.20876
Atp5j2	chr5:145944574-145952461	827.755	563.004	845.399	603.932	-0.0708124	0.952102
Atp5j	chr16:84828115-84835870	361.02	348.153	540.885	331.557	0.653708	1.57321
Atp5k	chr5:108862271-108863397	563.887	597.056	618.631	774.575	-0.241866	0.845651
Atp5o	chr16:91925467-91931875	660.688	374.769	743.694	358.261	0.235731	1.1775
Atp5s	chr12:70825948-70845645	2.22625	4.42507	2.37577	3.17068	0.574688	1.48936
Atp5sl	chr7:26404432-26410569	6.91526	4.24293	10.4948	5.78596	0.154324	1.1129
Atp6ap1	chrX:71542435-71550060	119.621	111.403	117.889	110.812	-0.0133676	0.990777
Atp6ap1l	chr13:91023053-91044960	0.01	0.01	0.087546	0.01	3.13004	8.75459
Atp6v0a1	chr11:100870765-100925031	11.0994	10.3533	10.3834	10.371	-0.0986671	0.933895
Atp6v0a2	chr5:125079632-125204825	16.5629	14.3284	20.0331	21.3632	-0.30182	0.811228
Atp6v0b	chr4:117556934-117559934	365.438	203.711	490.38	256.664	0.0909164	1.06505
Atp6v0c	chr17:24300832-24306374	640.651	382.245	855.293	452.165	0.174528	1.1286
Atp6v0e2	chr6:48487567-48491799	5.20061	4.2603	4.07404	2.82858	0.238656	1.17989
Atp6v0e	chr17:26813340-26836591	389.586	266.97	433.64	349.89	-0.235668	0.849292
Atp6v1b1	chr6:83693010-83708804	0.01	0.01	0.01	0.01	0	1
Atp6v1b2	chr8:71612634-71637616	38.9502	37.29	48.9275	53.4931	-0.191549	0.875665
Atp6v1c1	chr15:38591658-38622199	69.5038	69.4741	94.5697	83.398	0.180749	1.13347
Atp6v1c2	chr12:17291526-17331536	0.474415	0.207517	1.88814	2.28512	-1.46822	0.361428
Atp6v1d	chr12:79943968-79962625	96.8007	75.7443	116.17	77.4331	0.231335	1.17392
Atp6v1e1	chr6:120745261-120772703	147.427	94.3665	214.418	121.335	0.177776	1.13114
Atp6v1e2	chr17:87343448-87347227	0.01	0.01	0.01	0.01	0	1
Atp6v1f	chr6:29417782-29420509	170.19	108.441	286.891	191.695	-0.0685459	0.953599
Atp6v1g1	chr4:63205798-63211735	683.234	488.034	558.573	373.249	0.0962093	1.06896
Atp6v1g2	chr17:35373540-35375712	0.437636	0.292882	0.315796	0.281059	-0.411292	0.75195
Atp6v1g3	chr1:140170314-140186039	0.01	0.01	0.0293823	0.01	1.55495	2.93824
Atp6v1h	chr1:5073253-5152630	35.4188	39.3233	32.4063	34.9751	0.0408152	1.02869
Atp7b	chr8:23104819-23170546	0.033599	0.0204993	0.0267403	0.01	0.706172	1.63147
Atp8b1	chr18:64688632-64820654	0.01	0.01	0.01	0.01	0	1
Atp8b2	chr3:89743402-89767254	20.0137	16.0907	31.9952	34.6875	-0.431321	0.741582
Atp8b3	chr10:79982329-80001869	0.0928759	0.153824	0.0143847	0.01	1.25244	2.38244
Atp8b5	chr4:43280030-43386703	0.0934891	0.0216476	0.0327367	0.0664681	-3.13234	0.114044
Atp9a	chr2:168459937-168567636	0.299196	0.227828	0.0171402	0.0218519	-0.743521	0.59728
Atp9b	chr18:80930879-81130797	9.0107	8.8413	6.3959	6.76442	-0.1082	0.927745
Atr	chr9:95758015-95852063	0.963306	2.31576	0.924048	2.09179	0.0867214	1.06195
Atrip	chr9:108962260-108976638	4.76779	5.34853	3.86741	5.2077	-0.263457	0.833089
Atrn	chr2:130732231-130856062	3.58526	5.30515	3.26263	4.47778	0.108568	1.07816
Atxn10	chr15:85166810-85294266	81.9034	85.6753	78.5396	76.9826	0.0938438	1.06721
Atxn1	chr13:45645124-46060360	1.48778	1.76636	1.44062	2.12027	-0.30994	0.806675
Atxn1l	chr8:112250350-112261639	5.22045	7.09275	8.6853	12.7036	-0.106419	0.928891
Atxn2l	chr7:133635221-133646816	18.2812	21.6921	16.501	24.0362	-0.295846	0.814595
Atxn7	chr14:14845004-14939815	0.849437	2.09261	1.17481	2.53177	0.193006	1.14314
Atxn7l2	chr3:108005145-108013445	2.92405	2.96474	2.8065	6.98951	-1.29648	0.407118
Atxn7l3	chr11:102150613-102157943	24.4171	28.4347	32.0316	55.7355	-0.57934	0.66927
Atxn7l3b	chr10:112362483-112366082	37.8769	41.0744	46.4114	45.65	0.140786	1.10251
AU015836	chrX:91213994-91220809	0.01	0.01	0.01	0.01	0	1
AU016765	chr17:64863428-64904930	0.01	0.01	0.01	0.01	0	1
AU018091	chr7:3154659-3169204	2.16441	2.20049	5.43416	7.76575	-0.491217	0.711425
AU022252	chr4:118897742-118905329	8.52016	6.7682	8.00319	6.06175	0.0687325	1.04879
AU022751	chrX:5658335-5660538	0.01	0.01	0.024855	0.01	1.31354	2.48551
AU040320	chr4:126430798-126546938	15.3346	13.8127	16.3985	19.0618	-0.367916	0.774901
AU041133	chr10:81590757-81615810	0.187653	1.95369	0.625788	3.0877	1.07728	2.11005
Auh	chr13:52930478-53025046	13.9146	9.80838	13.5051	8.2321	0.209659	1.15641
Aurkaip1	chr4:155205377-155207207	0.01	83.7789	0.01	60.5352	0.468813	1.38397
Aurkc	chr7:6948095-6955802	0.01	0.01	0.0473378	0.01	2.24299	4.73377
Auts2	chr5:131913551-133018213	1.03311	1.63779	0.441754	0.961012	-0.456555	0.728724
AV320801	chrX:131702162-131712171	0.0220379	0.01	0.0835695	0.142205	-1.90691	0.266663
Avil	chr10:126437764-126458050	0.039614	0.164145	0.452824	0.604815	1.63335	3.10233
Avp	chr2:130406412-130408277	0.01	0.01	0.01	0.01	0	1
Avpi1	chr19:42197764-42203483	117.338	92.1691	182.683	125.654	0.191571	1.14201
Avpr1b	chr1:133495690-133508577	0.01	0.01	0.01	0.01	0	1
Avpr2	chrX:71137440-71139767	0.01	0.01	0.01	0.01	0	1
AW011738	chr4:155577392-155580137	0.0692882	0.073216	0.0632535	0.0562037	0.250029	1.18923
AW112010	chr19:11122101-11125056	0.01	0.01	0.01	0.01	0	1
AW146154	chr7:48734243-48755260	1.13749	1.9949	1.02308	2.46347	-0.45731	0.728343
AW209491	chr13:14722511-14730469	8.15068	8.25191	11.736	9.59945	0.307725	1.23775
AW549877	chr15:3932034-3945752	5.96035	9.21392	8.82104	11.4006	0.258329	1.19609
AW551984	chr9:39394980-39411709	0.01	0.01	0.01	0.01	0	1
Awat1	chrX:97767585-97773545	0.01	0.01	0.01	0.01	0	1
Axin1	chr17:26275630-26332756	26.205	20.9987	26.4965	19.9509	0.0898059	1.06423
Axin2	chr11:108781662-108812095	0.0887124	0.114061	0.0594992	0.0350221	1.1272	2.18434
Axl	chr7:26541518-26573752	164.53	131.503	126.111	97.4455	0.0487717	1.03438
AY074887	chr9:54798063-54798761	0.01	0.402713	0.01	0.01	5.33168	40.2713
AY702102	chr2:169787512-169788687	0.01	0.01	0.01	0.01	0	1
AY702103	chr17:50378532-50385641	0.01	0.01	0.01	0.01	0	1
AY761184	chr8:22812995-22814119	0.01	0.01	0.01	0.01	0	1
AY761185	chr8:22083372-22084427	0.01	0.01	0.01	0.01	0	1
Aym1	chr5:113786313-113786841	0.01	0.01	0.01	0.01	0	1
Azgp1	chr5:138422748-138431460	0.01	0.01	0.01	0.01	0	1
Azi2	chr9:117949639-117978912	7.82679	13.0308	10.6476	15.9829	0.149432	1.10913
Azin1	chr15:38417184-38449021	46.7561	59.115	115.864	114.64	0.353692	1.27783
B130006D01Rik	chr11:95584899-95588087	0.01	0.01	0.01	0.01	0	1
B130024G19Rik	chr7:77510268-77556032	0.01	0.0583789	0.01	0.01	2.54545	5.8379
B230118H07Rik	chr2:101400937-101469143	12.5724	12.3196	11.7451	9.6134	0.259636	1.19718
B230216G23Rik	chr6:142361950-142368260	0.133076	0.212525	0.304601	0.543854	-0.160917	0.894456
B230217C12Rik	chr11:97702093-97704357	0.657457	2.13029	0.620031	0.594737	1.75617	3.378
B230219D22Rik	chr13:55794484-55804861	11.1573	19.496	14.5832	19.1672	0.410858	1.32948
B230307C23Rik	chr16:98218511-98237921	0.891847	1.45979	1.79819	2.10138	0.486101	1.40065
B2m	chr2:121973422-121978818	520.803	446.359	1084.49	647.663	0.521168	1.43512
B3galnt1	chr3:69377840-69402882	6.1252	7.46695	0.0248177	0.138959	-2.19946	0.217719
B3galnt2	chr13:14046940-14091335	8.38329	10.5232	9.38623	8.60956	0.452591	1.3685
B3galt2	chr1:145487826-145497067	0.01	0.01	0.01	0.01	0	1
B3galt5	chr16:96457407-96541465	0.01	0.01	0.01	0.01	0	1
B3galt6	chr4:155363574-155366787	8.12679	4.07077	6.96407	4.19014	-0.264452	0.832515
B3gat1	chr9:26559146-26568923	0.01	0.01	0.01	0.01	0	1
B3gat3	chr19:8994882-9001726	21.2587	12.9781	17.8599	15.6266	-0.519254	0.697733
B3gnt2	chr11:22734738-22760336	16.3656	15.7061	33.7745	30.3318	0.0957618	1.06863
B3gnt4	chr5:123960468-123961891	0.344116	0.310507	0.266776	0.0595951	2.01409	4.03926
B3gnt5	chr16:19760326-19772846	0.0439836	0.212747	0.01	0.01	2.2741	4.83696
B3gnt6	chr7:105340924-105347985	0.01	0.01	0.01	0.01	0	1
B3gnt7	chr1:88199795-88203880	0.01	0.01	0.01	0.01	0	1
B3gntl1	chr11:121477521-121534465	3.37159	2.73936	3.53179	3.15426	-0.136492	0.909729
B430306N03Rik	chr17:48455486-48465836	0.01	0.01	0.01	0.01	0	1
B4galnt1	chr10:126602211-126609396	7.27094	4.58525	7.42452	4.16846	0.167642	1.12322
B4galnt3	chr6:120153827-120244577	0.0137439	0.0336986	0.0434811	0.0258683	2.0431	4.1213
B4galnt4	chr7:148247172-148258018	1.66948	1.21611	0.663587	0.761563	-0.655803	0.634722
B4galt2	chr4:117545604-117556081	22.2391	22.9043	14.3712	24.7863	-0.743842	0.597147
B4galt3	chr1:173200458-173207026	10.735	6.73267	11.169	8.51394	-0.28147	0.822752
B4galt5	chr2:167123944-167174678	21.145	15.3307	37.9488	32.0207	-0.218844	0.859254
B4galt6	chr18:20843099-20904905	8.15991	10.5662	14.9532	15.4633	0.324437	1.25218
B4galt7	chr13:55701471-55711315	20.1249	15.9772	23.2941	16.1636	0.194249	1.14413
B630005N14Rik	chr6:13575674-13627966	5.54377	8.29443	9.4448	11.3631	0.314511	1.24359
B930041F14Rik	chr4:155068450-155070592	6.72889	4.09983	0.892288	1.48108	-1.44587	0.367071
Baalc	chr15:38765454-38784462	1.80905	2.33651	3.83294	5.79602	-0.227488	0.854121
Bace1	chr9:45646611-45670567	10.9914	9.08731	14.1455	12.3174	-0.0748045	0.949471
Bace2	chr16:97578334-97660619	0.336588	0.419544	15.8908	10.0239	0.982586	1.976
Bach1	chr16:87699198-87733591	2.90355	4.99138	6.32881	9.76634	0.155737	1.11399
Bach2	chr4:32504409-32673083	0.0662936	0.144323	0.01	0.01	1.12236	2.17703
Bad	chr19:7016350-7026395	75.9166	56.7671	83.8126	74.2036	-0.243682	0.844587
Bag1	chr4:40883430-40895327	255.138	217.654	304.284	229.093	0.180244	1.13308
Bag2	chr1:33802328-33814595	44.798	37.466	27.98	18.2502	0.358631	1.28221
Bag3	chr7:135667096-135690493	40.7009	42.0161	38.651	44.5505	-0.159054	0.895612
Bag6	chr17:35272122-35284267	53.3414	53.2641	30.7832	38.9839	-0.342827	0.788495
Bahd1	chr2:118727350-118750260	5.79937	4.42088	6.3461	6.61907	-0.452321	0.730866
Baiap2	chr11:119804405-119868096	36.8406	34.3272	30.6482	35.4221	-0.310792	0.806199
Baiap2l1	chr5:145025393-145118981	9.73151	13.1978	26.6982	37.5528	-0.0526161	0.964186
Baiap2l2	chr15:79088624-79115939	0.0343173	0.100159	0.01	0.01	1.54528	2.91861
Baiap3	chr17:25379603-25393309	0.0682012	0.01	0.0271402	0.0798573	-4.32679	0.0498318
Bambi	chr18:3507954-3516402	0.112051	0.133653	0.013159	0.01	0.650387	1.56959
Banf1	chr19:5364632-5366876	415.184	318.511	371.95	341.691	-0.259991	0.835093
Banf2	chr2:143858837-143899715	0.01	0.01	0.01	0.01	0	1
Bank1	chr3:135716327-135989010	0.01	0.01	0.01	0.0234052	-1.22683	0.427255
Banp	chr8:124474391-124553160	5.73398	4.6471	5.14881	4.86326	-0.220891	0.858035
Bap1	chr14:32064674-32073115	21.9383	17.3454	24.7976	25.4516	-0.376454	0.770329
Bard1	chr1:71074108-71149546	2.43363	4.61031	3.57147	6.21336	0.122898	1.08892
Barhl2	chr5:106881541-106887185	0.01	0.01	0.01	0.01	0	1
Barx1	chr13:48758404-48761876	0.01	0.01	0.01	0.01	0	1
Batf2	chr19:6164457-6172475	0.0257939	0.0812057	0.0697354	0.01	4.45644	21.9544
Bax	chr7:52717064-52722268	430.971	273.074	294.172	197.316	-0.0821468	0.944651
Baz1b	chr5:135663192-135721999	10.4598	19.7976	13.2064	22.5679	0.147435	1.1076
Baz2b	chr2:59737419-59963797	1.01048	2.49779	1.5838	3.21669	0.283425	1.21708
BB014433	chr8:15041445-15046078	0.01	0.01	0.01	0.046353	-2.21266	0.215736
BB287469	chr12:89055024-89059124	0.142316	0.484185	0.231222	0.323596	1.28155	2.431
Bbc3	chr7:16894931-16903683	5.41521	3.96404	6.60435	6.12673	-0.341746	0.789086
Bbs2	chr8:96591853-96622711	2.66308	3.79378	1.36397	2.3922	-0.299986	0.81226
Bbs4	chr9:59169772-59201315	1.81684	2.90837	2.97423	3.67003	0.375504	1.29729
Bbx	chr16:50191956-50432502	2.81079	5.56605	2.56865	6.03441	-0.246524	0.842925
BC004004	chr17:29405732-29439832	44.4261	28.7701	38.8735	24.236	0.0547981	1.03871
BC005537	chr13:24893525-24904768	29.8001	49.4876	58.1222	84.1881	0.197223	1.14649
BC005624	chr2:30828352-30837461	97.7908	54.0316	88.9886	47.8334	0.0397068	1.0279
BC016579	chr16:45626960-45654231	0.01	0.01	0.01	0.01	0	1
BC017158	chr7:135414892-135441645	8.19555	5.64404	6.41567	4.97727	-0.171867	0.887693
[truncated: 13,481 more rows]

## Sheet: Dhx36 targets and TE
Supplementary Table S2. Translational profiling analysis in WT or Dhx36 KO C2C12 myoblasts.
[truncated: 79 more rows]

[truncated: 1 more sheets: TE-sig sites and rG4 ]
