# Supplementary material for: Translational control by DHX36 binding to 5′UTR G-quadruplex is essential for muscle stem-cell regenerative functions
Source: Nat Commun. 2021 Aug 19;12:5043. doi: 10.1038/s41467-021-25170-w (PMC8377060; doi:10.1038/s41467-021-25170-w)
Supplement: Supplementary file 7 — Supplementary Data 3 [file 41467_2021_25170_MOESM7_ESM.xlsx]

## Sheet: Averaged FPKM-total values
Supplementary Table S3. mRNA abundance analysis in WT or Dhx36 KO C2C12 myoblasts.
(Analysis using 15068 mRNAs with similar TE change trend in the two replicates)
Gene ID	Location	WT FPKM-total	KO FPKM-total	Log2(ΔFPKM-total)
0610009B22Rik	chr11:51498886-51502136	38.0891	36.4479	-0.0635425
0610010F05Rik	chr11:23473775-23533631	11.2462	10.5722	-0.089162
0610010K14Rik	chr11:70048705-70051416	68.1741	62.3464	-0.128917
0610011F06Rik	chr17:26012444-26014108	15.5644	10.2175	-0.607208
0610030E20Rik	chr6:72297310-72303154	4.23433	3.6346	-0.220337
0610037L13Rik	chr4:107562503-107570407	16.1768	13.2701	-0.285747
0610039K10Rik	chr2:163470585-163471536	0.01	0.0993457	3.31246
0610040J01Rik	chr5:64203733-64290858	0.0562976	0.01	-2.49307
1110001J03Rik	chr6:38484860-38489449	23.8707	28.6037	0.260961
1110004F10Rik	chr7:123236893-123248724	95.9937	95.0602	-0.0140983
1110007C09Rik	chr13:49298319-49311395	77.8952	125.791	0.691422
1110008P14Rik	chr2:32234620-32237435	58.422	88.8839	0.60541
1110012L19Rik	chrX:67639087-67642591	29.5971	18.4902	-0.678695
1110017D15Rik	chr4:41452041-41464366	0.01	0.294141	4.87844
1110025L11Rik	chr16:89063654-89064247	0.01	0.01	0
1110032F04Rik	chr3:68673507-68676085	0.0784528	0.01	-2.97182
1110034G24Rik	chr2:132516018-132576791	2.98368	2.17607	-0.455368
1110038F14Rik	chr15:76778973-76781161	37.3762	41.8004	0.161397
1110051M20Rik	chr2:91117984-91284799	16.2772	15.3308	-0.0864196
1110059E24Rik	chr19:21671802-21727281	38.5723	41.5405	0.106953
1110065P20Rik	chr4:124526728-124527974	47.8373	38.0441	-0.330463
1190002N15Rik	chr9:94418282-94438500	28.4262	35.4287	0.317697
1190005I06Rik	chr8:123132501-123158282	5.17219	3.93967	-0.3927
1300017J02Rik	chr9:103152859-103190627	0.01	0.01	0
1500009C09Rik	chr15:82082826-82091183	0.01	0.01	0
1500009L16Rik	chr10:83185609-83225507	0.01	0.01	0
1500012F01Rik	chr2:166888433-166891362	196.65	249.076	0.340956
1500015O10Rik	chr1:43787446-43799409	0.01	0.01	0
1600002H07Rik	chr17:24352000-24357714	7.66505	10.103	0.398417
1600002K03Rik	chr10:79635688-79637864	41.317	30.8686	-0.420595
1600012H06Rik	chr17:15080188-15082944	17.5392	17.8469	0.0250906
1600014C10Rik	chr7:38968235-38982584	6.95415	7.86293	0.177193
1600014K23Rik	chrX:82495015-82515630	0.01	0.01	0
1600015I10Rik	chr6:48879894-48883686	0.01	0.01	0
1600029I14Rik	chr9:99370839-99375170	0.01	0.01	0
1600029O15Rik	chr9:58050703-58056615	0.01	0.01	0
1700001C02Rik	chr5:30768449-30786460	0.01	0.01	0
1700001C19Rik	chr17:47549682-47574324	0.01	0.01	0
1700001F09Rik	chr14:44020916-44026344	0.0596416	0.0439629	-0.440032
1700001G17Rik	chr1:33726668-33727557	0.56724	0.01	-5.82589
1700001J11Rik	chr9:39858142-39860610	0.01	0.01	0
1700001K19Rik	chr12:111905898-111920829	0.01	0.01	0
1700001L05Rik	chr15:83184276-83197727	0.0477032	0.512641	3.42579
1700001O22Rik	chr2:30651082-30659184	0.01	0.098487	3.29993
1700001P01Rik	chr11:97632794-97637232	0.01	0.554015	5.79185
1700003E16Rik	chr6:83106397-83112969	1.57136	1.47867	-0.0877136
1700003E24Rik	chrX:90401559-90402210	0.01	0.01	0
1700003H04Rik	chr3:124268808-124284009	0.01	0.01	0
1700006A11Rik	chr3:124104072-124128946	0.01	0.0404111	2.01475
1700006E09Rik	chr11:101848369-101853578	0.01	0.01	0
1700007B14Rik	chr8:77972592-78508406	0.01	0.01	0
1700007G11Rik	chr5:98758322-99231038	1.33413	4.21142	1.65841
1700007K13Rik	chr2:28317520-28321844	0.816511	0.125394	-2.703
1700008O03Rik	chr7:51615414-51630400	0.01	0.105298	3.39641
1700008P02Rik	chr3:6615412-6620443	0.01	0.01	0
1700009N14Rik	chr4:39397325-39398811	0.449467	1.03522	1.20365
1700010B08Rik	chr2:173544915-173547587	0.01	0.01	0
1700010D01Rik	chrX:92927928-92928604	0.01	0.01	0
1700010I14Rik	chr17:9181197-9201184	0.01	0.0860137	3.10457
1700011A15Rik	chr15:101278175-101284340	0.01	0.01	0
1700011E24Rik	chr17:87788910-87827081	0.151674	0.01	-3.9229
1700011H14Rik	chr14:49846033-49865103	0.01	0.01	0
1700011I03Rik	chr18:57693479-57890719	0.01	0.01	0
1700011L22Rik	chr8:81734328-81772482	0.124635	0.0956945	-0.381201
1700011M02Rik	chrX:100104243-100104990	0.01	0.01	0
1700012A03Rik	chr6:32000287-32008915	0.01	0.01	0
1700012B07Rik	chr11:109649604-109689360	0.263239	0.01	-4.7183
1700012B09Rik	chr9:14562637-14575474	24.2516	173.824	2.84148
1700012L04Rik	chrX:8860889-8861414	0.01	0.01	0
1700012P22Rik	chr4:144008093-144028675	0.01	0.01	0
1700013D24Rik	chr6:124297611-124307104	0.01	0.01	0
1700013F07Rik	chr3:108340501-108347615	0.01	0.01	0
1700013G24Rik	chr4:137009210-137011376	0.115517	0.01	-3.53003
1700013H16Rik	chrX:51046077-51061008	0.01	0.143378	3.84175
1700015E13Rik	chr1:172238991-172242256	0.01	0.01	0
1700016C15Rik	chr1:179659944-179683436	0.362116	0.973238	1.42634
1700016D06Rik	chr8:11654923-11678750	0.01	0.01	0
1700016H13Rik	chr5:104077605-104084751	0.01	0.01	0
1700016K19Rik	chr11:75813413-75817071	0.01	0.01	0
1700017B05Rik	chr9:57100128-57110406	10.0357	6.71437	-0.579817
1700017D01Rik	chr19:11171305-11205368	0.01	0.01	0
1700017G19Rik	chr3:40403786-40421834	0.01	0.01	0
1700017N19Rik	chr10:100055019-100081025	0.01	0.01	0
1700018B08Rik	chr8:124054683-124065854	0.01	0.01	0
1700018B24Rik	chr3:48409652-48413022	0.01	0.01	0
1700018C11Rik	chr4:63268124-63283463	0.01	0.01	0
1700018F24Rik	chr5:145803858-145806547	0.01	0.01	0
1700019A02Rik	chr1:53215420-53244461	0.01	0.01	0
1700019B03Rik	chr8:3470861-3487178	0.01	0.01	0
1700019D03Rik	chr1:52981970-53009684	0.01	0.01	0
1700019G17Rik	chr6:85849043-85854932	0.0970603	0.0801606	-0.275988
1700019L03Rik	chr2:32632932-32639925	0.95947	1.17852	0.296667
1700019M22Rik	chr12:97284830-97285432	0.01	0.01	0
1700019N19Rik	chr19:58860292-58868904	0.01	0.01	0
1700020A23Rik	chr2:130230994-130231810	0.01	0.01	0
1700020L24Rik	chr11:83251195-83254734	0.798907	1.63576	1.03386
1700020N01Rik	chr10:21312950-21342181	0.01	0.01	0
1700020N15Rik	chrX:67198455-67199155	0.01	0.01	0
1700021F05Rik	chr10:43244926-43260800	45.5248	40.4856	-0.169244
1700021F07Rik	chr2:173348092-173354003	0.01	0.01	0
1700021K19Rik	chr16:32821787-32868452	9.00503	12.4597	0.468466
1700022I11Rik	chr4:42982817-42987197	0.0262968	0.01	-1.39489
1700023E05Rik	chr5:77445047-77490547	0.01	0.01	0
1700024G13Rik	chr14:33189687-33201559	0.01	0.01	0
1700024P04Rik	chr13:99754044-99754520	0.01	0.01	0
1700024P16Rik	chr4:104586060-104689468	2.07506	0.348303	-2.57474
1700025C18Rik	chr2:164904192-164916250	0.01	0.01	0
1700025F22Rik	chr19:11214172-11239810	0.01	0.01	0
1700026L06Rik	chr2:28547599-28555171	0.428117	0.328778	-0.380891
1700028I16Rik	chr10:82274867-82286987	0.01	0.0865093	3.11286
1700028K03Rik	chr5:107963729-107980561	0.0321039	0.01	-1.68275
1700028P14Rik	chr19:23633249-23727302	0.01	0.01	0
1700029F12Rik	chr13:97791818-97805209	0.01	0.01	0
1700029H14Rik	chr8:13550721-13562461	0.01	0.01	0
1700029I15Rik	chr2:92223074-92223760	0.721641	0.01	-6.17321
1700029J07Rik	chr8:47038959-47060606	0.183407	0.0563162	-1.70343
1700029P11Rik	chr15:81810969-81811993	0.01	0.01	0
1700030C10Rik	chr12:20810252-20821640	0.01	0.02374	1.24732
1700030F18Rik	chr15:99748778-99762089	0.01	0.01	0
1700030J22Rik	chr8:119493498-119502843	1.10798	0.953617	-0.21645
1700030K09Rik	chr8:74967778-74984440	2.55826	2.8009	0.130728
1700031F05Rik	chrX:100054525-100061692	0.01	0.01	0
1700034E13Rik	chr18:52805873-52823385	1.17049	0.01	-6.87097
1700034I23Rik	chr3:40704120-40706465	0.01	0.01	0
1700034J05Rik	chr6:146899822-146902943	0.01	0.01	0
1700034O15Rik	chr6:41634429-41635716	0.01	0.01	0
1700037C18Rik	chr16:3905797-3908689	2.25256	1.89415	-0.250015
1700037H04Rik	chr2:130972060-130985756	62.0927	84.5254	0.444961
1700039E15Rik	chr7:52538242-52544363	0.01	0.01	0
1700042G07Rik	chr4:115845976-115846902	0.01	0.01	0
1700047I17Rik2	chr12:56225514-56243069	13.7088	15.6399	0.190129
1700056E22Rik	chr1:185856910-185857877	2.02446	1.94298	-0.0592661
1700060C20Rik	chr2:158017743-158021470	0.01	0.01	0
1700061G19Rik	chr17:57015055-57028261	0.0414078	0.01	-2.0499
1700061I17Rik	chr3:116763439-116780683	0.01	0.0409049	2.03227
1700066B19Rik	chr18:35886642-35890523	0.0405103	0.0621954	0.618519
1700066M21Rik	chr1:57434463-57442266	9.44425	11.5996	0.296567
1700067K01Rik	chr8:86525604-86528669	0.01	0.0836279	3.06398
1700067P10Rik	chr17:48226581-48227870	0.01	0.01	0
1700069L16Rik	chr5:114142432-114174781	0.01	0.01	0
1700074P13Rik	chr6:40870458-40890556	0.01	0.01	0
1700080E11Rik	chr9:105045673-105047412	0.01	0.01	0
1700080O16Rik	chrX:49321871-49325949	0.01	0.01	0
1700084C01Rik	chr1:171859069-171864784	0.01	0.01	0
1700084J12Rik	chr15:33334963-33335694	0.01	0.01	0
1700084M14Rik	chrX:88820550-88821250	0.01	0.01	0
1700086L19Rik	chr12:75385262-75396937	0.01	0.01	0
1700088E04Rik	chr15:78965084-78971681	5.26028	8.56444	0.703219
1700091H14Rik	chr14:42668556-42674084	0.01	0.01	0
1700092K14Rik	chr11:114059571-114060513	0.01	0.01	0
1700092M07Rik	chr19:8815207-8815715	0.01	0.499395	5.64211
1700093K21Rik	chr11:23416202-23419942	2.06015	11.5883	2.49185
1700094D03Rik	chr3:89866717-89872269	0.866503	2.93162	1.75842
1700101E01Rik	chr2:28811000-28910586	0.01	0.01	0
1700106J16Rik	chr11:88107544-88108763	0.01	0.01	0
1700110I01Rik	chr14:3262412-3305842	0.01	0.827366	6.37045
1700112E06Rik	chr14:22838933-23875310	0.548554	0.01	-5.77756
1700113H08Rik	chr10:86520790-86693344	0.01	0.01	0
1700123I01Rik	chr19:6184409-6224219	0.01	0.01	0
1700123K08Rik	chr5:139003067-139005922	0.01	0.01	0
1700123L14Rik	chr6:96114496-96116199	0.01	0.01	0
1700123O20Rik	chr14:55305007-55309579	18.0855	17.1305	-0.0782662
1700128F08Rik	chr9:8221888-8241987	0.01	0.01	0
1700129C05Rik	chr14:59751876-59761730	0.01	0.01	0
1810009A15Rik	chr19:8963372-8965249	92.9536	83.2166	-0.159639
1810009J06Rik	chr6:40914770-40918426	0.01	0.01	0
1810011H11Rik	chr14:33599148-33631154	0.01	0.01	0
1810011O10Rik	chr8:25548087-25549418	4.63054	19.714	2.08997
1810013L24Rik	chr16:8830192-8859017	16.1857	30.9601	0.93569
1810022K09Rik	chr3:14606288-14611256	197.794	210.069	0.0868646
1810030O07Rik	chrX:12232009-12250672	19.0738	19.9251	0.0629947
1810032O08Rik	chr11:116532973-116537112	18.165	18.4537	0.0227487
1810037I17Rik	chr3:122627314-122629112	51.3647	65.7297	0.355768
1810041L15Rik	chr15:84209632-84277527	0.01	0.01	0
1810043G02Rik	chr10:77441394-77448183	15.4448	11.3729	-0.441521
1810043H04Rik	chr11:119960247-119961738	52.0732	57.091	0.132722
1810046K07Rik	chr9:51097790-51137022	0.01	0.01	0
1810055G02Rik	chr19:3708332-3717881	35.9902	39.8558	0.147186
1810064F22Rik	chr9:22011229-22018304	0.01	0.01	0
1810065E05Rik	chr11:58234612-58239525	0.01	0.103135	3.36646
2010001E11Rik	chr10:39640187-39646729	0.0897106	0.0344334	-1.38147
2010005H15Rik	chr16:36221647-36257513	0.01	0.493438	5.6248
2010012O05Rik	chr19:46764395-46777872	11.4671	14.4411	0.33268
2010016I18Rik	chr3:106284903-106288831	0.01	0.01	0
2010106E10Rik	chrX:109608882-109671952	0.01	0.01	0
2010107G12Rik	chr6:34895294-34927999	0.0478303	0.183587	1.94047
2010107G23Rik	chr10:61570403-61573761	1.2927	0.189026	-2.77373
2010109A12Rik	chr5:93635543-93642500	0.01	0.23061	4.52738
2010109I03Rik	chr15:74708765-74712134	0.01	0.01	0
2010111I01Rik	chr13:63066252-63427404	30.3214	33.7622	0.155073
2010300C02Rik	chr1:37668520-37776656	0.01	0.01	0
2200002D01Rik	chr7:30032539-30033486	64.0898	104.353	0.703305
2210010C04Rik	chr6:40980266-40985508	0.01	0.0370269	1.88857
2210011C24Rik	chr8:86534126-86535619	0.01	0.211865	4.40507
2210016F16Rik	chr13:58481406-58486586	0.426179	0.0545254	-2.96646
2210016L21Rik	chr5:115392210-115398549	27.2165	29.8405	0.13279
2210404O09Rik	chr17:22016536-22046893	3.473	4.49087	0.370813
2210407C18Rik	chr11:58421707-58426994	0.01	0.01	0
2210408I21Rik	chr13:77274796-77752940	1.97527	1.3454	-0.554015
2300002M23Rik	chr17:35704429-35705890	0.01	0.01	0
2300003K06Rik	chr11:99698461-99699380	0.01	0.01	0
2300005B03Rik	chr15:74573268-74577117	0.01	0.01	0
2300009A05Rik	chr9:63242253-63247051	12.6438	7.72941	-0.71
2310001K24Rik	chr2:163298280-163298739	0.01	0.324434	5.01985
2310002L09Rik	chr4:73585274-73596750	0.01	0.01	0
2310003H01Rik	chr11:120230875-120240060	7.96591	5.85111	-0.445129
2310007B03Rik	chr1:95047931-95057525	0.0891663	0.01	-3.1565
2310009B15Rik	chr1:140748555-140753431	30.4355	19.0888	-0.673029
2310011J03Rik	chr10:79780999-79783293	39.1359	45.3893	0.21386
2310022A10Rik	chr7:28338308-28367117	12.1743	25.484	1.06575
2310030G06Rik	chr9:50547795-50554626	2.56741	11.1227	2.11512
2310033P09Rik	chr11:59021862-59024236	16.246	15.6437	-0.0545028
2310039H08Rik	chr17:46909583-46910356	11.4085	9.4241	-0.275682
2310045N01Rik	chr8:72663397-72672533	27.9568	26.7544	-0.0634231
2310047M10Rik	chr11:68873276-68875078	10.5756	10.1033	-0.0659129
2310057J18Rik	chr10:28692093-28706112	0.01	0.01	0
2310057M21Rik	chr7:138486231-138506212	7.66775	9.59632	0.323678
2310057N15Rik	chr16:88773425-88774451	0.01	0.01	0
2310061N02Rik	chr16:88707415-88708207	0.01	0.01	0
2310067B10Rik	chr11:115626746-115660347	8.94131	10.5614	0.240243
2310079G19Rik	chr16:88627032-88627911	0.01	0.01	0
2410004B18Rik	chr3:145600995-145607239	30.7233	38.1465	0.312218
2410004P03Rik	chr12:17011763-17018533	0.01	0.01	0
2410015M20Rik	chr17:56746874-56749194	99.3092	84.9154	-0.225901
2410016O06Rik	chr12:85291557-85293903	9.79967	6.82064	-0.522826
2410017I17Rik	chr17:36281962-36299319	0.01	0.01	0
2410089E03Rik	chr15:8119105-8221158	4.5275	4.28308	-0.080066
2410124H12Rik	chr16:92478986-92497610	0.01	0.01	0
2410127L17Rik	chr19:18745269-18779282	29.0472	28.1106	-0.0472849
2410131K14Rik	chr5:118695235-118713123	5.92508	6.17069	0.0585972
2410137M14Rik	chr17:37114645-37118182	0.01	0.01	0
2510009E07Rik	chr16:21649117-21694738	1.89844	3.41456	0.846885
2510039O18Rik	chr4:147315003-147321423	33.3535	35.3532	0.0840026
2610001J05Rik	chr6:13819073-13821483	48.0295	52.2419	0.121287
2610002J02Rik	chr4:154624074-154630796	22.0731	18.4964	-0.255045
2610034B18Rik	chr7:87070244-87080150	27.2755	30.7917	0.174936
2610203C22Rik	chr1:9550913-9621173	0.01	0.0701858	2.81118
2610301B20Rik	chr4:10801644-10826570	15.046	11.0253	-0.448562
2610305D13Rik	chr4:146986044-147016617	0.605883	11.4769	4.24355
2610318N02Rik	chr16:17113490-17125199	2.95488	5.08709	0.783741
2610507B11Rik	chr11:78075255-78104127	37.5454	51.2406	0.448651
2610524H06Rik	chr5:115271945-115273477	2.6099	0.01	-8.02785
2610528J11Rik	chr4:118199879-118202822	0.01	0.01	0
2700046A07Rik	chr18:62911327-62916001	0.01	0.01	0
2700049A03Rik	chr12:72237834-72344290	2.73946	1.52114	-0.848739
2700060E02Rik	chr14:20630623-20643045	134.832	92.0775	-0.550242
2700081O15Rik	chr19:7492114-7500394	6.05972	1.79246	-1.75731
2700094K13Rik	chr2:84509377-84510865	151.061	224.784	0.573408
2700097O09Rik	chr12:56146647-56181097	5.87132	6.94779	0.242869
2810004N23Rik	chr8:127363254-127386929	36.1092	65.569	0.860647
2810006K23Rik	chr5:124778097-124791861	9.15341	11.2916	0.302869
2810021J22Rik	chr11:58680741-58697840	1.14267	0.196597	-2.5391
2810025M15Rik	chr1:159342482-159350367	45.3677	55.6852	0.295628
2810032G03Rik	chr12:5383307-5422938	0.01	0.01	0
2810403A07Rik	chr3:88489715-88516855	13.0609	26.9912	1.04723
2810408A11Rik	chr11:69710859-69714488	1.79226	1.32676	-0.433873
2810417H13Rik	chr9:65738129-65751358	65.4488	62.0809	-0.0762173
2810428I15Rik	chr8:73028194-73030638	129.015	115.566	-0.158822
2810474O19Rik	chr6:149257935-149284185	7.25604	14.4974	0.99854
2900011O08Rik	chr16:13986729-14101587	0.01	0.01	0
2900026A02Rik	chr5:113515342-113592333	4.4199	0.01	-8.78787
2900055J20Rik	chr18:40416615-40417341	0.01	0.01	0
2900060B14Rik	chr1:120355245-120355842	0.258765	0.198749	-0.380695
2900092C05Rik	chr7:13097899-13141670	0.01	0.01	0
2900097C17Rik	chr2:156213798-156218715	37.6631	51.5036	0.451522
3010026O09Rik	chr11:49988352-50013617	1.83819	1.96012	0.0926561
3110001I22Rik	chr16:13672112-13678478	3.74962	4.06084	0.115034
3110002H16Rik	chr18:12327238-12348478	12.0443	21.4745	0.834274
3110009E18Rik	chr1:122017763-122084766	10.2231	6.46462	-0.661195
3110021A11Rik	chr6:119798210-119799034	0.01	0.01	0
3110035E14Rik	chr1:9591347-9617223	0.01	0.01	0
3110039M20Rik	chr12:50490638-50508333	0.01	0.01	0
3110040N11Rik	chr7:88927072-88934339	18.5509	19.3613	0.0616866
3110043O21Rik	chr4:35138530-35173129	6.57109	7.28075	0.147954
3110052M02Rik	chr17:21787577-21801933	0.133256	0.102289	-0.381549
3110057O12Rik	chr3:40698198-40740229	0.875619	0.578377	-0.598293
3110062M04Rik	chr6:34821770-34828065	8.11789	9.85741	0.280104
3110070M22Rik	chr13:120276063-120277191	0.01	0.01	0
3110079O15Rik	chr1:89366838-89372034	0.01	0.01	0
3110082I17Rik	chr5:139835692-139936488	24.5167	17.7247	-0.468004
3110082J24Rik	chr5:30430123-30432626	0.01	0.01	0
3632451O06Rik	chr14:50301693-50403042	0.01	0.01	0
3830403N18Rik	chrX:53389748-53406673	103.828	98.4549	-0.0766606
3830408C21Rik	chr13:107812649-107823598	0.387415	0.169948	-1.18879
3830417A13Rik	chrX:61426722-61431953	0.781772	0.30008	-1.3814
4632404H12Rik	chr3:89571432-89577322	0.541169	0.181747	-1.57415
4632415L05Rik	chr3:19794870-19798984	3.45449	5.03102	0.542378
4732456N10Rik	chr15:101382786-101393381	0.01	0.01	0
4732471J01Rik	chr7:26161837-26351436	0.0419195	0.158139	1.9155
4833420G17Rik	chr13:120251565-120274924	3.26137	3.95144	0.2769
4833423E24Rik	chr2:85324248-85359092	0.01	0.01	0
4833427G06Rik	chr9:50889417-50910183	4.47737	1.05788	-2.08148
4833439L19Rik	chr13:54652578-54666743	50.3804	69.4954	0.464055
4921501E09Rik	chr17:33201087-33205003	0.01	0.01	0
4921504E06Rik	chr2:19384463-19475537	0.01	0.01	0
4921507P07Rik	chr6:50523302-50546589	0.01	0.01	0
4921509C19Rik	chr2:151296277-151301887	0.01	0.01	0
4921511C20Rik	chrX:123928824-123930430	0.01	0.01	0
4921511H03Rik	chr5:7304163-7311491	0.01	0.01	0
4921511M17Rik	chrX:150544175-150555228	0.444303	2.23331	2.32957
4921513I03Rik	chr10:120202787-120215942	0.01	0.01	0
4921517D22Rik	chr13:59788762-59795462	0.01	0.01	0
4921524J17Rik	chr8:87932657-87956740	15.8562	21.0399	0.408081
4921524L21Rik	chr18:6603630-6638964	0.01	0.01	0
4921530L21Rik	chr14:96280484-96281994	0.01	0.01	0
4921536K21Rik	chr11:3786090-3795129	1.04127	0.6217	-0.744054
4921539E11Rik	chr4:102903050-102963468	0.01	0.01	0
4922502D21Rik	chr6:129272182-129281799	0.01	0.01	0
4930402F06Rik	chr2:35231081-35252694	0.01	0.01	0
4930402H24Rik	chr2:130533588-130665846	3.4434	3.52426	0.0334866
4930402K13Rik	chrX:8681687-8683468	0.01	0.01	0
4930407I10Rik	chr15:81889580-81896968	0.01	0.01	0
4930412O13Rik	chr2:9802872-9808394	0.01	0.01	0
4930415F15Rik	chr11:11389268-11415193	0.01	0.01	0
4930415L06Rik	chrX:87175435-87178191	0.01	0.01	0
4930415O20Rik	chr15:98401434-98420019	0.283533	0.01	-4.82544
4930426L09Rik	chr2:18919945-18921431	0.294767	0.113147	-1.38138
4930427A07Rik	chr12:114394631-114403669	10.6838	11.4545	0.10049
4930430A15Rik	chr2:111033410-111069757	0.01	0.01	0
4930432K21Rik	chr8:86671936-86696496	0.0426717	0.0327579	-0.381437
4930432M17Rik	chr3:121373680-121385900	0.01	0.01	0
4930433I11Rik	chr7:48242978-48250203	0.01	0.01	0
4930433N12Rik	chr9:3190268-3199813	0.01	0.01	0
4930435E12Rik	chr16:38812317-38828862	0.01	0.01	0
4930444G20Rik	chr10:21786114-21787885	0.01	0.01	0
4930447A16Rik	chr15:37355308-37370399	0.01	0.01	0
4930447C04Rik	chr12:73982095-74018752	0.01	0.01	0
4930449E01Rik	chr14:105898004-105904845	0.01	0.01	0
4930449I24Rik	chr5:147313974-147316759	0.03301	0.01	-1.7229
4930451I11Rik	chr7:133973987-133975010	0.01	0.01	0
4930452B06Rik	chr14:9263685-9498804	0.182602	0.01	-4.19063
4930453N24Rik	chr16:64765930-64770765	36.3708	35.8084	-0.0224826
4930455H04Rik	chr3:116671184-116687324	0.01	0.01	0
4930467E23Rik	chr8:19729575-19753602	0.01	0.01	0
4930470P17Rik	chr2:170404917-170427517	0.01	0.01	0
4930474N05Rik	chr14:36908150-36910041	0.01	0.01	0
4930480E11Rik	chrX:75614981-75616467	0.01	0.01	0
4930481A15Rik	chr19:5406814-5422847	0.01	0.0731674	2.8712
4930486L24Rik	chr13:60943972-60965777	0.01	0.01	0
4930502E18Rik	chrX:51028007-51041399	0.095419	0.0732575	-0.3813
4930503E14Rik	chr14:44740831-44749036	0.175145	1.14295	2.70614
4930504O13Rik	chr11:58259644-58266468	0.01	0.01	0
4930512B01Rik	chr12:70891330-70942867	0.01	0.01	0
4930513O06Rik	chrX:135620781-135627942	0.01	0.01	0
4930519F16Rik	chrX:100427619-100451945	0.01	0.01	0
4930519G04Rik	chr5:115303722-115333888	0.01	0.01	0
4930522H14Rik	chr4:109177936-109203902	0.01	0.01	0
4930523C07Rik	chr1:161974510-162008717	0.628165	2.59681	2.04752
4930524B15Rik	chr11:31865632-31879651	0.01	0.01	0
4930524N10Rik	chrX:150773767-150777935	0.01	0.01	0
4930538K18Rik	chr4:118877659-118890822	0.01	0.01	0
4930539E08Rik	chr17:29033339-29052269	0.01	0.01	0
4930544G11Rik	chr6:65902564-65904008	0.01	0.01	0
4930544M13Rik	chr13:115397435-115488030	0.01	0.0601561	2.58871
4930546C10Rik	chr18:69049140-69111182	0.01	0.01	0
4930548H24Rik	chr5:31788231-31790635	0.01	0.01	0
4930549C01Rik	chr4:136166351-136169128	0.01	0.01	0
4930550C14Rik	chr9:53213390-53240908	0.01	0.01	0
4930557A04Rik	chrX:9426828-9427378	0.01	0.01	0
4930558K02Rik	chr1:163872219-163909767	0.01	0.01	0
4930562C15Rik	chr16:4835415-4867691	0.01	0.01	0
4930564B18Rik	chr14:76042065-76066944	0.01	0.01	0
4930564D02Rik	chr3:104869761-104881724	0.01	0.01	0
4930567H17Rik	chrX:67647075-67647915	0.01	0.01	0
4930568D16Rik	chr2:35209737-35223249	0.01	0.01	0
4930571K23Rik	chr7:132512374-132514527	0.01	0.01	0
4930572O03Rik	chr5:15158105-15162877	0.01	0.0429	2.10098
4930578C19Rik	chrX:17995552-18038400	0.01	0.01	0
4930578I06Rik	chr14:64589958-64606617	0.01	0.01	0
4930579F01Rik	chr3:137827098-137849677	0.01	0.01	0
4930579G24Rik	chr3:79433000-79436741	18.6535	24.0767	0.368191
4930579K19Rik	chr9:98462878-98464030	0.01	0.232108	4.53672
4930584F24Rik	chr5:26786609-26819854	0.01	0.01	0
4930590J08Rik	chr6:91854226-91900719	0.01	0.0223061	1.15744
4930591A17Rik	chr2:179149640-179151585	0.01	0.01	0
4930595D18Rik	chr12:112398060-112422702	0.01	0.01	0
4930595M18Rik	chrX:78664913-78703461	0.01	0.01	0
4930596D02Rik	chr14:36622671-36625164	0.01	0.01	0
4931406B18Rik	chr7:50747413-50761308	0.01	0.01	0
4931406C07Rik	chr9:15087780-15110892	9.08711	4.58235	-0.987734
4931408C20Rik	chr1:26738645-26744305	0.01	0.01	0
4931409K22Rik	chr5:24049251-24061287	0.01	0.01	0
4931414P19Rik	chr14:55202499-55224745	2.11189	2.01147	-0.0702845
4931417E11Rik	chr6:73418566-73419661	0.01	0.01	0
4931423N10Rik	chr2:23062995-23122649	0.01	0.01	0
4931428F04Rik	chr8:107804308-107813428	5.91284	11.4277	0.950612
4931428L18Rik	chr1:31197922-31279501	0.01	0.01	0
4931429I11Rik	chr9:40702931-40772195	0.01	0.01	0
4931429L15Rik	chr9:46111443-46128069	0.01	0.01	0
4931429P17Rik	chr13:48055698-48113977	0.01	0.01	0
4931431F19Rik	chr7:111276426-111278337	0.01	0.01	0
4932411E22Rik	chr11:89251536-89280262	0.01	0.01	0
4932411N23Rik	chrX:123346993-123350397	0.01	0.01	0
4932414N04Rik	chr2:68495940-68586522	0.01	0.01	0
4932418E24Rik	chr2:26127166-26150077	0.01	0.01	0
4932429P05Rik	chrX:86997606-87000830	0.01	0.01	0
4932438A13Rik	chr3:36762027-36951955	1.92078	2.37113	0.303882
4932438H23Rik	chr16:91054179-91069390	0.01	0.01	0
4933400A11Rik	chrX:166214309-166217567	0.01	0.01	0
4933402E13Rik	chrX:59536673-59545253	0.01	0.01	0
4933402N03Rik	chr7:138281860-138289797	0.01	0.01	0
4933402N22Rik	chr5:11918042-11922804	0.01	0.799515	6.32105
4933402P03Rik	chr11:69630067-69631942	0.01	0.01	0
4933403O08Rik	chrX:109352657-109357461	0.01	0.01	0
4933405L10Rik	chr8:108232202-108234068	0.103977	0.01	-3.37819
4933406J08Rik	chr2:122012007-122032129	0.01	0.01	0
4933406M09Rik	chr1:136282516-136287560	0.01	0.01	0
4933407L21Rik	chr1:87825057-87828331	0.01	0.01	0
4933408B17Rik	chr18:34739499-34757122	0.129676	0.082955	-0.644511
4933409G03Rik	chr2:68420469-68454520	0.01	0.01	0
4933409K07Rik	chr4:42452732-42476567	0.01	0.01904	0.929033
4933411G06Rik	chr10:51475979-51477000	0.01	0.01	0
4933411G11Rik	chr5:143942695-143966747	0.01	0.0367175	1.87647
4933411K16Rik	chr19:42126717-42128118	0.01	0.0607277	2.60235
4933413G19Rik	chr6:128325527-128335162	0.215793	0.01	-4.43158
4933415F23Rik	chr1:23107312-23109092	0.01	0.01	0
4933416C03Rik	chr10:115548719-115550973	0.01	0.01	0
4933417A18Rik	chr13:35016277-35045065	0.01	0.01	0
4933421I07Rik	chr7:49700831-49703450	0.01	0.01	0
4933425L06Rik	chr13:105872201-105911862	0.01	0.01	0
4933427D14Rik	chr11:71967598-72016873	3.94229	4.48767	0.186933
4933427G17Rik	chr7:128126022-128158301	0.01	0.0428757	2.10016
4933428G20Rik	chr11:97352096-97361654	0.0774953	0.118989	0.618647
4933433C11Rik	chr2:25068078-25070150	0.01	0.01	0
4933434E20Rik	chr3:89855557-89867263	34.3988	58.2736	0.760484
4933436I01Rik	chrX:65173038-65174625	0.01	0.01	0
4933440M02Rik	chr7:132475295-132493300	0.01	0.01	0
5031410I06Rik	chr5:26425207-26431854	0.0508096	0.215447	2.08416
5031425E22Rik	chr5:22937625-22940171	2.18743	1.74024	-0.329951
5031434C07Rik	chr6:112236787-112240313	0.01	0.01	0
5031439G07Rik	chr15:84776149-84818401	22.2043	35.5493	0.678982
5330426P16Rik	chr16:50726863-50732886	3.32125	3.57847	0.107617
5330439B14Rik	chr6:142563114-142574982	0.01	0.01	0
5430401F13Rik	chr6:131493779-131503775	0.01	0.01	0
5430402E10Rik	chrX:75233629-75238906	0.01	0.01	0
5430421N21Rik	chr15:101315560-101321943	0.01	0.01	0
5430427O19Rik	chrX:83115611-83136838	0.01	0.0391468	1.96889
5530400C23Rik	chr6:133242233-133245808	0.01	0.01	0
5530401A14Rik	chr11:81674178-81708084	0.01	0.01	0
5730409E04Rik	chr4:126287097-126291615	1.22732	0.0269441	-5.5094
5730460C07Rik	chr3:153452268-153455051	0.01	0.01	0
5730522E02Rik	chr11:25516845-26110576	0.01	0.01	0
5730559C18Rik	chr1:138110098-138130857	0.925847	2.38596	1.36572
5830411N06Rik	chr7:147433199-147485690	0.0666588	0.205984	1.62767
5830415F09Rik	chr4:46389846-46402295	1.74141	1.33688	-0.381386
5830454E08Rik	chr9:120486447-120487190	0.366462	0.140704	-1.381
6030408B16Rik	chr15:101123642-101127857	0.01	0.0407862	2.02808
6030419C18Rik	chr9:58336409-58347549	10.3383	8.49257	-0.283726
6030468B19Rik	chr11:117658973-117668622	0.01	0.01	0
6030469F06Rik	chr12:31853726-31870787	0.01	0.01	0
6030498E09Rik	chrX:36125956-36315865	0.01	0.01	0
6330403A02Rik	chr1:182362503-182413635	0.01	0.01	0
6330408A02Rik	chr7:13844315-13864070	1.7109	2.67196	0.643143
6330409D20Rik	chr2:32588140-32596536	0.01	0.01	0
6330416G13Rik	chr4:63221393-63247387	7.65293	4.33847	-0.818826
6430531B16Rik	chr7:147158201-147164654	0.01	0.0766105	2.93754
6430550D23Rik	chr2:155826178-155833713	0.205681	0.0526322	-1.96639
6430571L13Rik	chr9:107242970-107252014	0.0793362	0.0609022	-0.381485
6430573F11Rik	chr8:37552244-37576067	0.01	0.01	0
6720489N17Rik	chr13:62704374-62725542	1.14731	0.0978584	-3.55142
6820408C15Rik	chr2:152241322-152270066	0.01	0.01	0
7420426K07Rik	chr9:98803537-98805041	0.01	0.01	0
7420461P10Rik	chr1:164577373-164588350	0.01	1.27142	6.9903
8030411F24Rik	chr2:148607744-148611672	0.01	0.01	0
8030423F21Rik	chr5:52998788-53010250	0.01	0.01	0
8030423J24Rik	chr13:71021825-71023381	0.01	0.01	0
8030462N17Rik	chr18:77872019-77952749	4.00986	4.25173	0.0844981
8430419L09Rik	chr6:135148004-135186258	4.20312	2.97821	-0.497015
8430423G03Rik	chr5:149761825-149763234	0.694049	0.710707	0.0342174
9030025P20Rik	chr17:15115827-15128541	2.40856	1.80972	-0.412404
9030617O03Rik	chr12:102017332-102110820	22.2693	3.30825	-2.75092
9030619P08Rik	chr15:75258035-75262259	0.01	0.01	0
9130011E15Rik	chr19:45892633-46072978	7.2501	9.11674	0.330517
9130023H24Rik	chr7:135377964-135381545	2.14025	2.48543	0.215716
9130204L05Rik	chr3:90892058-90894727	0.01	0.01	0
9130221H12Rik	chr7:26013741-26015283	4.23087	4.95328	0.22743
9130230L23Rik	chr5:66379166-66395524	0.01	0.0580691	2.53777
9130401M01Rik	chr15:57853826-57865849	64.0517	51.2894	-0.320576
9230009I02Rik	chr11:50898588-50905337	0.01	0.01	0
9230102O04Rik	chr2:9804667-9811167	0.01	0.01	0
9230104L09Rik	chr2:148672449-148676670	0.01	0.01	0
9230110F15Rik	chr9:35645913-35651735	0.01	0.01	0
9230112D13Rik	chr14:35324806-35335987	0.01	0.01	0
9330182L06Rik	chr5:9266192-9480717	0.01	0.01	0
9430007A20Rik	chr4:144109724-144119256	0.01	0.01	0
9430015G10Rik	chr4:155484106-155501372	9.47944	8.5084	-0.155914
9430016H08Rik	chr1:57463391-57472802	26.7521	23.918	-0.161555
9430038I01Rik	chr7:144567251-144602439	4.05049	4.30589	0.088215
9530002B09Rik	chr4:122366501-122382378	0.01	0.01	0
9530003J23Rik	chr10:116670808-116675737	0.01	0.01	0
9530068E07Rik	chr11:52209929-52222225	141.87	128.373	-0.144228
9530077C05Rik	chr9:22216020-22249123	1.3878	0.514313	-1.43208
9830107B12Rik	chr17:48262554-48283257	0.01	0.01	0
9930012K11Rik	chr14:70554211-70559309	3.8911	2.58367	-0.590756
9930111J21Rik1	chr11:48759651-48792883	0.266465	0.173128	-0.622107
A130010J15Rik	chr1:194999662-195004026	3.2993	3.32443	0.010947
A1bg	chr15:60749143-60752825	0.01	0.01	0
A1cf	chr19:31943250-32023896	0.01	0.01	0
A230050P20Rik	chr9:20673085-20678751	1.94008	0.488322	-1.99021
A230065H16Rik	chr12:112645019-112650288	0.221296	0.01	-4.46791
A2m	chr6:121586190-121629256	0.01	0.01	0
A330070K13Rik	chr5:130854720-130860501	0.01	0.01	0
A3galt2	chr4:128436501-128446542	0.0873137	0.01	-3.12621
A430005L14Rik	chr4:153331345-153336033	27.7816	24.8517	-0.160785
A430033K04Rik	chr5:139064086-139090054	1.53971	1.44575	-0.0908405
A430078G23Rik	chr8:3353414-3390299	0.117685	0.240905	1.03353
A430105I19Rik	chr2:118579880-118588397	10.4429	17.8556	0.773854
A4gnt	chr9:99512920-99522786	0.0728665	0.01	-2.86526
A530032D15Rik	chr1:85084713-85106428	0.150951	0.046353	-1.70335
A530053G22Rik	chr6:60229036-60353701	0.01	0.01	0
A530064D06Rik	chr17:48288845-48304207	0.01	0.01	0
A530088E08Rik	chr17:32539958-32541753	0.01	0.01	0
A530099J19Rik	chr13:19819285-19824820	0.01	0.01	0
A630010A05Rik	chr16:14562409-14621377	0.01	0.01	0
A630033H20Rik	chrX:104344265-104369000	7.30515	5.27554	-0.469595
A630073D07Rik	chr6:132575128-132577529	0.01	0.01	0
A630095E13Rik	chr9:36443338-36446187	0.01	0.01	0
A730017C20Rik	chr18:59222034-59236614	0.01	0.01	0
A730018C14Rik	chr12:113649233-113661409	0.01	0.01	0
A730020M07Rik	chr3:121337855-121349371	0.01	0.01	0
A830010M20Rik	chr5:107926763-107941575	0.520318	0.626085	0.266965
A830018L16Rik	chr1:11404185-11965983	0.01	0.01	0
A830080D01Rik	chrX:155970599-156031013	4.51655	21.4101	2.245
A930003A15Rik	chr16:19876660-19884367	0.333547	1.54081	2.20773
A930004D18Rik	chr2:17946815-17959368	2.73364	2.99439	0.131439
A930011G23Rik	chr5:99726262-100158079	0.01	0.01	0
A930016O22Rik	chr7:20002814-20006766	0.01	0.01	0
AA415398	chr4:119202922-119211374	0.276558	0.0424614	-2.70336
AA467197	chr2:122463622-122466812	1.84614	20.5586	3.47716
Aaas	chr15:102168677-102181190	47.2831	44.0318	-0.102779
Aacs	chr5:125956242-125997773	18.0684	13.7499	-0.394048
Aadac	chr3:59835709-59844079	0.01	0.01	0
Aadacl2	chr3:59810664-59829342	0.01	0.01	0
Aadacl3	chr4:144043673-144053659	0.01	0.01	0
Aadat	chr8:62984920-63024474	0.01	0.01	0
Aagab	chr9:63450461-63489696	21.6063	16.1982	-0.415619
Aak1	chr6:86799510-86953221	2.56399	7.61039	1.56958
Aamp	chr1:74326413-74331312	63.6346	64.2834	0.0146348
Aanat	chr11:116455000-116458994	0.01	0.01	0
Aard	chr15:51871652-51877269	0.01	0.01	0
Aars2	chr17:45643789-45657792	5.21951	3.07856	-0.761659
Aars	chr8:113557741-113579469	50.1222	58.6642	0.227031
Aarsd1	chr11:101268153-101278747	47.7331	37.9685	-0.330187
Aasdhppt	chr9:4294792-4309494	15.5851	14.7472	-0.0797264
Aass	chr6:23022172-23082986	0.01	0.01	0
Aatf	chr11:84236357-84327003	36.9446	32.3133	-0.193235
Aatk	chr11:119868631-119908459	0.0371148	0.01	-1.89199
AB124611	chr9:21330620-21349775	0.602637	0.626259	0.0554702
Abat	chr16:8513521-8621660	0.01	0.01	0
Abca12	chr1:71289663-71461484	0.01	0.01	0
Abca13	chr11:9091944-9584262	0.01	0.01	0
Abca14	chr7:127347477-127468866	0.01	0.01	0
Abca15	chr7:127472197-127551201	0.01	0.01	0
Abca16	chr7:127553160-127688327	0.01	0.01	0
Abca17	chr17:24401223-24484197	0.01	0.01	0
Abca1	chr4:53043660-53172767	0.01	0.0421103	2.07417
Abca4	chr3:121747377-121882979	0.0784494	0.0802903	0.0334633
Abca5	chr11:110130682-110199030	3.01266	2.56653	-0.231219
Abca6	chr11:110038135-110113090	0.01	0.01	0
Abca7	chr10:79460359-79478317	8.07594	7.63819	-0.0803994
Abca8a	chr11:109886947-109957251	0.204557	0.0261699	-2.96652
Abca9	chr11:109962135-110029467	0.01	0.01	0
Abcb10	chr8:126476358-126507022	9.31014	6.43715	-0.532381
Abcb11	chr2:69076338-69180673	0.01	0.0604523	2.5958
Abcb1b	chr5:8798146-8866314	8.23002	6.49179	-0.34228
Abcb4	chr5:8893720-8959226	0.01	0.01	0
Abcb5	chr12:120106296-120204894	0.01	0.01	0
Abcb6	chr1:75168214-75176857	21.1787	14.7285	-0.524004
Abcb8	chr5:23899973-23915765	10.7996	12.2006	0.175974
Abcb9	chr5:124511865-124545807	0.01	0.204717	4.35556
Abcc10	chr17:46440178-46464972	0.586418	0.655215	0.160039
Abcc1	chr16:14361650-14474971	16.7588	7.88647	-1.08747
Abcc2	chr19:43856797-43912708	0.01	0.01	0
Abcc3	chr11:94204608-94254290	0.0577373	0.0147733	-1.96651
Abcc6	chr7:53231749-53285656	0.01	0.0149111	0.576387
Abcc9	chr6:142536381-142650794	0.01	0.0115124	0.203189
Abcd1	chrX:70961935-70983626	4.11845	2.33768	-0.817024
Abcd4	chr12:85943480-85958416	9.86518	7.9424	-0.31277
Abcf1	chr17:36093763-36106695	49.3566	47.9129	-0.0428289
Abcf2	chr5:24071158-24083285	59.3213	54.8008	-0.114353
Abcf3	chr16:20548675-20561676	10.7534	8.54329	-0.331929
Abcg1	chr17:31194638-31254926	0.279288	0.01	-4.80368
Abcg2	chr6:58546665-58642445	28.691	26.6641	-0.1057
Abcg3	chr5:105364075-105411736	0.01	0.01	0
Abcg5	chr17:85057573-85082263	0.01	0.01	0
Abcg8	chr17:85075641-85099673	0.01	0.01	0
Abhd11	chr5:135485021-135488045	25.6087	38.159	0.575389
Abhd12	chr2:150658250-150730467	59.3194	50.7176	-0.226018
Abhd12b	chr12:71255157-71284193	0.01	0.01	0
Abhd13	chr8:9977716-9992154	10.9939	11.308	0.0406405
Abhd14a	chr9:106342381-106350009	8.31017	3.54978	-1.22715
Abhd14b	chr9:106350970-106355249	7.50933	8.33354	0.150245
Abhd15	chr11:77328618-77334130	0.243759	0.0701687	-1.79656
Abhd16a	chr17:35226235-35239932	17.1137	20.0164	0.226031
Abhd3	chr18:10644408-10706694	0.390008	1.06928	1.45506
Abhd4	chr14:54873803-54888844	24.3463	22.1148	-0.13869
Abhd5	chr9:122260733-122290641	8.63901	14.3886	0.735988
Abhd8	chr8:73980598-73987556	44.4307	67.8934	0.611714
Abi1	chr2:22795508-22895761	32.8857	215.83	2.71436
Abi2	chr1:60466462-60538007	8.83244	11.31	0.356715
Abi3	chr11:95691385-95703790	10.3985	20.9862	1.01307
Abi3bp	chr16:56477958-56690248	0.0411553	0.0386186	-0.0917824
Abl1	chr2:31544056-31659882	14.1722	26.2724	0.890484
Abl2	chr1:158488917-158579750	5.64349	11.719	1.05419
Ablim1	chr19:57107753-57290522	7.95871	11.2284	0.496546
Ablim2	chr5:36100528-36227628	0.0285781	0.0219377	-0.381498
Abo	chr2:26698022-26720515	0.01	0.01	0
Abra	chr15:41696838-41701266	0.01	0.01	0
Abt1	chr13:23510229-23515735	5.71764	5.74068	0.00580185
Abtb1	chr6:88785907-88791929	3.07745	4.55316	0.565133
Abtb2	chr2:103406466-103558580	2.86553	8.34228	1.54164
Acaa1a	chr9:119250411-119259413	18.3798	14.8371	-0.308912
Acaa1b	chr9:119057160-119066211	3.3241	3.04089	-0.12847
Acaa2	chr18:74938865-74965861	60.1914	26.1815	-1.20101
Acaca	chr11:84008939-84215153	7.25294	4.9114	-0.562432
Acacb	chr5:114615526-114700767	0.0889001	0.0170599	-2.38158
Acad10	chr5:122071037-122110519	0.84054	0.978236	0.218866
Acad12	chr5:122048289-122068947	0.730348	0.87396	0.258983
Acad8	chr9:26781725-26807134	10.5792	8.21495	-0.364907
Acadl	chr1:66877412-66909883	82.3557	76.8729	-0.0993934
Acadm	chr3:153585316-153607607	35.1476	33.2052	-0.082017
Acads	chr5:115560307-115569355	29.6688	26.1255	-0.183488
Acadvl	chr11:69823684-69828930	48.9055	31.849	-0.618749
Acan	chr7:86198368-86259985	0.01	0.01	0
Acap1	chr11:69695068-69709041	0.122725	0.18842	0.618523
Acap3	chr4:155265983-155281360	9.43147	44.8986	2.25112
Acat2	chr17:13135907-13153591	56.5662	33.6548	-0.749128
Acat3	chr17:13116824-13133262	38.2522	30.1025	-0.345659
Acbd4	chr11:102963001-102973513	9.21949	13.1576	0.513138
Acbd7	chr2:3253439-3258269	0.01	0.240834	4.58997
Ace2	chrX:160577273-160626350	0.0288418	0.01	-1.52816
Acer3	chr7:105362169-105458037	5.16176	8.83678	0.775658
Ache	chr5:137729481-137735694	0.046554	0.01	-2.21891
Acin1	chr14:55260997-55305768	41.8841	46.672	0.156155
Acly	chr11:100337665-100389314	39.5457	25.8822	-0.611561
Acmsd	chr1:129625989-129664141	0.01	0.01	0
Acnat1	chr4:49456403-49463981	0.01	0.01	0
Acnat2	chr4:49392716-49421023	0.01	0.01	0
Aco1	chr4:40090297-40146042	14.7858	8.43475	-0.809795
Aco2	chr15:81702892-81745567	129.246	65.9667	-0.97031
Acot10	chr15:20594968-20596505	0.01	0.01	0
Acot11	chr4:106417165-106472436	0.219479	0.0907165	-1.27465
Acot12	chr13:91881125-91925753	0.01	0.0501138	2.32521
Acot13	chr13:24909823-24923358	62.0433	49.2342	-0.333615
Acot1	chr12:85350451-85358619	0.661737	0.080213	-3.04435
Acot2	chr12:85328810-85334825	1.38212	2.28384	0.724579
Acot3	chr12:85393100-85400514	0.01	0.01	0
Acot4	chr12:85379328-85385673	0.01	0.01	0
Acot5	chr12:85410274-85416969	0.01	0.01	0
Acot7	chr4:151552208-151645964	151.861	122.326	-0.31202
Acot8	chr2:164618267-164630381	9.13004	13.4384	0.557668
Acot9	chrX:151697042-151732050	116.2	108.848	-0.0942952
Acox1	chr11:116033196-116060359	19.3737	28.4305	0.55334
Acox3	chr5:35925708-35956450	4.02084	2.63203	-0.611321
Acp1	chr12:31578190-31596477	36.4739	30.1712	-0.273692
Acp2	chr2:91043068-91054255	8.26602	7.23789	-0.191624
Acp5	chr9:21931170-21940190	0.01	0.01	0
Acp6	chr3:96962699-96980499	8.95991	11.8745	0.406311
Acpp	chr9:104190569-104240052	0.151033	3.19666	4.40363
Acpt	chr7:51508456-51512574	0.01	0.01	0
Acr	chr15:89398756-89405016	0.01	0.01	0
Acrbp	chr6:124999944-125013283	1.26222	0.761401	-0.729235
Acrv1	chr9:36500804-36506422	0.01	0.01	0
Acsbg1	chr9:54452803-54509692	10.4905	33.2809	1.66561
Acsbg2	chr17:56982526-57013870	0.01	0.01	0
Acsf2	chr11:94418415-94463100	2.75491	1.56741	-0.813623
Acsl1	chr8:47556390-47621405	4.08577	4.387	0.102627
Acsl5	chr19:55327858-55371118	61.849	72.7513	0.234223
Acsl6	chr11:54117325-54175041	0.355598	5.00455	3.81492
Acsm1	chr7:126761341-126806029	0.01	0.01	0
Acsm2	chr7:126697853-126744208	0.01	0.0111694	0.159552
Acsm3	chr7:126904436-126928410	0.01	0.01	0
Acsm4	chr7:126833539-126858080	0.01	0.01	0
Acsm5	chr7:126669778-126686874	0.01	0.01	0
Acss1	chr2:150443846-150493976	0.01	0.01	0
Acss2	chr2:155343778-155388479	3.92542	2.47037	-0.66812
Acss3	chr10:106373219-106560720	0.0407627	0.01	-2.02725
Acta1	chr8:126415657-126418675	3.18154	4.08977	0.362294
Acta2	chr19:34314825-34329863	580.316	86.1007	-2.75274
Actb	chr5:143664795-143668433	2044.45	1633.36	-0.32387
Actbl2	chr13:112045220-112047957	0.01	0.01	0
Actc1	chr2:113873024-113878547	0.638883	0.0613103	-3.38135
Actg1	chr11:120207003-120209798	2416.13	1753.05	-0.462831
Actg2	chr6:83462902-83486245	64.0008	14.6291	-2.12925
Actl6a	chr3:32607467-32625893	33.4064	26.5618	-0.330772
Actl6b	chr5:137994782-138010801	0.01	0.01	0
Actl7a	chr4:56756293-56757797	0.01	0.01	0
Actl7b	chr4:56752876-56754297	0.01	0.01	0
Actl9	chr17:33569843-33571212	0.01	0.0624541	2.6428
Actn1	chr12:81268528-81361358	114.494	52.1175	-1.13543
Actn2	chr13:12361693-12432999	0.01	0.01	0
Actn3	chr19:4861215-4877909	13.7528	22.2224	0.692289
Actn4	chr7:29678272-29747299	109.257	104.03	-0.0707261
Actr10	chr12:72038843-72065704	28.8564	21.1734	-0.446638
Actr1a	chr19:46451303-46470225	80.9275	85.4196	0.0779371
Actr1b	chr1:36756046-36766770	54.3379	60.4996	0.154967
Actr3b	chr5:25265843-25356159	0.873542	1.53282	0.811239
Actr5	chr2:158450648-158464947	4.07753	5.23885	0.361555
Actr6	chr10:89174717-89195040	11.2301	10.9812	-0.0323351
Actr8	chr14:30791522-30806407	14.1928	11.9437	-0.248909
Actrt1	chrX:43682183-43683522	0.01	0.01	0
Actrt2	chr4:154040536-154041976	0.01	0.01	0
Acvr1	chr2:58298848-58419239	26.6775	23.9294	-0.156839
Acvr1b	chr15:101004555-101043032	1.50943	2.22467	0.559587
Acvr1c	chr2:58119863-58210169	0.01	0.0334163	1.74055
Acvr2b	chr9:119311618-119342624	0.439767	0.434062	-0.0188382
Acvrl1	chr15:100958952-100975767	0.01	0.0211067	1.0777
Acy3	chr19:3986569-3990005	2.21144	2.57936	0.222027
Acyp1	chr12:86613347-86621385	15.9479	11.9872	-0.411872
Acyp2	chr11:30405991-30549396	10.7029	21.535	1.00868
Ada	chr2:163552306-163575975	8.79534	2.99021	-1.55649
Adad1	chr3:36962577-37010434	0.01	0.01	0
Adad2	chr8:122136646-122140826	0.01	0.01	0
Adal	chr2:120966163-120982416	2.99172	0.913635	-1.71129
Adam10	chr9:70526807-70628036	22.4657	47.2215	1.07172
Adam12	chr7:141074882-141416780	2.36646	0.01	-7.88659
Adam15	chr3:89143561-89153932	24.0434	39.4843	0.715638
Adam17	chr12:21329369-21379493	18.3387	16.1148	-0.186505
Adam18	chr8:25712717-25785227	0.01	0.01	0
Adam19	chr11:45868003-45960849	3.96027	3.252	-0.284272
Adam1a	chr5:121968612-121971704	0.739427	0.765039	0.0491256
Adam1b	chr5:121950105-121952989	0.138725	0.0798678	-0.796542
Adam21	chr12:82659570-82669461	0.0343302	0.01	-1.77948
Adam22	chr5:8072351-8368081	0.190151	0.039832	-2.25515
Adam24	chr8:41760447-41767553	0.01	0.01	0
Adam25	chr8:41837561-41841530	0.01	0.01	0
Adam26a	chr8:44653629-44662061	0.01	0.01	0
Adam26b	chr8:44605217-44613491	0.01	0.01	0
Adam28	chr14:69223054-69273899	0.0183943	0.01	-0.879259
Adam29	chr8:58349708-58385761	0.01	0.01	0
Adam2	chr14:66646165-66696570	0.01	0.01	0
Adam30	chr3:97964734-97967096	0.01	0.01	0
Adam32	chr8:25946614-26059276	0.0457014	0.210516	2.20362
Adam33	chr2:130876552-130889550	0.01	0.01	0
Adam34	chr8:44735662-44750914	0.01	0.01	0
Adam39	chr8:41908362-41912215	0.01	0.01	0
Adam3	chr8:25787705-25836297	0.01	0.01	0
Adam4	chr12:82520535-82522865	0.175552	0.0673817	-1.38147
Adam6a	chr12:114782118-114784625	0.01	0.01	0
Adam6b	chr12:114727775-114730046	0.01	0.01	0
Adam7	chr14:69115393-69151746	0.01	0.01	0
Adam8	chr7:147164830-147178461	5.90131	10.4271	0.821231
Adam9	chr8:26060082-26127394	52.6366	41.8781	-0.32987
Adamdec1	chr14:69181443-69200129	0.01	0.01	0
Adamts10	chr17:33661140-33690727	1.82451	0.91977	-0.988164
Adamts12	chr15:10994544-11276622	0.0917275	0.01	-3.19735
Adamts13	chr2:26828935-26865145	0.641834	0.729611	0.184927
Adamts14	chr10:60659859-60736186	2.94497	5.24627	0.833039
Adamts16	chr13:70866685-70980688	0.174237	0.01	-4.12298
Adamts17	chr7:73984620-74297511	0.0316592	0.01	-1.66262
Adamts18	chr8:116222036-116372739	0.01	0.0152442	0.60826
Adamts19	chr18:58996417-59213332	0.01	0.01	0
Adamts20	chr15:94100593-94234781	0.052852	0.0119648	-2.14316
Adamts2	chr11:50415586-50621075	0.740839	0.01	-6.21109
Adamts3	chr5:90102865-90312359	0.062412	0.01	-2.64182
Adamts6	chr13:105077952-105284843	2.64364	16.5133	2.64303
Adamts8	chr9:30750147-30770443	0.0270262	0.020746	-0.381525
Adamts9	chr6:92722692-92851435	0.0158105	0.01	-0.660883
Adamtsl1	chr4:85699818-86074286	0.060288	0.0462769	-0.381579
Adamtsl2	chr2:26934900-26964133	0.01	0.01	0
Adamtsl3	chr7:89484203-89762958	1.41768	0.01	-7.14739
Adamtsl4	chr3:95480124-95491840	4.87103	4.18132	-0.220268
Adamtsl5	chr10:79802537-79811193	13.8104	61.711	2.15977
Adap1	chr5:139747829-139801418	0.0424834	0.01	-2.0869
Adap2	chr11:79967663-79992329	0.01	0.103869	3.37669
Adarb1	chr10:76753471-76881018	3.01626	5.50631	0.868325
Adat3	chr10:80065624-80070399	6.27395	5.77993	-0.118322
Adck1	chr12:89598957-89700170	13.6109	7.11188	-0.93646
Adck3	chr1:182095368-182126151	0.497095	0.953961	0.940409
Adck5	chr15:76406788-76426241	12.2328	8.08758	-0.596975
Adcy10	chr1:167415313-167506904	0.01	0.01	0
Adcy1	chr11:6963491-7078508	0.01	0.01	0
Adcy2	chr13:68758919-69138419	0.0461649	0.01	-2.2068
Adcy3	chr12:4133396-4213524	0.312112	0.0342521	-3.1878
Adcy4	chr14:56387928-56402856	0.01	0.01	0
Adcy6	chr15:98420420-98438064	10.4461	23.143	1.14761
Adcy7	chr8:90796301-90853861	26.5724	53.6857	1.01461
Adcy8	chr15:64530596-64753858	0.0583774	0.01	-2.54541
Adcy9	chr16:4284885-4420498	1.47892	8.78527	2.57054
Adcyap1	chr17:93598761-93604829	0.01	0.01	0
Adcyap1r1	chr6:55401971-55451449	0.01	0.01	0
Add1	chr5:34916362-34974954	37.2013	61.6247	0.728156
Add2	chr6:85978674-86074403	0.666932	12.6521	4.24569
Add3	chr19:53214932-53321816	3.68019	13.0845	1.83001
Adh1	chr3:137940608-137953655	0.16792	0.0644583	-1.38134
Adh4	chr3:138078460-138093856	0.01	0.01	0
Adh5	chr3:138100163-138118463	61.4803	48.1282	-0.353242
Adh6a	chr3:137976249-137994098	0.01	0.01	0
Adh6-ps1	chr3:138037084-138051255	0.01	0.01	0
Adh7	chr3:137880736-137895006	10.9755	4.44253	-1.30483
Adhfe1	chr1:9538126-9568049	0.0320567	0.172371	2.42682
Adi1	chr12:29360071-29367039	21.684	16.7448	-0.372918
Adig	chr2:158328347-158333934	0.01	0.01	0
Adipoq	chr16:23146608-23158041	0.01	0.01	0
Adipor1	chr1:136311954-136329927	61.4224	69.611	0.18055
Adipor2	chr6:119303167-119367501	20.091	25.5431	0.346384
Adk	chr14:21871795-22267791	53.2415	31.3893	-0.762278
Adm	chr7:117771182-117773333	0.160984	0.01	-4.00885
Adnp2	chr18:80323873-80348221	6.89546	16.1822	1.23069
Adora1	chr1:136095791-136132034	0.01	0.01	0
Adora2a	chr10:74779621-74797537	1.82334	1.9655	0.108313
Adora2b	chr11:62062485-62079954	3.37551	8.69624	1.36529
Adora3	chr3:105707338-105711846	0.01	0.01	0
Adpgk	chr9:59139378-59164007	19.0341	22.4222	0.236341
Adprhl1	chr8:13235661-13254162	0.01	0.01	0
Adprhl2	chr4:125993594-125998947	18.9985	13.4396	-0.499395
Adra1b	chr11:43588106-43714739	2.4738	1.9227	-0.363595
Adra1d	chr2:131371092-131388021	1.02197	0.0653765	-3.96644
Adra2a	chr19:54119671-54123472	0.0257424	0.01	-1.36415
Adra2b	chr2:127189021-127192957	0.0248014	0.01	-1.31042
Adra2c	chr5:35621214-35624412	0.01	0.01	0
Adrb1	chr19:56796861-56799352	0.203723	0.156388	-0.381479
Adrb3	chr8:28336247-28340060	0.0358907	0.01	-1.84361
Adrbk1	chr19:4285998-4306222	32.1273	80.095	1.31791
Adrbk2	chr5:113339497-113444558	0.0144526	0.01	-0.531329
Adrm1	chr2:179906292-179910988	99.4387	94.8993	-0.06741
Adsl	chr15:80778919-80801377	24.9771	21.9598	-0.185741
Aebp1	chr11:5761868-5772251	32.7884	0.660765	-5.6329
Aebp2	chr6:140571183-140626993	23.2622	37.6405	0.694298
Aen	chr7:86040812-86053719	36.0805	28.1079	-0.360244
Aes	chr10:81022188-81029116	400.111	701.722	0.810499
AF251705	chr11:114858082-114863194	0.01	0.01	0
AF366264	chr8:13835230-13838089	0.01	0.01	0
AF529169	chr9:89484871-89517824	0.01	0.01	0
Afap1	chr5:36235967-36346571	7.70194	9.5188	0.305558
Afap1l1	chr18:61889915-61946316	0.144924	0.01	-3.85722
Afap1l2	chr19:56986843-57083065	1.29704	2.77629	1.09794
Aff1	chr5:104183180-104284341	7.00615	9.13601	0.382942
Aff2	chrX:66613505-67121212	0.01	0.01	0
Aff3	chr1:38232835-38684089	0.104554	0.01	-3.38618
Afg3l1	chr8:126001761-126027816	25.5255	31.0275	0.281608
Afg3l2	chr18:67564417-67608790	25.8672	16.8843	-0.615442
Afm	chr5:90947974-90982570	0.01	0.01	0
Afmid	chr11:117687232-117701222	2.71845	4.47659	0.719616
Afp	chr5:90919739-90937933	0.01	0.0381522	1.93177
Aftph	chr11:20585087-20641559	12.2451	41.7797	1.7706
Aga	chr8:54597055-54608776	42.1697	40.9726	-0.0415473
Agap1	chr1:91351385-91791857	3.92109	5.48112	0.483216
Agap2	chr10:126515962-126530226	0.223334	0.646213	1.53281
Agap3	chr5:23957994-24007865	33.8195	42.1873	0.318953
Agbl1	chr7:83374772-84269584	0.01	0.01	0
Agbl3	chr6:34730431-34809459	4.38275	2.12757	-1.04263
Agbl4	chr4:110070302-111335629	0.01	0.01	0
Agbl5	chr5:31191224-31209039	2.42966	2.45377	0.0142456
Ager	chr17:34734794-34737882	0.16804	0.30749	0.871735
Agfg1	chr1:82836057-82892850	21.9645	24.5743	0.161977
Agfg2	chr5:138091705-138125981	9.37722	8.64762	-0.116857
Agmo	chr12:37968225-38308519	0.01	0.0367751	1.87873
Agpat1	chr17:34742805-34750394	63.92	114.051	0.83534
Agpat2	chr2:26448576-26459937	24.7921	23.3519	-0.0863405
Agpat3	chr10:77734307-77814445	40.093	64.4128	0.683997
Agpat4	chr17:12312149-12412506	20.8797	24.9712	0.258164
Agpat6	chr8:24283417-24318925	39.2499	69.7281	0.829051
Agpat9	chr5:101275247-101328121	3.09483	6.45979	1.06163
Agps	chr2:75670233-75769407	17.9163	28.0436	0.646399
Agr2	chr12:36719511-36730668	0.01	0.01	0
Agr3	chr12:36652207-36676317	0.159048	0.01	-3.99139
Agrp	chr8:108090594-108103745	0.21607	0.01	-4.43343
Agtpbp1	chr13:59550895-59658708	5.89751	3.99766	-0.56095
Agtr1a	chr13:30428224-30474736	0.0448773	0.01	-2.16599
Agtr1b	chr3:20213394-20266099	0.01	0.01	0
Agtr2	chrX:21061749-21065959	0.0348395	0.01	-1.80072
Agxt2	chr15:10288333-10339493	0.01	0.01	0
Agxt	chr1:95031816-95041998	0.139845	0.01	-3.80576
Ahcy	chr2:154885047-154900233	65.2575	47.5017	-0.458165
Ahcyl1	chr3:107466037-107499466	66.8235	49.0673	-0.445594
Ahcyl2	chr6:29718442-29862310	5.04546	7.41372	0.555212
Ahdc1	chr4:132567420-132634025	6.07814	14.7873	1.28266
Ahi1	chr10:20672352-20800235	2.51243	0.793426	-1.66292
Ahnak	chr19:9063773-9151416	42.2973	45.9095	0.118227
Ahr	chr12:36182650-36219661	4.1513	1.37906	-1.58988
Ahsa1	chr12:88607677-88614902	141.101	147.44	0.0633998
Ahsa2	chr11:23387881-23398039	31.8306	50.4805	0.665312
Ahsg	chr16:22892087-22899524	0.01	0.01	0
AI118078	chr9:55174755-55286151	0.01	0.01	0
AI182371	chr2:34937380-34956205	0.01	0.244767	4.61334
AI314180	chr4:58812902-58925597	17.936	11.2826	-0.668759
AI317395	chr10:39721378-39745074	0.0375999	0.0577267	0.61851
AI413582	chr17:27700713-27702672	55.8056	106.879	0.937497
AI427809	chr4:53274227-53283104	0.01	0.0785562	2.97373
AI464131	chr4:41442633-41450108	4.47241	2.23509	-1.00072
AI467606	chr7:134234949-134237563	18.5926	18.3871	-0.0160346
AI504432	chr3:106842421-106857240	0.01	0.0132627	0.407375
AI593442	chr9:52481136-52487885	0.01	0.01	0
AI607873	chr1:175653558-175671940	0.226153	0.506337	1.1628
AI661453	chr17:47573587-47607587	0.0382504	0.01	-1.93547
AI837181	chr19:5425143-5427316	49.2925	56.7533	0.203336
AI846148	chr19:7430953-7457516	10.4668	14.4584	0.466087
Aif1	chr17:35307936-35312946	0.01	0.111299	3.47637
Aif1l	chr2:31805822-31828962	26.7455	54.1595	1.01792
Aifm1	chrX:45828120-45866740	35.9792	22.8511	-0.654899
Aifm2	chr10:61178010-61202008	7.32264	17.898	1.28936
Aifm3	chr16:17489769-17507578	0.01	0.01	0
Aig1	chr10:13372514-13588636	5.5347	10.5368	0.92886
Aim1	chr10:43670112-43724652	6.69078	5.75331	-0.217782
Aim2	chr1:175350734-175396167	2.83485	0.674306	-2.0718
Aimp1	chr3:132323461-132346843	101.295	93.2929	-0.118724
Aimp2	chr5:144663572-144670708	77.0438	60.0993	-0.358331
Aip	chr19:4113755-4125858	44.32	48.6291	0.133862
Aipl1	chr11:71842223-71851011	0.20708	0.211966	0.0336446
Aire	chr10:77492766-77506355	0.01	0.01	0
Ajap1	chr4:152747329-152856939	0.0324336	0.01	-1.69749
Ak1	chr2:32477277-32490578	93.9494	105.108	0.161917
Ak2	chr4:128670467-128688773	105.382	74.5614	-0.499128
Ak3	chr19:29095321-29122392	38.8212	47.2523	0.28354
Ak7	chr12:106944191-107020657	0.01	0.04934	2.30276
Ak8	chr2:28555680-28668685	0.01	0.01	0
Akap10	chr11:61684808-61743759	7.82155	9.72627	0.314432
Akap11	chr14:78892052-78936667	4.62289	15.0218	1.70019
Akap12	chr10:5987069-6080212	14.0344	14.801	0.0767273
Akap13	chr7:82600419-82899495	3.79014	5.77282	0.607025
Akap14	chrX:34690692-34708837	0.0591328	0.01	-2.56396
Akap1	chr11:88692105-88725900	15.2827	16.3573	0.0980352
Akap2	chr4:57858119-57909856	25.9752	28.0312	0.109899
Akap3	chr6:126803115-126824326	0.0629501	0.01	-2.65421
Akap4	chrX:6644640-6655732	0.01	0.01	0
Akap5	chr12:77425877-77435138	0.01	0.0109135	0.126114
Akap8	chr17:32440616-32458183	19.0323	17.1264	-0.152228
Akirin1	chr4:123412437-123427542	52.0197	53.7179	0.0463448
Aknad1	chr3:108542575-108585227	0.271676	0.01	-4.76382
Akp3	chr1:89021582-89024487	0.01	0.01	0
Akr1b10	chr6:34334246-34346949	15.2667	13.514	-0.175933
Akr1b3	chr6:34253929-34267489	29.3893	9.87226	-1.57384
Akr1c12	chr13:4267417-4278645	2.07062	3.0489	0.558226
Akr1c13	chr13:4190432-4204849	2.74774	3.02212	0.137315
Akr1c14	chr13:4058836-4089668	1.91341	0.01	-7.58
Akr1c18	chr13:4131872-4149877	0.197207	3.33093	4.07814
Akr1c19	chr13:4232985-4247605	0.01	0.01	0
Akr1c20	chr13:4506404-4522579	0.01	0.01	0
Akr1c21	chr13:4573320-4585789	0.01	0.01	0
Akr1c6	chr13:4433588-4456776	0.01	0.01	0
Akr1d1	chr6:37480172-37518815	0.01	0.01	0
Akr1e1	chr13:4591735-4608410	6.04417	6.26643	0.0520995
Akt1	chr12:113892031-113912487	175.105	149.596	-0.227149
Akt1s1	chr7:52104593-52110791	58.7351	79.6652	0.439727
Akt2	chr7:28376578-28424472	43.3381	78.1145	0.849954
Akt3	chr1:178952245-179178898	6.3616	9.50042	0.578602
Alas1	chr9:106135785-106150285	9.59141	5.5471	-0.790009
Alas2	chrX:146981959-147005165	0.054146	0.01	-2.43685
Alb	chr5:90889914-90905629	0.01	0.01	0
Aldh16a1	chr7:52397209-52409908	10.1092	10.8009	0.0954827
Aldh18a1	chr19:40624746-40662953	24.8863	18.4271	-0.433523
Aldh1a1	chr19:20676471-20717952	0.204797	0.117912	-0.796484
Aldh1a2	chr9:71063595-71144050	0.01	0.01	0
Aldh1a3	chr7:73535778-73572363	0.899383	0.244978	-1.87628
Aldh1a7	chr19:20767442-20802046	0.01	0.0386982	1.95227
Aldh1l1	chr6:90500841-90549165	0.0322395	0.01	-1.68883
Aldh1l2	chr10:82950191-82996885	6.96382	5.69778	-0.289479
Aldh2	chr5:122016035-122043833	112.56	63.5509	-0.82471
Aldh3a1	chr11:61022243-61031918	22.2998	7.18984	-1.633
Aldh3a2	chr11:61058253-61080688	17.8527	18.3996	0.0435321
Aldh3b2	chr19:3972327-3981665	0.01	0.01	0
Aldh4a1	chr4:139178808-139205606	4.97399	2.5078	-0.987981
Aldh5a1	chr13:24999447-25029530	1.05081	0.325246	-1.6919
Aldh7a1	chr18:56685389-56732593	3.946	2.31874	-0.76705
Aldh9a1	chr1:169280121-169298661	19.132	15.0937	-0.342041
Aldoa	chr7:133938747-133943961	653.714	642.28	-0.0254572
Aldoart2	chr12:56666191-56667883	0.01	0.01	0
Aldob	chr4:49548866-49562355	0.01	0.01	0
Alg10b	chr15:90054741-90060985	21.268	15.2361	-0.481191
Alg12	chr15:88635672-88649748	11.3469	8.45024	-0.425234
Alg2	chr4:47482704-47487239	18.3869	14.0769	-0.385349
Alg3	chr16:20605530-20610822	20.4588	17.0154	-0.26588
Alg5	chr3:54539460-54553717	44.2331	47.8163	0.112376
Alg6	chr4:99382320-99430151	8.35849	5.28974	-0.660046
Alg9	chr9:50583329-50651744	15.7079	16.468	0.068175
Alkbh1	chr12:88769027-88784789	9.99969	10.1773	0.0253996
Alkbh2	chr5:114573942-114578185	3.56612	4.70589	0.400112
Alkbh3	chr2:93820790-93850887	32.2646	33.5261	0.0553325
Alkbh4	chr5:136614650-136617484	2.86631	5.88375	1.03754
Alkbh5	chr11:60351184-60372014	23.0322	31.5169	0.452473
Alkbh6	chr7:31093771-31099322	11.0268	9.86923	-0.160005
Alkbh7	chr17:57136761-57138759	16.2026	13.2408	-0.291235
Allc	chr12:29238619-29267348	0.01	0.01	0
Alms1	chr6:85537524-85652745	1.56707	1.44104	-0.120959
Alox12	chr11:70054956-70068843	0.166653	0.127929	-0.381504
Alox12b	chr11:68970573-68983293	0.01	0.01	0
Alox12e	chr11:70129114-70136020	0.01	0.01	0
Alox15	chr11:70157648-70165533	0.01	0.01	0
Alox5	chr6:116360088-116411196	39.2035	54.7464	0.481782
Alox5ap	chr5:150076579-150099729	9.38634	32.5798	1.79534
Aloxe3	chr11:68939878-68962617	0.01	0.122548	3.61528
Alpi	chr1:88994576-88998181	0.01	0.0335782	1.74752
Alpk1	chr3:127373227-127483445	0.563387	0.463353	-0.282015
Alpk2	chr18:65425185-65553542	0.823836	1.04894	0.348503
Alpk3	chr7:88202485-88250498	0.044853	0.0459058	0.033472
Alpl	chr4:137297645-137352299	0.0401143	0.01	-2.00412
Alppl2	chr1:88983265-88986503	0.01	0.01	0
Als2	chr1:59219599-59294075	5.32219	5.84713	0.135709
Als2cl	chr9:110782677-110803034	0.567312	0.0290232	-4.28886
Als2cr11	chr1:59107349-59151744	0.01	0.01	0
Alx1	chr10:102470480-102491411	0.0407084	0.01	-2.02533
Alx3	chr3:107397948-107408793	0.01	0.01	0
Alx4	chr2:93482590-93521496	0.0184658	0.01	-0.884856
Amacr	chr15:10911510-10926379	7.50188	6.42211	-0.224205
Ambn	chr5:88885015-88897554	0.01	0.01	0
Ambp	chr4:62804312-62815176	0.01	0.01	0
Ambra1	chr2:91570294-91759006	7.30468	5.60769	-0.381414
Amd1	chr10:40007263-40021994	0.0334103	8.35334	7.96592
Amdhd2	chr17:24292799-24300700	12.0505	16.3988	0.444497
Amelx	chrX:165614045-165625141	0.01	0.248136	4.63306
Amh	chr10:80267992-80270393	0.386487	0.296703	-0.3814
Amhr2	chr15:102275797-102285070	0.0537534	0.206325	1.94049
Amica1	chr9:44887265-44916614	0.01	0.01	0
Amigo1	chr3:107989206-107995204	1.35426	2.54833	0.912047
Amigo2	chr15:97074504-97077718	3.5988	2.35848	-0.609659
Amigo3	chr9:107955489-107958032	1.07523	0.366844	-1.55141
Amotl1	chr9:14346410-14419444	5.79599	22.9837	1.98748
Amotl2	chr9:102620133-102635747	36.597	13.374	-1.45229
Ampd1	chr3:102877936-102903643	0.0436371	0.0334982	-0.381472
Ampd2	chr3:107876979-107889584	14.5282	13.3148	-0.125825
Ampd3	chr7:117911719-117955922	6.00799	8.95078	0.575131
Amph	chr13:19040219-19242788	0.01	0.01	0
Amt	chr9:108199252-108203928	0.253976	0.129989	-0.966303
Amtn	chr5:88805132-88814941	0.01	0.01	0
Amy1	chr3:113258869-113280668	0.299533	0.01	-4.90464
Amy2a3	chr3:113115366-113126970	0.01	0.01	0
Amy2a4	chr3:113082754-113094367	0.01	0.01	0
Amy2a5	chr3:113052095-113061617	0.01	0.01	0
Amz1	chr5:141200080-141229266	0.337568	0.403094	0.255938
Amz2	chr11:109287259-109299462	19.426	20.561	0.0819216
Anapc13	chr9:102528625-102536574	111.91	83.6738	-0.419491
Anapc1	chr2:128435818-128513131	16.7924	14.0502	-0.257218
Anapc2	chr2:25127985-25141436	38.912	65.5954	0.75338
Anapc5	chr5:123237469-123271351	151.74	178.886	0.237439
Anapc7	chr5:122872452-122894920	21.9575	18.4541	-0.250772
Ang4	chr14:52383566-52393265	0.01	0.01	0
Ang5	chr14:44534733-44540745	0.01	0.01	0
Ang6	chr14:44579328-44584083	0.194516	0.01	-4.28182
Angel1	chr12:88041451-88067410	2.18377	1.4619	-0.578976
Angel2	chr1:192748986-192770370	15.4044	17.5586	0.188835
Angpt1	chr15:42256212-42508523	27.6308	0.103608	-8.059
Angpt2	chr8:18690262-18741562	0.911224	1.37776	0.596447
Angpt4	chr2:151737067-151770390	0.640549	0.01	-6.00124
Angptl1	chr1:158769153-158791209	0.0470441	0.01	-2.23401
Angptl3	chr4:98697645-98704879	0.01	0.01	0
Angptl4	chr17:33911844-33918520	29.4928	51.8898	0.815088
Angptl6	chr9:20678252-20684154	0.41604	0.212929	-0.96635
Angptl7	chr4:147869388-147874571	0.01	0.0386557	1.95068
Ank1	chr8:24085307-24260969	1.63148	2.25921	0.469637
Ank2	chr3:126624524-126701370	0.447429	0.585137	0.387116
Ank3	chr10:68996455-69490184	1.17747	2.44891	1.05645
Ank	chr15:27396431-27524662	164.286	97.671	-0.750207
Ankar	chr1:72689553-72747138	0.01	0.01	0
Ankdd1b	chr13:97186088-97241115	0.745379	0.480627	-0.633056
Ankfn1	chr11:89282399-89399869	0.01	0.01	0
Ankhd1	chr18:36720256-36818562	3.80667	4.74383	0.317523
Ankk1	chr9:49223326-49235126	0.01	0.01	0
Ankle1	chr8:73929910-73933803	2.90624	2.00791	-0.533459
Ankle2	chr5:110660022-110685670	11.3397	13.218	0.221121
Ankmy1	chr1:94766705-94799483	0.0610615	0.0234364	-1.38151
Ankra2	chr13:99033030-99044709	6.3557	9.75989	0.618814
Ankrd10	chr8:11611580-11635757	12.8793	10.2381	-0.331106
Ankrd11	chr8:125407721-125566184	9.15414	12.4137	0.439437
Ankrd13b	chr11:77283988-77303180	24.8155	26.1868	0.0775983
Ankrd13c	chr3:157610429-157669801	18.0072	23.7384	0.398649
Ankrd13d	chr19:4270179-4283137	0.796268	0.889113	0.159113
Ankrd16	chr2:11699379-11711950	3.10232	6.12863	0.982217
Ankrd22	chr19:34197038-34240531	0.01	0.01	0
Ankrd24	chr10:81091284-81110357	1.68969	1.35881	-0.314415
Ankrd26	chr6:118452581-118512274	2.83442	2.17572	-0.381561
Ankrd29	chr18:12410865-12464229	1.58075	2.59021	0.71246
Ankrd2	chr19:42110527-42119600	0.01	0.01	0
Ankrd33	chr15:100946185-100950455	0.01	0.01	0
Ankrd33b	chr15:31221234-31297514	5.7159	10.2504	0.842628
Ankrd34a	chr3:96400558-96403701	0.15637	0.0900275	-0.796526
Ankrd34b	chr13:93195923-93211613	0.01	0.01	0
Ankrd34c	chr9:89623086-89633313	0.0410367	0.01	-2.03691
Ankrd36	chr11:5469686-5589340	0.01	0.01	0
Ankrd37	chr8:47082261-47085204	5.12788	6.2784	0.292034
Ankrd39	chr1:36595017-36604046	2.96814	4.1926	0.498286
Ankrd40	chr11:94189314-94203161	47.7435	64.6919	0.438281
Ankrd42	chr7:99732692-99785652	1.73158	1.63384	-0.0838223
Ankrd44	chr1:54702183-54983231	2.18996	1.74063	-0.331295
Ankrd45	chr1:163072842-163100638	0.0526389	0.0202034	-1.38153
Ankrd46	chr15:36407422-36426546	25.2221	25.3023	0.00458013
Ankrd50	chr3:38348182-38383738	6.54779	7.11788	0.12044
Ankrd53	chr6:83712639-83718320	0.01	0.01	0
Ankrd54	chr15:78883523-78893289	19.3556	21.5249	0.153256
Ankrd55	chr13:113078658-113174210	0.11069	0.249322	1.17149
Ankrd60	chr2:173394161-173403842	0.01	0.01	0
Ankrd61	chr5:144651611-144655936	0.219311	0.280611	0.355593
Ankrd6	chr4:32891009-33037801	0.501449	0.585744	0.224167
Ankrd7	chr6:18816317-18829584	0.01	0.0743036	2.89343
Ankrd9	chr12:112213562-112217231	4.43131	6.86411	0.631339
Anks1	chr17:28046250-28199724	2.76707	9.81296	1.82633
Anks1b	chr10:89336253-90435729	0.0271337	0.0312776	0.205044
Anks3	chr16:4941419-4964330	6.13352	13.8741	1.17761
Anks4b	chr7:127317371-127327230	0.01	0.01	0
Anks6	chr4:47028560-47070178	0.138398	0.0637428	-1.11849
Ano10	chr9:122084991-122203541	22.1573	19.6576	-0.172695
Ano2	chr6:125640436-125990146	0.01	0.01	0
Ano3	chr2:110495357-110790401	0.0158378	0.01	-0.663372
Ano4	chr10:88411738-88720535	0.01	0.01	0
Ano6	chr15:95621273-95805903	35.3397	45.2582	0.356889
Ano7	chr1:95270472-95300881	0.01	0.01	0
Ano8	chr8:73999917-74009966	15.1176	15.4861	0.0347447
Ano9	chr7:148287117-148303705	0.01	0.01	0
Anp32a	chr9:62189149-62226609	53.0915	48.9078	-0.118416
Anp32e	chr3:95733179-95751310	73.1514	74.4654	0.0256848
Anpep	chr7:86966688-86987238	13.0475	11.0769	-0.236219
Antxr2	chr5:98313706-98459981	25.8222	57.9552	1.16633
Antxrl	chr14:34866655-34889185	0.0486432	0.01	-2.28224
Anxa10	chr8:64535838-64601990	0.01	0.01	0
Anxa13	chr15:58173018-58220829	0.01	0.0706797	2.8213
Anxa1	chr19:20447923-20465161	627.8	636.629	0.0201478
Anxa2	chr9:69301489-69339592	971.343	961.882	-0.0141209
Anxa4	chr6:86686833-86743578	112.166	132.46	0.239921
Anxa6	chr11:54792463-54846973	196.03	193.551	-0.0183607
Anxa7	chr14:21274482-21299355	54.1183	80.0712	0.565167
Anxa9	chr3:95100015-95111098	1.99122	2.14006	0.103999
Aoah	chr13:20885981-21116123	0.01	0.01	0
Aoc2	chr11:101186376-101191008	0.999059	2.79161	1.48246
Aoc3	chr11:101191919-101200744	0.727788	0.0169291	-5.42594
Aox1	chr1:58086812-58163254	1.04005	0.934252	-0.154769
Aox3	chr1:58169979-58257296	0.01	0.01	0
Aox4	chr1:58267240-58325440	0.01	0.01	0
Ap1ar	chr3:127510182-127540410	24.7863	48.7635	0.976259
Ap1b1	chr11:4847523-4942797	17.4355	22.7896	0.386348
Ap1g2	chr14:55717671-55725430	1.46108	4.26967	1.54709
Ap1s1	chr5:137510863-137521930	187.691	238.521	0.345757
Ap1s2	chrX:160346948-160371598	28.8411	45.2698	0.650423
Ap1s3	chr1:79603450-79668547	4.53674	9.63551	1.08671
Ap2a1	chr7:52155742-52184860	30.3943	26.2779	-0.209951
Ap2a2	chr7:148748078-148818910	45.212	33.5539	-0.430225
Ap2b1	chr11:83116198-83218535	37.1397	34.3201	-0.113908
Ap2m1	chr16:20535552-20544982	117.251	124.089	0.081775
Ap2s1	chr7:17323792-17334639	173.322	196.401	0.180347
Ap3b2	chr7:88605284-88638811	0.0257063	0.01	-1.36212
Ap3d1	chr10:80169722-80204956	24.5562	36.4615	0.570287
Ap3m1	chr14:21852963-21871664	16.6051	17.0175	0.0353927
Ap3m2	chr8:23897825-23916126	2.86767	2.49036	-0.203525
Ap3s1	chr18:46901529-46950480	170.525	229.437	0.428115
Ap3s2	chr7:87020210-87065526	8.49856	9.31755	0.132732
Ap4b1	chr3:103613439-103625948	6.28845	7.07065	0.169138
Ap4e1	chr2:126834446-126895550	4.19963	6.18649	0.558859
Ap4m1	chr5:138613248-138619913	7.46209	6.08658	-0.293948
Ap4s1	chr12:52791952-52839926	11.3715	10.1857	-0.158877
Apba1	chr19:23833365-24024087	0.0286711	0.044016	0.618431
Apba2	chr7:71646591-71898762	0.01	0.01	0
Apba3	chr10:80730916-80735992	34.0042	40.6835	0.258731
Apbb1	chr7:112706978-112730167	8.92625	8.11462	-0.137531
Apbb1ip	chr2:22629846-22731173	5.9813	0.336713	-4.15087
Apbb2	chr5:66689963-67010056	13.5827	13.7542	0.0181019
Apc2	chr10:79764564-79781001	0.383739	0.676684	0.818357
Apcdd1	chr18:63081980-63112849	2.43675	3.0809	0.338394
Apcs	chr1:174824091-174825185	0.01	0.01	0
Apeh	chr9:107987744-107996811	13.6453	13.0281	-0.0667774
Aph1a	chr3:95697843-95702515	47.8293	46.2217	-0.0493244
Aph1c	chr9:66662800-66682513	0.450971	0.526368	0.223037
Apip	chr2:102913831-102932806	34.2354	38.0095	0.150871
Apitd1	chr4:148502457-148511709	25.0689	26.7222	0.0921401
Aplf	chr6:87578422-87622162	4.79669	6.41605	0.419646
Apln	chrX:45378322-45388029	7.2202	0.556666	-3.69715
Aplnr	chr2:84976516-84980080	0.0551592	0.0211708	-1.38153
Aplp2	chr9:30957141-31019400	32.9375	32.3457	-0.0261571
Apoa1	chr9:46036712-46038552	0.01	0.01	0
Apoa1bp	chr3:87860444-87862417	71.9585	60.989	-0.238616
Apoa2	chr1:173151694-173156510	0.01	0.01	0
Apoa4	chr9:46048926-46051541	0.01	0.01	0
Apoa5	chr9:46076690-46080002	0.0440781	0.01	-2.14006
Apob	chr12:7984482-8023645	0.0670194	0.0514433	-0.381596
Apobec2	chr17:48558555-48572053	0.563704	0.432781	-0.381301
Apobec3	chr15:79722837-79738859	14.4294	12.8645	-0.165616
Apobec4	chr1:154597680-154604674	0.01	0.01	0
Apobr	chr7:133728521-133732606	0.382087	9.23895	4.59576
Apoc1	chr7:20274828-20278008	0.01	0.01	0
Apoc2	chr7:20256927-20263290	0.01	0.01	0
Apoc3	chr9:46041132-46043719	0.01	0.01	0
Apoc4	chr7:20263432-20266809	0.01	0.01	0
Apod	chr16:31296277-31314894	0.36408	0.239565	-0.603838
Apoe	chr7:20281592-20284537	3.47736	1.03639	-1.74643
Apof	chr10:127705052-127707207	0.01	0.01	0
Apol10a	chr15:77307476-77321499	0.01	0.01	0
Apol10b	chr15:77414587-77426555	8.19789	0.605123	-3.75995
Apol11a	chr15:77338700-77347749	0.01	0.01	0
Apol11b	chr15:77464380-77473716	0.201974	0.0387622	-2.38145
Apol7a	chr15:77218646-77229540	0.983436	0.846449	-0.216408
Apol7b	chr15:77252638-77277890	0.0461667	0.0354403	-0.381462
Apol7c	chr15:77355296-77363745	0.01	0.01	0
Apol9a	chr15:77234218-77241510	10.711	13.4813	0.331866
Apon	chr10:127691186-127692957	0.133233	0.102282	-0.381399
Apoo	chrX:91612448-91662431	61.8509	63.1883	0.0308629
Apool	chrX:109425016-109486039	25.8084	24.1321	-0.0968872
App	chr16:84954680-85173952	65.5164	66.9198	0.030577
Appbp2	chr11:85004811-85048622	14.7008	12.96	-0.181829
Appl2	chr10:83062778-83111409	5.06777	4.74892	-0.0937516
Aprt	chr8:125098536-125100807	255.714	229.542	-0.155773
Aqp11	chr7:104874888-104886757	0.594258	0.586579	-0.018764
Aqp12	chr1:94902910-94908846	0.01	0.01	0
Aqp3	chr4:41039756-41045216	0.01	0.277569	4.79477
Aqp4	chr18:15547902-15569491	0.01	0.01	0
Aqp6	chr15:99431830-99435908	0.01	0.01	0
Aqp7	chr4:40980106-40995169	0.0334626	0.010275	-1.70341
Aqp8	chr7:130605807-130611517	0.01	0.0565737	2.50013
Aqp9	chr9:70958465-71011096	0.01	0.029255	1.54868
Aqr	chr2:113926896-114001075	9.45629	7.37957	-0.357738
Araf	chrX:20425668-20437647	33.5321	37.6687	0.167823
Arap2	chr5:62993684-63157416	0.0128655	0.01	-0.363508
Arap3	chr18:38132276-38158623	0.257375	0.338683	0.396064
Arc	chr15:74499510-74503000	4.91274	1.3233	-1.89239
Arcn1	chr9:44550227-44575891	63.4098	53.1529	-0.254557
Arf1	chr11:59024913-59041769	446.08	389.746	-0.194768
Arf2	chr11:103828038-103846664	48.1929	85.0778	0.819962
Arf3	chr15:98568056-98593549	84.0253	246.416	1.5522
Arf4	chr14:27457682-27476744	162.214	119.66	-0.438957
Arf6	chr12:70473136-70476967	58.7678	150.19	1.35369
Arfgap1	chr2:180701929-180717229	21.978	14.326	-0.617424
Arfgap3	chr15:83130169-83180677	32.7808	42.246	0.365964
Arfgef1	chr1:10127587-10222751	10.6556	10.9091	0.0339203
Arfgef2	chr2:166631080-166723551	5.13063	5.87442	0.19531
Arfip2	chr7:112782714-112788930	17.3735	15.5843	-0.156795
Arfrp1	chr2:181092394-181100109	15.6784	20.6865	0.399911
Arg1	chr10:24635012-24647276	0.0742293	0.0569865	-0.381369
Arglu1	chr8:8666575-8690537	42.4938	54.4737	0.358308
Arhgap15	chr2:43604343-44251473	0.01	0.01	0
Arhgap17	chr7:130422662-130513429	8.17328	9.31735	0.189005
Arhgap18	chr10:26492317-26638454	6.46275	10.0678	0.639528
Arhgap19	chr19:41841077-41876574	6.43398	7.49475	0.220169
Arhgap1	chr2:91490274-91512477	31.9964	31.9035	-0.00419489
Arhgap20	chr9:51573456-51661164	0.01	0.01	0
Arhgap21	chr2:20769545-20889348	11.259	14.6192	0.376786
Arhgap23	chr11:97311473-97363714	12.5767	14.2582	0.181038
Arhgap24	chr5:102910409-103326956	3.69762	3.20507	-0.206241
Arhgap25	chr6:87408538-87483253	0.01	0.01	0
Arhgap26	chr18:39152798-39535939	0.0478524	0.0459142	-0.0596509
Arhgap27	chr11:103192797-103225006	0.292679	0.498291	0.767669
Arhgap29	chr3:121656243-121719071	15.5328	24.5207	0.658682
Arhgap31	chr16:38598455-38713148	7.83758	7.11594	-0.139354
Arhgap32	chr9:31923720-32073096	1.25245	1.12026	-0.160919
Arhgap33	chr7:31307244-31320079	0.785104	1.21928	0.635074
Arhgap36	chrX:46823626-46853427	0.01	0.01	0
Arhgap39	chr15:76554414-76648600	2.95182	3.00944	0.0278903
Arhgap40	chr2:158338531-158376364	0.01	0.01	0
Arhgap42	chr9:8994952-9239013	6.95668	7.6422	0.135589
Arhgap4	chrX:71139690-71156637	0.0607289	0.01	-2.60238
Arhgap6	chrX:165233030-165742372	0.0480072	1.04452	4.44345
Arhgap8	chr15:84550481-84602637	0.01	0.01	0
Arhgap9	chr10:126759019-126766999	0.408912	1.12112	1.45508
Arhgdib	chr6:136872180-136890420	22.4422	5.87673	-1.93313
Arhgdig	chr17:26336127-26338295	4.87633	2.94169	-0.729151
Arhgef10	chr8:14911662-15001085	6.62404	7.33256	0.146606
Arhgef10l	chr4:140070399-140221820	11.1525	13.985	0.326513
Arhgef11	chr3:87422672-87541955	3.71011	13.9902	1.91488
Arhgef15	chr11:68756655-68770360	0.0705815	0.270898	1.94039
Arhgef16	chr4:153652578-153674004	0.01	0.01	0
Arhgef17	chr7:108018259-108080675	9.7291	11.058	0.184712
Arhgef18	chr8:3393007-3456600	6.30284	6.04069	-0.0612887
Arhgef19	chr4:140798798-140813477	16.4366	13.0965	-0.327731
Arhgef1	chr7:25688004-25711610	17.9373	21.0598	0.231529
Arhgef25	chr10:126619576-126627110	12.8297	11.7788	-0.123295
Arhgef26	chr3:62142698-62266143	1.49513	0.425065	-1.81452
Arhgef2	chr3:88420128-88451974	34.9894	56.8312	0.699765
Arhgef37	chr18:61653447-61696190	0.122491	0.0470138	-1.38152
Arhgef40	chr14:52604507-52625922	10.0412	17.7988	0.825848
Arhgef5	chr6:43215642-43239319	7.98134	16.637	1.05969
Arhgef6	chrX:54484661-54591906	0.592821	0.0487562	-3.60394
Arhgef7	chr8:11728104-11835217	9.75454	11.049	0.17977
Arid1b	chr17:4995073-5347656	3.52074	4.7956	0.445833
Arid3a	chr10:79389787-79417763	0.912682	0.86243	-0.0817049
Arid5b	chr10:67558340-67741474	2.7794	3.53931	0.348695
Arih1	chr9:59236360-59334181	16.966	21.7034	0.355275
Arih2	chr9:108505273-108551711	13.888	17.959	0.370868
Arl10	chr13:54676373-54682489	5.12078	7.60114	0.569852
Arl13a	chrX:130722039-130742569	0.01	0.01	0
Arl13b	chr16:62793514-62846866	5.35984	8.35729	0.640845
Arl16	chr11:120325639-120328914	10.5489	15.9986	0.600853
Arl1	chr10:88194158-88205947	141.699	145.854	0.0416954
Arl2	chr19:6134388-6141137	60.8782	77.9824	0.357223
Arl2bp	chr8:97190499-97198357	60.2887	65.6904	0.123795
Arl3	chr19:46605598-46647575	82.7512	92.3352	0.158101
Arl4a	chr12:40759877-40764574	2.71944	0.573708	-2.24492
Arl4c	chr1:90594800-90598766	37.8125	32.0472	-0.238665
Arl4d	chr11:101526854-101529146	6.27286	3.70446	-0.75986
Arl5a	chr2:52253470-52280394	20.5521	24.994	0.282296
Arl5b	chr2:14976988-15000818	2.35061	2.53873	0.111072
Arl5c	chr11:97850893-97857487	0.764477	2.08079	1.44459
Arl6	chr16:59613146-59639165	16.8138	14.7882	-0.185199
Arl6ip1	chr7:125262403-125273139	94.3061	96.7376	0.0367257
Arl6ip4	chr5:124566116-124568204	63.6047	67.1073	0.0773363
Arl6ip5	chr6:97160785-97183309	298.286	382.29	0.357971
Arl8b	chr6:108733052-108773717	55.1263	58.6048	0.0882781
Arl9	chr5:77433079-77438502	0.01	1.31384	7.03765
Armc10	chr5:21151801-21168410	25.4978	29.8769	0.228658
Armc1	chr3:19032143-19063065	24.9768	32.4086	0.375788
Armc3	chr2:19120744-19231870	0.01	0.025872	1.37139
Armc4	chr18:7088230-7297899	0.01	0.01	0
Armc6	chr8:72744091-72758321	12.8842	9.7468	-0.402602
Armc7	chr11:115336990-115351780	3.88113	3.85567	-0.00949518
Armc9	chr1:88051354-88174859	3.99154	1.28197	-1.63858
Armcx1	chrX:131252476-131256451	6.85881	4.96443	-0.46633
Armcx2	chrX:131338680-131343760	40.2422	36.3878	-0.145254
Armcx4	chrX:131221057-131232311	0.605859	0.0400909	-3.91764
Armcx5	chrX:132277230-132281865	3.1931	5.49276	0.782574
Armcx6	chrX:131282993-131285958	1.99454	2.27709	0.191135
Arnt2	chr7:91394784-91558548	0.958318	1.06121	0.147134
Arnt	chr3:95238311-95301161	9.94127	8.26155	-0.267018
Arntl2	chr6:146754051-146782051	1.71389	1.34465	-0.350044
Arpc1a	chr5:145844737-145869625	81.7231	78.5018	-0.0580182
Arpc1b	chr5:145875124-145889055	268.901	266.792	-0.0113597
Arpc2	chr1:74283123-74314787	213.435	285.874	0.421583
Arpc3	chr5:122841936-122856187	218.882	212.133	-0.0451842
Arpc5	chr1:154613671-154622710	127.952	137.89	0.107915
Arpc5l	chr2:38863658-38871392	72.087	77.7138	0.108432
Arpp19	chr9:74885420-74908120	26.4203	35.9734	0.445284
Arr3	chrX:97800835-97813832	0.01	0.01	0
Arrb1	chr7:106683995-106755281	3.71593	4.18286	0.170766
Arrb2	chr11:70246081-70254330	17.1983	17.9362	0.0606083
Arrdc1	chr2:24780871-24790801	4.41585	8.71022	0.980018
Arrdc2	chr8:73359036-73363619	2.87457	1.60486	-0.840899
Arrdc3	chr13:81022682-81035303	3.4055	2.85177	-0.256009
Arrdc5	chr17:56433533-56439709	0.01	0.01	0
Arsb	chr13:94541633-94712971	4.40108	3.24698	-0.438759
Arsg	chr11:109334687-109434643	0.493001	0.429535	-0.198815
Arsi	chr18:61071893-61077422	0.01	0.01	0
Arsj	chr3:126066769-126143292	14.4017	7.93438	-0.86005
Arsk	chr13:76197869-76236108	3.64865	2.10059	-0.796568
Art1	chr7:109250256-109259662	0.01	0.01	0
Art2b	chr7:108727373-108729675	0.01	0.01	0
Art3	chr5:92760866-92843653	0.485748	0.01	-5.60214
Art4	chr6:136796971-136806121	0.01	0.01	0
Art5	chr7:109245392-109248743	0.160981	0.123588	-0.381352
Artn	chr4:117598764-117602368	0.236558	0.01	-4.56412
Arv1	chr8:127246038-127258023	5.46438	4.34785	-0.329756
Arvcf	chr16:18348274-18407167	2.71703	6.56937	1.27372
Arx	chrX:90531845-90543694	0.01	0.01	0
Arxes2	chrX:132528358-132529898	3.49585	0.162653	-4.42577
As3mt	chr19:46781932-46815585	4.73777	0.792704	-2.57935
Asap2	chr12:21117616-21276032	1.79996	1.53444	-0.230253
Asap3	chr4:135762279-135802488	1.76696	1.38267	-0.353813
Asb10	chr5:24038514-24046266	0.01	0.0338857	1.76068
Asb11	chrX:160876032-160897032	0.01	0.01	0
Asb12	chrX:92665537-92673468	0.01	0.01	0
Asb14	chr14:27707789-27728443	0.0582675	0.01	-2.54269
Asb15	chr6:24478143-24523164	0.0227556	0.01	-1.18622
Asb16	chr11:102130136-102139375	0.01	0.01	0
Asb17	chr3:153507210-153516579	0.01	0.01	0
Asb18	chr1:91849252-91911152	0.01	0.01	0
Asb1	chr1:93437141-93456167	5.03545	7.61832	0.597352
Asb2	chr12:104559351-104594211	0.0748617	0.01	-2.90423
Asb3	chr11:30854397-31002704	5.83586	5.11639	-0.189819
Asb4	chr6:5333385-5383021	0.180655	0.138676	-0.381519
Asb6	chr2:30678617-30683820	23.4131	33.2771	0.507214
Asb7	chr7:73789456-73834447	3.33345	5.20574	0.643087
Asb8	chr15:97965070-97996009	20.9227	23.5497	0.17064
Asb9	chrX:160935834-160977684	0.01	0.01	0
Ascc1	chr10:59465552-59562738	18.3362	18.8312	0.0384303
Ascl1	chr10:86953785-86956405	0.01	0.01	0
Ascl2	chr7:150152726-150155169	0.01	0.01	0
Ascl3	chr7:116870978-116875246	0.01	0.01	0
Asf1a	chr10:53316766-53329021	21.021	22.8094	0.117797
Asf1b	chr8:86479592-86494094	46.0692	40.3974	-0.18954
Asgr1	chr11:69867625-69871397	0.807958	3.01261	1.89866
Ash1l	chr3:88769733-88883297	3.93699	9.31464	1.24241
Ash2l	chr8:26926472-26958166	33.959	24.9565	-0.444378
Asl	chr5:130487372-130500201	22.0805	14.7093	-0.586044
Asna1	chr8:87541829-87549177	95.1386	162.237	0.77
Asns	chr6:7625170-7643182	60.4838	74.8671	0.307783
Asnsd1	chr1:53401460-53409596	53.4388	38.9368	-0.456753
Aspa	chr11:73118489-73138139	0.849445	0.0543434	-3.96634
Aspdh	chr7:51720804-51723121	0.01	0.01	0
Aspg	chr12:113344893-113365784	0.01	0.01	0
Asphd1	chr7:134089521-134093095	0.01	0.01	0
Asphd2	chr5:112814465-112821233	0.0682041	0.10472	0.618607
Aspn	chr13:49639811-49662931	5.73551	0.0335779	-7.41627
Aspscr1	chr11:120534286-120570760	38.4923	28.5557	-0.430791
Asrgl1	chr19:9186208-9210056	2.34511	0.41544	-2.49694
Ass1	chr2:31325789-31376190	138.056	31.1572	-2.14762
Aste1	chr9:105297721-105308086	2.2186	2.94434	0.408295
Astl	chr2:127164374-127183391	0.01	0.01	0
Astn1	chr1:160292434-160621917	0.01	0.01	0
Astn2	chr4:65041836-66065517	0.0206602	0.01	-1.04685
Asxl1	chr2:153171874-153229743	9.35694	9.43443	0.0118986
Asxl3	chr18:22503589-22688728	0.01	0.01	0
Asz1	chr6:18000963-18059061	0.01	0.01	0
Atad1	chr19:32747052-32786788	43.1058	46.3448	0.104525
Atad3a	chr4:155114748-155135207	25.5504	19.1452	-0.416363
Atat1	chr17:36034540-36047013	8.53253	6.18884	-0.463305
Ate1	chr7:137535007-137663883	7.97438	11.928	0.580908
Atf1	chr15:100058289-100091679	37.4325	36.0665	-0.053632
Atf3	chr1:192994175-193007212	8.61518	23.0462	1.41958
Atf4	chr15:80085613-80087975	369.327	554.71	0.586835
Atf5	chr7:52067625-52072028	87.3956	146.465	0.744923
Atf6b	chr17:34784090-34792019	23.0857	26.4993	0.198955
Atf7	chr15:102367074-102455852	1.29795	2.93521	1.17723
Atf7ip2	chr16:10192998-10243144	0.0391258	0.01	-1.96812
Atf7ip	chr6:136467371-136555900	6.70255	6.21993	-0.107812
Atg10	chr13:91074953-91363592	5.49855	6.3833	0.215251
Atg12	chr18:46892070-46901233	25.2097	31.2324	0.309064
Atg13	chr2:91514768-91550749	10.9745	11.0635	0.0116527
Atg14	chr14:48160567-48188109	2.36974	3.46283	0.547223
Atg16l1	chr1:89652585-89689003	9.04831	8.11434	-0.157175
Atg16l2	chr7:108438129-108450602	3.33766	5.10608	0.613379
Atg2b	chr12:106851748-106923451	3.50953	2.32928	-0.591394
Atg4a	chrX:137491455-137598813	9.65764	10.9673	0.183466
Atg4b	chr1:95651609-95686106	15.5852	16.6666	0.0967832
Atg4d	chr9:21069728-21079281	7.93737	7.83748	-0.0182712
Atg7	chr6:114593118-114810632	7.36794	9.59288	0.380703
Atic	chr1:71603729-71625977	75.8509	44.4791	-0.770039
Atl1	chr12:70994091-71065072	0.213421	0.327661	0.618502
Atm	chr9:53245226-53344776	2.03166	1.8234	-0.156028
Atmin	chr8:119467292-119484345	6.12713	5.93217	-0.0466515
Atn1	chr6:124692561-124706505	32.6181	96.2591	1.56125
Atoh1	chr6:64679139-64681229	0.01	0.01	0
Atoh7	chr10:62562903-62563353	0.01	0.01	0
Atoh8	chr6:72156171-72185571	12.1055	4.89624	-1.30592
Atox1	chr11:55260144-55274640	279.278	268.079	-0.0590437
Atp10a	chr7:65913571-66084796	2.92682	6.76687	1.20915
Atp10b	chr11:42963378-43075787	0.0137419	0.01	-0.458581
Atp11a	chr8:12757015-12868728	9.98033	8.47624	-0.235663
Atp11b	chr3:35653059-35755198	9.50394	20.2809	1.09352
Atp12a	chr14:56983904-57007388	0.01	0.01	0
Atp13a1	chr8:72315061-72331647	15.7434	11.836	-0.411566
Atp13a5	chr16:29231999-29378818	0.01	0.01	0
Atp1a1	chr3:101380141-101408630	89.4204	52.4413	-0.769901
Atp1a2	chr1:174201839-174228195	0.229587	0.634435	1.46643
Atp1a3	chr7:25763185-25790956	1.74616	7.87485	2.17307
Atp1b1	chr1:166367229-166388486	31.1287	13.9042	-1.16272
Atp1b2	chr11:69413251-69419462	0.168617	0.103549	-0.703436
Atp1b3	chr9:96233094-96264718	126.861	100.978	-0.329208
Atp1b4	chrX:35669298-35689961	0.01	0.01	0
Atp2a2	chr5:122903521-122952234	64.9737	54.0715	-0.264987
Atp2a3	chr11:72774670-72806545	0.256965	0.0657441	-1.96664
Atp2b2	chr6:113695661-113992074	0.01	0.01	0
Atp2b3	chrX:70748424-70818609	0.0140799	0.01	-0.493637
Atp2b4	chr1:135599250-135650324	5.04668	6.7834	0.426674
Atp4a	chr7:31497227-31510553	0.01	0.01	0
Atp4b	chr8:13386208-13396778	0.01	0.01	0
Atp5a1	chr18:78012506-78021607	333.319	197.499	-0.755058
Atp5b	chr10:127520362-127527444	989.502	796.824	-0.312442
Atp5c1	chr2:9977658-10002137	346.91	286.69	-0.27507
Atp5e	chr2:174286575-174289602	570.144	557.985	-0.0311
Atp5f1	chr3:105745595-105763166	242.131	249.487	0.0431768
Atp5g2	chr15:102493298-102501478	720.111	673.468	-0.0966099
Atp5g3	chr2:73746503-73749383	951.894	919.729	-0.0495921
Atp5h	chr11:115277010-115281233	543.442	476.942	-0.188312
Atp5j2	chr5:145944574-145952461	563.004	603.932	0.101241
Atp5j	chr16:84828115-84835870	348.153	331.557	-0.0704645
Atp5k	chr5:108862271-108863397	597.056	774.575	0.375539
Atp5o	chr16:91925467-91931875	374.769	358.261	-0.0649906
Atp5s	chr12:70825948-70845645	4.42507	3.17068	-0.480908
Atp5sl	chr7:26404432-26410569	4.24293	5.78596	0.447495
Atp6ap1	chrX:71542435-71550060	111.403	110.812	-0.00767396
Atp6ap1l	chr13:91023053-91044960	0.01	0.01	0
Atp6v0a1	chr11:100870765-100925031	10.3533	10.371	0.00246433
Atp6v0a2	chr5:125079632-125204825	14.3284	21.3632	0.57625
Atp6v0b	chr4:117556934-117559934	203.711	256.664	0.333357
Atp6v0c	chr17:24300832-24306374	382.245	452.165	0.242352
Atp6v0e2	chr6:48487567-48491799	4.2603	2.82858	-0.590877
Atp6v0e	chr17:26813340-26836591	266.97	349.89	0.390224
Atp6v1b1	chr6:83693010-83708804	0.01	0.01	0
Atp6v1b2	chr8:71612634-71637616	37.29	53.4931	0.520564
Atp6v1c1	chr15:38591658-38622199	69.4741	83.398	0.263538
Atp6v1c2	chr12:17291526-17331536	0.207517	2.28512	3.46097
Atp6v1d	chr12:79943968-79962625	75.7443	77.4331	0.0318131
Atp6v1e1	chr6:120745261-120772703	94.3665	121.335	0.362649
Atp6v1e2	chr17:87343448-87347227	0.01	0.01	0
Atp6v1f	chr6:29417782-29420509	108.441	191.695	0.821902
Atp6v1g1	chr4:63205798-63211735	488.034	373.249	-0.386843
Atp6v1g2	chr17:35373540-35375712	0.292882	0.281059	-0.0594465
Atp6v1g3	chr1:140170314-140186039	0.01	0.01	0
Atp6v1h	chr1:5073253-5152630	39.3233	34.9751	-0.169056
Atp7b	chr8:23104819-23170546	0.0204993	0.01	-1.03557
Atp8b1	chr18:64688632-64820654	0.01	0.01	0
Atp8b2	chr3:89743402-89767254	16.0907	34.6875	1.10819
Atp8b3	chr10:79982329-80001869	0.153824	0.01	-3.94321
Atp8b5	chr4:43280030-43386703	0.0216476	0.0664681	1.61846
Atp9a	chr2:168459937-168567636	0.227828	0.0218519	-3.38211
Atp9b	chr18:80930879-81130797	8.8413	6.76442	-0.386292
Atr	chr9:95758015-95852063	2.31576	2.09179	-0.146748
Atrip	chr9:108962260-108976638	5.34853	5.2077	-0.0384961
Atrn	chr2:130732231-130856062	5.30515	4.47778	-0.24461
Atxn10	chr15:85166810-85294266	85.6753	76.9826	-0.154347
Atxn1	chr13:45645124-46060360	1.76636	2.12027	0.263469
Atxn1l	chr8:112250350-112261639	7.09275	12.7036	0.84082
Atxn2l	chr7:133635221-133646816	21.6921	24.0362	0.148039
Atxn7	chr14:14845004-14939815	2.09261	2.53177	0.274843
Atxn7l2	chr3:108005145-108013445	2.96474	6.98951	1.23729
Atxn7l3	chr11:102150613-102157943	28.4347	55.7355	0.970944
Atxn7l3b	chr10:112362483-112366082	41.0744	45.65	0.152375
AU015836	chrX:91213994-91220809	0.01	0.01	0
AU016765	chr17:64863428-64904930	0.01	0.01	0
AU018091	chr7:3154659-3169204	2.20049	7.76575	1.8193
AU022252	chr4:118897742-118905329	6.7682	6.06175	-0.159038
AU022751	chrX:5658335-5660538	0.01	0.01	0
AU040320	chr4:126430798-126546938	13.8127	19.0618	0.464689
AU041133	chr10:81590757-81615810	1.95369	3.0877	0.660331
Auh	chr13:52930478-53025046	9.80838	8.2321	-0.252754
Aurkaip1	chr4:155205377-155207207	83.7789	60.5352	-0.468813
Aurkc	chr7:6948095-6955802	0.01	0.01	0
Auts2	chr5:131913551-133018213	1.63779	0.961012	-0.769124
AV320801	chrX:131702162-131712171	0.01	0.142205	3.8299
Avil	chr10:126437764-126458050	0.164145	0.604815	1.88152
Avp	chr2:130406412-130408277	0.01	0.01	0
Avpi1	chr19:42197764-42203483	92.1691	125.654	0.447102
Avpr1b	chr1:133495690-133508577	0.01	0.01	0
Avpr2	chrX:71137440-71139767	0.01	0.01	0
AW011738	chr4:155577392-155580137	0.073216	0.0562037	-0.381494
AW112010	chr19:11122101-11125056	0.01	0.01	0
AW146154	chr7:48734243-48755260	1.9949	2.46347	0.304375
AW209491	chr13:14722511-14730469	8.25191	9.59945	0.218224
AW549877	chr15:3932034-3945752	9.21392	11.4006	0.307223
AW551984	chr9:39394980-39411709	0.01	0.01	0
Awat1	chrX:97767585-97773545	0.01	0.01	0
Axin1	chr17:26275630-26332756	20.9987	19.9509	-0.0738462
Axin2	chr11:108781662-108812095	0.114061	0.0350221	-1.70347
Axl	chr7:26541518-26573752	131.503	97.4455	-0.432428
AY074887	chr9:54798063-54798761	0.402713	0.01	-5.33168
AY702102	chr2:169787512-169788687	0.01	0.01	0
AY702103	chr17:50378532-50385641	0.01	0.01	0
AY761184	chr8:22812995-22814119	0.01	0.01	0
AY761185	chr8:22083372-22084427	0.01	0.01	0
Aym1	chr5:113786313-113786841	0.01	0.01	0
Azgp1	chr5:138422748-138431460	0.01	0.01	0
Azi2	chr9:117949639-117978912	13.0308	15.9829	0.294604
Azin1	chr15:38417184-38449021	59.115	114.64	0.955514
B130006D01Rik	chr11:95584899-95588087	0.01	0.01	0
B130024G19Rik	chr7:77510268-77556032	0.0583789	0.01	-2.54545
B230118H07Rik	chr2:101400937-101469143	12.3196	9.6134	-0.357837
B230216G23Rik	chr6:142361950-142368260	0.212525	0.543854	1.35559
B230217C12Rik	chr11:97702093-97704357	2.13029	0.594737	-1.84073
B230219D22Rik	chr13:55794484-55804861	19.496	19.1672	-0.0245386
B230307C23Rik	chr16:98218511-98237921	1.45979	2.10138	0.525576
B2m	chr2:121973422-121978818	446.359	647.663	0.537039
B3galnt1	chr3:69377840-69402882	7.46695	0.138959	-5.74779
B3galnt2	chr13:14046940-14091335	10.5232	8.60956	-0.289562
B3galt2	chr1:145487826-145497067	0.01	0.01	0
B3galt5	chr16:96457407-96541465	0.01	0.01	0
B3galt6	chr4:155363574-155366787	4.07077	4.19014	0.0416967
B3gat1	chr9:26559146-26568923	0.01	0.01	0
B3gat3	chr19:8994882-9001726	12.9781	15.6266	0.267925
B3gnt2	chr11:22734738-22760336	15.7061	30.3318	0.949506
B3gnt4	chr5:123960468-123961891	0.310507	0.0595951	-2.38136
B3gnt5	chr16:19760326-19772846	0.212747	0.01	-4.41107
B3gnt6	chr7:105340924-105347985	0.01	0.01	0
B3gnt7	chr1:88199795-88203880	0.01	0.01	0
B3gntl1	chr11:121477521-121534465	2.73936	3.15426	0.203463
B430306N03Rik	chr17:48455486-48465836	0.01	0.01	0
B4galnt1	chr10:126602211-126609396	4.58525	4.16846	-0.137486
B4galnt3	chr6:120153827-120244577	0.0336986	0.0258683	-0.381503
B4galnt4	chr7:148247172-148258018	1.21611	0.761563	-0.675238
B4galt2	chr4:117545604-117556081	22.9043	24.7863	0.113924
B4galt3	chr1:173200458-173207026	6.73267	8.51394	0.338648
B4galt5	chr2:167123944-167174678	15.3307	32.0207	1.06258
B4galt6	chr18:20843099-20904905	10.5662	15.4633	0.549392
B4galt7	chr13:55701471-55711315	15.9772	16.1636	0.016734
B630005N14Rik	chr6:13575674-13627966	8.29443	11.3631	0.454142
B930041F14Rik	chr4:155068450-155070592	4.09983	1.48108	-1.46891
Baalc	chr15:38765454-38784462	2.33651	5.79602	1.31071
Bace1	chr9:45646611-45670567	9.08731	12.3174	0.438773
Bace2	chr16:97578334-97660619	0.419544	10.0239	4.57848
Bach1	chr16:87699198-87733591	4.99138	9.76634	0.968379
Bach2	chr4:32504409-32673083	0.144323	0.01	-3.85123
Bad	chr19:7016350-7026395	56.7671	74.2036	0.386434
Bag1	chr4:40883430-40895327	217.654	229.093	0.0738968
Bag2	chr1:33802328-33814595	37.466	18.2502	-1.03767
Bag3	chr7:135667096-135690493	42.0161	44.5505	0.0844994
Bag6	chr17:35272122-35284267	53.2641	38.9839	-0.450285
Bahd1	chr2:118727350-118750260	4.42088	6.61907	0.582295
Baiap2	chr11:119804405-119868096	34.3272	35.4221	0.0452976
Baiap2l1	chr5:145025393-145118981	13.1978	37.5528	1.50862
Baiap2l2	chr15:79088624-79115939	0.100159	0.01	-3.32422
Baiap3	chr17:25379603-25393309	0.01	0.0798573	2.99742
Bambi	chr18:3507954-3516402	0.133653	0.01	-3.74042
Banf1	chr19:5364632-5366876	318.511	341.691	0.101349
Banf2	chr2:143858837-143899715	0.01	0.01	0
Bank1	chr3:135716327-135989010	0.01	0.0234052	1.22683
Banp	chr8:124474391-124553160	4.6471	4.86326	0.065593
Bap1	chr14:32064674-32073115	17.3454	25.4516	0.553203
Bard1	chr1:71074108-71149546	4.61031	6.21336	0.43051
Barhl2	chr5:106881541-106887185	0.01	0.01	0
Barx1	chr13:48758404-48761876	0.01	0.01	0
Batf2	chr19:6164457-6172475	0.0812057	0.01	-3.02158
Bax	chr7:52717064-52722268	273.074	197.316	-0.468784
Baz1b	chr5:135663192-135721999	19.7976	22.5679	0.188947
Baz2b	chr2:59737419-59963797	2.49779	3.21669	0.364925
BB014433	chr8:15041445-15046078	0.01	0.046353	2.21266
BB287469	chr12:89055024-89059124	0.484185	0.323596	-0.581365
Bbc3	chr7:16894931-16903683	3.96404	6.12673	0.628146
Bbs2	chr8:96591853-96622711	3.79378	2.3922	-0.665298
Bbs4	chr9:59169772-59201315	2.90837	3.67003	0.335581
Bbx	chr16:50191956-50432502	5.56605	6.03441	0.116559
BC004004	chr17:29405732-29439832	28.7701	24.236	-0.247419
BC005537	chr13:24893525-24904768	49.4876	84.1881	0.766549
BC005624	chr2:30828352-30837461	54.0316	47.8334	-0.175785
BC016579	chr16:45626960-45654231	0.01	0.01	0
BC017158	chr7:135414892-135441645	5.64404	4.97727	-0.181374
BC017643	chr11:121083902-121090623	23.6098	23.6927	0.0050568
BC021614	chr19:4057486-4059294	0.212077	0.01	-4.40652
BC021785	chr10:39677866-39706452	0.055376	0.0850161	0.618475
BC021891	chr8:128434349-128471339	0.01	0.01	0
BC022687	chr12:114047185-114054456	17.9686	14.7192	-0.287779
BC023829	chrX:67713230-67730218	45.7978	19.3709	-1.24139
BC024139	chr15:75949947-75956986	0.01	0.01	0
BC024978	chr7:27980799-27990405	1.93244	2.11628	0.131107
BC026585	chr1:159388712-159418864	0.01	0.01	0
BC027072	chr17:72092894-72102225	0.01	0.01	0
BC027231	chr16:44724413-44737397	7.22827	7.21063	-0.00352508
BC028528	chr3:95688895-95695853	8.02808	4.80258	-0.741245
BC029214	chr2:25315007-25316614	7.88419	13.0678	0.728982
BC030336	chr7:127821133-127878368	6.89071	11.6795	0.761254
BC030500	chr8:61390551-61393095	0.470767	0.206518	-1.18875
BC030867	chr11:102110195-102126497	9.39831	10.3175	0.13462
BC030870	chr8:67609512-67653436	0.01	0.0568482	2.50711
BC031181	chr18:75165553-75169587	110.974	99.1127	-0.16308
BC035044	chr6:128798061-128841142	0.01	0.01	0
BC037034	chr5:138700885-138705280	3.49989	4.97647	0.507813
BC048502	chr15:103269390-103278890	0.01	0.01	0
BC048507	chr13:67964262-67964860	0.01	0.01	0
BC048562	chr9:108338812-108348414	0.01	0.01	0
BC048609	chr19:6080037-6080785	0.01	0.01	0
BC048671	chr6:90251263-90255442	0.01	0.01	0
BC048679	chr7:88639159-88643216	0.01	0.01	0
BC049352	chr9:45003848-45058068	0.01	0.01	0
BC049715	chr6:136777363-136789075	0.01	0.01	0
BC049730	chr7:25494277-25499554	0.01	0.01	0
BC049762	chr11:51067152-51076453	0.14314	0.01	-3.83935
BC051142	chr17:34535764-34597679	0.01	0.01	0
BC051628	chr2:180954720-180957556	0.01	0.01	0
BC051665	chr13:60883247-60887725	0.01	0.01	0
BC053393	chr11:46385014-46402734	0.01	0.01	0
BC055111	chr4:106263513-106289843	0.01	0.01	0
BC055324	chr1:165884138-165924912	8.3797	8.46253	0.0141904
BC061195	chrX:90401492-90402210	0.01	0.01	0
BC061212	chr5:94495479-94499571	0.0678001	0.01	-2.76129
BC061237	chr14:45119792-45126016	0.0698239	0.01	-2.80372
BC065397	chrX:133277495-133337900	0.214933	0.14142	-0.603901
BC068281	chr12:4850108-4863773	2.47806	1.04917	-1.23996
BC080695	chr4:143157369-143163701	0.139116	0.01	-3.79822
BC089491	chr7:29069670-29076153	0.01	0.01	0
BC089597	chr10:127303531-127314375	0.01	0.01	0
BC094916	chr1:175451441-175466088	0.01	0.0669124	2.74227
BC100451	chr11:118193673-118203848	0.527929	0.364748	-0.533444
BC100530	chr16:36359467-36367656	0.01	0.01	0
BC107364	chr3:96237710-96256229	0.01	0.01	0
Bcam	chr7:20341486-20355881	0.550242	0.35741	-0.622486
Bcan	chr3:87791452-87804278	0.01	0.01	0
Bcap31	chrX:70931521-70961514	186.506	175.998	-0.083663
Bcar1	chr8:114234374-114267749	33.4819	31.3536	-0.0947503
Bcas2	chr3:102975633-102983077	91.6974	91.9421	0.00384479
Bcas3	chr11:85166665-85639560	4.46755	4.05954	-0.138168
Bcat1	chr6:144942354-145024677	13.9388	15.3285	0.13711
Bcat2	chr7:52825522-52845080	18.3439	11.7812	-0.638814
Bche	chr3:73439730-73512337	0.01	0.01	0
Bckdha	chr7:26414870-26443780	11.0156	8.54838	-0.365825
Bckdhb	chr9:83818743-84017847	0.0792976	0.01	-2.98728
Bckdk	chr7:135047586-135053178	23.8618	23.5623	-0.0182225
Bcl11a	chr11:23978055-24073558	0.01	0.01	0
Bcl11b	chr12:109148612-109241624	0.01	0.01	0
Bcl2a1a	chr9:88851757-88857254	0.01	0.01	0
Bcl2a1b	chr9:89094110-89102676	0.01	0.01	0
Bcl2a1c	chr9:114239252-114239696	0.01	0.01	0
Bcl2a1d	chr9:88618125-88626688	0.01	0.01	0
Bcl2	chr1:108434754-108610867	1.48352	2.40753	0.698529
Bcl2l10	chr9:75195564-75199447	0.01	0.01	0
Bcl2l11	chr2:127951773-127988283	1.90055	9.62574	2.34048
Bcl2l12	chr7:52246591-52252949	4.95457	5.6637	0.192985
Bcl2l14	chr6:134346346-134388742	0.01	0.01	0
Bcl2l15	chr3:103636618-103658541	0.368892	0.426378	0.208934
Bcl2l2	chr14:55502261-55507071	9.47798	11.6016	0.291672
Bcl3	chr7:20393810-20408104	0.978102	0.0883375	-3.46889
Bcl6b	chr11:70037628-70043300	0.01	0.0441776	2.14332
Bcl6	chr16:23965137-23988698	4.5766	4.55321	-0.0073922
Bcl7c	chr7:134848491-134852280	67.2461	65.4164	-0.0397982
Bcl9	chr3:97007584-97031287	2.00094	1.83592	-0.124175
Bcl9l	chr9:44307218-44318495	9.20407	9.55382	0.0538057
Bcor	chrX:11613863-11737481	7.32488	8.12719	0.149951
Bcorl1	chrX:45694534-45759905	1.69726	2.84471	0.745074
Bcs1l	chr1:74634862-74639017	9.90096	8.12065	-0.285973
Bdh1	chr16:31422382-31458987	0.573649	0.36696	-0.644545
Bdh2	chr3:134944184-134967389	3.19055	2.49801	-0.353026
Bdkrb1	chr12:106842300-106843638	0.334613	0.0642228	-2.38134
Bdkrb2	chr12:106801381-106831281	0.191226	0.0489342	-1.96636
Bdnf	chr2:109514856-109567200	13.2698	4.01432	-1.72492
Bdp1	chr13:100787948-100874025	2.73499	4.56193	0.738109
Bean1	chr8:106694412-106742997	0.0937137	0.01	-3.22826
Becn1	chr11:101149580-101163581	56.197	55.7643	-0.0111513
Begain	chr12:110270391-110306427	0.01	0.0284775	1.50982
Bend3	chr10:43198945-43235223	4.05419	3.36631	-0.268246
Bend5	chr4:111087610-111132903	0.0578521	0.01	-2.53237
Bend6	chr1:33908896-33964466	11.4437	13.0057	0.18459
Bend7	chr2:4638876-4723192	0.01	0.01	0
Best1	chr19:10059661-10076123	0.0996142	0.114706	0.203518
Best2	chr8:87531100-87538430	0.01	0.0814281	3.02553
Best3	chr10:116423369-116462096	0.184962	0.0567939	-1.70342
Bet1l	chr7:148039282-148042282	14.1351	15.1492	0.0999595
Bex1	chrX:132748510-132750052	0.01	0.01	0
Bex4	chrX:132673583-132674976	0.01	0.01	0
Bex6	chr16:32179885-32187030	0.01	0.01	0
Bfar	chr16:13671950-13703705	10.1721	11.3434	0.157236
Bfsp1	chr2:143652263-143688909	0.0853229	0.231143	1.43778
Bfsp2	chr9:103327253-103382658	0.01	0.01	0
Bglap	chr3:88187416-88188388	1.27147	1.29431	0.0256858
Bgn	chrX:70728973-70741275	108.603	0.425938	-7.9942
Bhlha15	chr5:144951154-144955310	0.01	0.0216267	1.11281
Bhlhe22	chr3:17954324-17957514	0.01	0.01	0
Bhlhe23	chr2:180509085-180511605	0.01	0.01	0
Bhlhe40	chr6:108610622-108616919	16.659	22.0728	0.405968
Bhlhe41	chr6:145806762-145813940	7.47917	16.4822	1.13996
Bhmt2	chr13:94426051-94444257	0.01	0.01	0
Bhmt	chr13:94386845-94407713	0.01	0.01	0
Bicc1	chr10:70387847-70622382	2.59951	0.01	-8.0221
Bicd2	chr13:49436917-49482395	36.1673	31.8025	-0.185546
Bid	chr6:120843136-120866838	58.4703	42.4542	-0.461797
Bik	chr15:83357291-83375065	1.04694	0.703372	-0.573819
Bin1	chr18:32536870-32595394	120.489	132.213	0.133963
Bin2	chr15:100471512-100499931	0.105586	0.01	-3.40035
Bin3	chr14:70499951-70538013	22.8993	20.8489	-0.135332
Birc2	chr9:7818225-7835255	5.69094	4.05304	-0.489663
Birc3	chr9:7848700-7873170	0.214003	0.01	-4.41956
Birc5	chr11:117710550-117717057	238.498	240.719	0.0133729
Birc6	chr17:74927634-75102696	5.30948	4.67776	-0.182753
Birc7	chr2:180663727-180668715	0.01	0.01	0
Blk	chr14:63991673-64036024	0.01	0.0315018	1.65543
Blnk	chr19:41003416-41069025	25.9865	55.4854	1.09435
Bloc1s2	chr19:44213736-44220936	86.9866	107.983	0.311939
Bloc1s3	chr7:20091152-20093680	5.00873	5.17099	0.0459957
Blvra	chr2:126896392-126922820	35.7221	26.4774	-0.432055
Blvrb	chr7:28232996-28251000	34.5124	32.382	-0.0919227
Blzf1	chr1:166219930-166237615	4.65661	7.18163	0.625031
Bmp10	chr6:87378995-87384506	0.01	0.01	0
Bmp15	chrX:5891223-5897841	0.01	0.01	0
Bmp1	chr14:70874361-70920067	29.2679	21.3823	-0.452902
Bmp2	chr2:133377894-133388632	0.027563	0.01	-1.46273
Bmp2k	chr5:97426707-97520067	2.64995	2.50095	-0.0834889
Bmp3	chr5:99283457-99309979	0.01	0.01	0
Bmp4	chr14:47003195-47010274	2.66936	0.0401801	-6.05387
Bmp5	chr9:75623171-75746824	0.0801696	0.184626	1.20348
Bmp7	chr2:172693512-172765822	0.01	0.01	0
Bmp8a	chr4:122989890-123020495	0.0863915	0.01	-3.11089
Bmp8b	chr4:122782407-122803334	0.01	0.0260697	1.38237
Bmpr1b	chr3:141500099-141832192	0.0186026	0.0858348	2.20606
Bmpr2	chr1:59821122-59934925	6.67238	7.57228	0.182526
Bms1	chr6:118333398-118369435	13.3141	13.9745	0.0698418
Bmx	chrX:160630773-160696125	0.01	0.01	0
Bmyc	chr2:25562398-25563239	0.306391	0.01	-4.9373
Bnc2	chr4:83918445-84320990	1.65186	1.63025	-0.0189982
Bnip1	chr17:26918023-26929466	30.3716	24.7105	-0.297599
Bnip2	chr9:69837272-69859466	30.7636	46.1338	0.5846
Bnip3	chr7:146082518-146101189	31.1175	31.8822	0.035025
Bnip3l	chr14:67604076-67627714	49.559	70.6379	0.511295
Bnipl	chr3:95045214-95055115	0.01	0.227564	4.5082
Bod1	chr11:31565149-31571862	66.0719	63.7091	-0.0525374
Bod1l	chr5:42178777-42235554	4.87478	4.90264	0.00822172
Bok	chr1:95582270-95592339	66.0995	89.3664	0.435093
Bola1	chr3:96000510-96001509	28.8422	18.8188	-0.616007
Bola2	chr7:133839513-133840207	178.854	144.583	-0.306884
Bola3	chr6:83299477-83308386	108.906	117.849	0.113856
Boll	chr1:55356912-55420313	0.01	0.01	0
Bop1	chr15:76283425-76307699	61.9992	45.7201	-0.439421
Bphl	chr13:34129509-34165943	9.67227	4.87776	-0.987636
Bpi	chr2:158083976-158110267	0.01	0.0457794	2.1947
Bpifa1	chr2:153968615-153974953	0.01	0.01	0
Bpifa3	chr2:153956071-153964095	0.01	0.01	0
Bpifa5	chr2:153988342-153994182	0.01	0.01	0
Bpifa6	chr2:153800680-153826231	0.01	0.01	0
Bpifb1	chr2:154016553-154046079	0.01	0.2019	4.33557
Bpifb2	chr2:153700780-153721006	0.01	0.01	0
Bpifb3	chr2:153743965-153758732	0.01	0.01	0
Bpifb4	chr2:153766597-153789588	0.01	0.01	0
Bpifb5	chr2:154049477-154066638	0.01	0.01	0
Bpifb6	chr2:153726123-153738529	0.01	0.01	0
Bpifb9a	chr2:154083614-154096979	0.01	0.01	0
Bpifb9b	chr2:154132979-154146378	0.01	0.01	0
Bpifc	chr10:85422435-85474605	0.13179	3.94561	4.90394
Bpnt1	chr1:187156037-187181648	18.6764	16.4724	-0.181166
Bptf	chr11:106894394-106993236	5.60366	6.01435	0.102039
Brap	chr5:122110571-122137258	20.7353	23.3198	0.169466
Brca2	chr5:151325195-151372721	1.20737	1.57747	0.385745
Brcc3	chrX:72661966-72701040	25.3834	17.4959	-0.536868
Brd1	chr15:88517464-88564649	12.9507	13.5038	0.0603354
Brd2	chr17:34248963-34259552	72.3525	102.487	0.502326
Brd3	chr2:27301100-27331193	15.2493	19.4848	0.353606
Brd7	chr8:90856209-90886090	28.3352	34.1976	0.2713
Brd9	chr13:74075258-74098337	16.4797	15.642	-0.075265
Brdt	chr5:107760212-107816077	0.328062	0.015739	-4.38155
Bre	chr5:32000422-32387112	52.404	35.8538	-0.547551
Brf1	chr12:114198072-114238832	13.965	11.5319	-0.276185
Bri3	chr5:145005305-145025442	115.318	141.018	0.290262
Brip1	chr11:85871637-86014695	2.83394	2.51162	-0.174191
Brix1	chr15:10404533-10415692	47.6645	48.6142	0.0284626
Brms1	chr19:5041403-5049917	33.6286	39.4328	0.229707
Brms1l	chr12:56937352-56970722	13.5242	20.5063	0.600524
Brpf3	chr17:28938070-28975734	3.10096	6.09801	0.975624
Brs3	chrX:54296250-54301935	0.01	0.01	0
Brsk1	chr7:4642529-4667599	5.75211	9.77939	0.765653
Brsk2	chr7:149135655-149190148	0.0481544	0.01	-2.26767
Brwd1	chr16:96213698-96304035	5.68	5.51059	-0.0436841
Bscl2	chr19:8911956-8923173	1.01516	3.68849	1.86132
Bsdc1	chr4:129138922-129165676	12.9656	17.5196	0.434281
Bsg	chr10:79167102-79174724	611.798	572.037	-0.0969469
Bsn	chr9:107998352-108092714	0.274287	0.237417	-0.208263
Bsnd	chr4:106156062-106164848	0.01	0.01	0
Bsph1	chr7:14036189-14058799	0.01	0.01	0
Bspry	chr4:62141100-62158332	0.0610646	0.0468784	-0.381413
Bst1	chr5:44210131-44234707	0.01	0.01	0
Bsx	chr9:40682209-40686055	0.01	0.01	0
Btaf1	chr19:37000568-37088547	5.70633	5.51134	-0.05016
Btbd10	chr7:120459157-120512853	11.6071	14.2139	0.292295
Btbd11	chr10:84849558-85123037	5.82764	23.3896	2.00488
Btbd16	chr7:137917582-137969413	0.01	0.01	0
Btbd17	chr11:114651982-114657206	0.181645	0.244022	0.42589
Btbd19	chr4:116791822-116798330	8.39085	9.81231	0.225776
Btbd1	chr7:88936959-88974317	27.066	22.7653	-0.249645
Btbd2	chr10:80105361-80119816	18.1836	33.4496	0.879351
Btbd6	chr12:114214692-114217151	8.86964	18.5161	1.06183
Btbd7	chr12:104022857-104116616	4.23803	7.71766	0.86477
Btbd8	chr5:107867015-107920615	0.01	0.157866	3.98063
Btc	chr5:91786286-91832020	0.730517	5.44751	2.89861
Btf3	chr13:99079851-99086961	845.009	653.319	-0.371179
Btf3l4	chr4:108486899-108506189	35.7843	28.9197	-0.307274
Btg1	chr10:96079634-96085445	50.889	77.0488	0.598419
Btg2	chr1:135971441-135975732	10.03	14.8789	0.568946
Btg3	chr16:78360104-78377426	27.1503	13.5205	-1.00582
Btg4	chr9:50924105-50927805	0.01	0.01	0
Btla	chr16:45224449-45253008	0.01	0.01	0
Btn1a1	chr13:23548861-23557770	0.01	0.0219371	1.13337
Btn2a2	chr13:23568931-23580726	0.0682987	0.01	-2.77186
Btnl2	chr17:34491766-34506437	0.01	0.01	0
Btnl6	chr17:34644879-34654297	0.01	0.01	0
Btnl9	chr11:48981826-49000591	0.01	0.0316721	1.66321
Btrc	chr19:45438223-45607833	3.45031	3.3128	-0.0586749
Bub1	chr2:127625935-127657595	19.6677	38.4264	0.96627
Bud31	chr5:145901265-145908943	64.4493	59.2388	-0.121622
Bves	chr10:45055567-45089514	81.2562	92.4359	0.185975
Bysl	chr17:47736279-47748441	19.6575	23.2769	0.243819
Bzrap1	chr11:87574042-87599430	0.0124223	0.01	-0.312932
Bzw1	chr1:58449979-58463392	126.621	140.254	0.147525
C030006K11Rik	chr15:76551894-76554275	12.3257	9.41586	-0.388505
C030034I22Rik	chr17:69765786-69768532	0.841648	0.365178	-1.20462
C130026L21Rik	chr5:112010580-112016173	0.01	0.01	0
C130050O18Rik	chr5:139882340-139892046	0.01	0.0797675	2.9958
C130060K24Rik	chr6:65331287-65408144	0.01	0.01	0
C130074G19Rik	chr1:186695804-186706915	0.0701862	0.0538777	-0.381499
C130079G13Rik	chr3:59729135-59741871	0.01	0.01	0
C1galt1c1	chrX:35983959-35988320	21.9576	24.5344	0.160086
C1qa	chr4:136451830-136454759	0.109183	0.01	-3.44868
C1qb	chr4:136436060-136442092	0.01	0.01	0
C1qbp	chr11:70791347-70796528	297.063	227.69	-0.383698
C1qc	chr4:136445716-136448829	0.01	0.01	0
C1ql1	chr11:102800577-102807775	0.01	0.01	0
C1ql2	chr1:122237158-122239751	0.01	0.01	0
C1ql3	chr2:12923513-12932491	0.01	0.0240785	1.26775
C1ql4	chr15:98915184-98918159	0.01	0.01	0
C1qtnf1	chr11:118289770-118313096	3.53017	4.43596	0.329509
C1qtnf2	chr11:43287807-43305027	0.0946302	0.01	-3.2423
C1qtnf4	chr2:90725942-90730683	0.01	0.01	0
C1qtnf5	chr9:43909852-43917270	0.0940273	0.01	-3.23308
C1qtnf6	chr15:78353775-78360081	31.0585	30.2797	-0.0366372
C1qtnf7	chr5:43906807-44007825	0.01	0.01	0
C1qtnf9	chr14:61386970-61399706	0.01	0.01	0
C1ra	chr6:124462638-124473458	6.73283	0.293078	-4.52186
C1rb	chr6:124520447-124531062	1.75442	0.146259	-3.5844
C1rl	chr6:124443130-124460661	3.97222	1.57543	-1.3342
C230091D08Rik	chr7:66563293-66579519	4.38794	3.81469	-0.201978
C2cd2l	chr9:44117319-44128365	4.18664	5.6541	0.433505
C2cd3	chr7:107520742-107618668	2.44464	5.79673	1.24562
C2cd4a	chr9:67678338-67680137	0.0825972	0.01	-3.04609
C2cd4b	chr9:67607243-67608740	0.01	0.01	0
C2cd4c	chr10:79069598-79076770	0.01	0.0220403	1.14014
C2cd4d	chr3:94166365-94168489	0.0853687	0.01	-3.09371
C330018D20Rik	chr18:57115484-57135033	7.48511	5.16272	-0.535892
C3ar1	chr6:122797157-122806175	0.70003	1.00537	0.522238
C3	chr17:57343389-57367559	0.0374144	0.0143598	-1.38156
C4b	chr17:34865325-34880842	0.0177845	0.0591567	1.73392
C4bp	chr1:132532497-132558195	0.01	0.0428757	2.10016
C530008M17Rik	chr5:77269623-77302579	2.18137	0.9172	-1.24993
C5ar1	chr7:16832091-16844889	0.01	0.0628231	2.6513
C6	chr15:4677209-4754045	0.01	0.01	0
C77370	chrX:101272774-101396456	0.01	0.01	0
C78339	chr13:46764890-46771142	10.6249	10.3198	-0.0420343
C7	chr15:4938761-5013773	0.01	0.01	0
C86695	chr8:23069185-23074775	0.01	0.01	0
C87414	chr5:94064210-94100489	0.01	0.01	0
C87499	chr4:88273223-88280090	0.01	0.01	0
C87977	chr4:143796664-143802920	0.01	0.01	0
C8a	chr4:104488284-104549003	0.01	0.01	0
C8b	chr4:104438921-104477153	0.01	0.01	0
C920021L13Rik	chr3:95675444-95693016	0.0617647	0.01	-2.62678
C9	chr15:6395332-6448476	0.120206	0.73824	2.61858
Cab39l	chr14:60059817-60167740	19.9314	15.7782	-0.33711
Cables2	chr2:179993243-180008170	9.32199	8.58709	-0.118469
Cabp1	chr5:115618699-115636130	0.01	0.01	0
Cabp5	chr7:13983503-13994227	0.01	0.046816	2.227
Cabp7	chr11:4638823-4646781	0.01	0.01	0
Cabyr	chr18:12899863-12913651	0.459401	0.066469	-2.789
Cachd1	chr4:100449283-100676353	2.61854	1.39957	-0.903779
Cacna1a	chr8:86939262-87164148	0.157802	0.0465847	-1.76019
Cacna1b	chr2:24459408-24618672	0.173641	0.281367	0.696345
Cacna1c	chr6:118537257-119146427	0.01	0.01	0
Cacna1d	chr14:30853129-31304342	0.0108488	0.01	-0.117535
Cacna1e	chr1:156239648-156573050	0.01	0.01	0
Cacna1h	chr17:25511231-25570728	0.01	0.01	0
Cacna1i	chr15:80117667-80228722	0.01	0.01	0
Cacna1s	chr1:137949477-138016399	0.01	0.01	0
Cacna2d1	chr5:15440508-15880329	11.6548	16.1955	0.474669
Cacna2d2	chr9:107302210-107431674	0.01	0.01	0
Cacna2d3	chr14:29718128-30535050	0.0265329	0.0611019	1.20343
Cacnb1	chr11:97862821-97883941	2.29984	12.5672	2.45006
Cacnb2	chr2:14525932-14909535	1.78155	3.25914	0.871358
Cacnb3	chr15:98462758-98474967	35.42	56.0852	0.663056
Cacnb4	chr2:52283839-52532128	0.012243	0.01	-0.291957
Cacng1	chr11:107564531-107577790	60.591	94.3557	0.639006
Cacng2	chr15:77824052-77949710	0.01	0.0265924	1.41101
Cacng3	chr7:129815257-129912907	0.01	0.01	0
Cacng5	chr11:107735918-107776369	0.01	0.01	0
Cacng6	chr7:3425422-3435658	0.01	0.01	0
Cacng7	chr7:3336684-3366537	0.939606	0.01	-6.55398
Cacng8	chr7:3394458-3415366	0.01	0.01	0
Cacybp	chr1:162132497-162143023	107.595	109.528	0.0256887
Cad	chr5:31357152-31380852	12.1694	6.13403	-0.988351
Cadm1	chr9:47338434-47661468	12.4514	12.85	0.0454604
Cadm2	chr16:66655665-67621153	0.01	0.01	0
Cadm3	chr1:175264384-175297826	0.01	0.01	0
Cadm4	chr7:25267041-25289552	23.761	84.7298	1.83427
Cadps2	chr6:23212773-23789421	0.01	0.01	0
Cadps	chr14:13205076-13655593	0.01	0.01	0
Cage1	chr13:38097920-38128806	0.140104	0.241986	0.788425
Calb1	chr4:15808410-15833856	0.0349059	0.01	-1.80347
Calb2	chr8:112666437-112692106	0.01	0.01	0
Calca	chr7:121774991-121779871	0.01	0.01	0
Calcb	chr7:121862156-121866879	0.254818	5.0869	4.31925
Calcoco1	chr15:102537207-102552609	17.6018	14.043	-0.325872
Calcoco2	chr11:95960229-95973276	0.01	0.03937	1.9771
Calcr	chr6:3635719-3714713	0.34049	0.0653405	-2.38156
Calcrl	chr2:84170782-84265423	3.40357	10.1533	1.57683
Calhm1	chr19:47215524-47218664	0.01	0.0874781	3.12892
Calhm2	chr19:47206721-47212784	0.0507173	0.01	-2.34248
Calm1	chr12:101437750-101448016	200.243	183.102	-0.129104
Calm2	chr17:87832740-87846275	579.926	630.81	0.121337
Calm3	chr7:17500727-17509381	171.769	165.568	-0.0530458
Calm4	chr13:3837002-3837917	0.01	0.104671	3.38779
Calml3	chr13:3802138-3803564	0.01	0.059444	2.57153
Calml4	chr9:62705910-62723724	1.63106	0.591208	-1.46407
Caln1	chr5:130845327-131316515	0.01	0.01	0
Calr4	chr4:108891017-108927182	0.01	0.297713	4.89585
Calr	chr8:87365986-87370830	579.865	332.179	-0.803756
Caly	chr7:147255778-147268447	0.01	0.01	0
Camk1	chr6:113284117-113293916	37.6601	48.7413	0.372108
Camk1d	chr2:5214502-5635808	3.68263	3.56883	-0.0452853
Camk1g	chr1:195172539-195196476	0.0828905	0.0636309	-0.381479
Camk2a	chr18:61085285-61147806	0.160577	0.139741	-0.20051
Camk2b	chr11:5869668-5965751	0.01	0.01	0
Camk2g	chr14:21554094-21613310	26.3909	27.8597	0.0781392
Camk2n1	chr4:138011062-138016041	0.108714	0.020863	-2.38152
Camk2n2	chr16:20619287-20621351	6.96486	10.6266	0.609514
Camk4	chr18:33098694-33355421	0.0351782	0.0261716	-0.42668
Camkk1	chr11:72832509-72855567	6.3669	12.5582	0.979967
Camkk2	chr5:123181179-123229419	7.90387	5.14862	-0.618373
Camkv	chr9:107838250-107852022	0.0328525	0.0252187	-0.381509
Caml	chr13:55724365-55733777	34.43	33.9321	-0.0210155
Camp	chr9:109749890-109751970	1.02926	0.01	-6.68546
Camsap1	chr2:25782357-25838802	6.81772	8.82205	0.371825
Camsap2	chr1:138164699-138242681	6.08985	7.49414	0.299356
Camsap3	chr8:3587449-3609075	0.01	0.0173533	0.79521
Camta1	chr4:150433631-151235877	2.23664	1.92017	-0.220099
Camta2	chr11:70482964-70501607	6.74608	9.15014	0.439744
Cand1	chr10:118635867-118677111	24.0643	20.8678	-0.205616
Cand2	chr6:115724574-115755573	0.931725	1.26847	0.445113
Canx	chr11:50107458-50139175	176.635	184.417	0.0622004
Cap1	chr4:122536290-122563300	162.59	123.274	-0.39937
Cap2	chr13:46597271-46745650	0.0268204	0.01	-1.42333
Capn12	chr7:29666674-29678604	0.01	0.01	0
Capn13	chr17:73655803-73748636	0.01	0.0296547	1.56826
Capn1	chr19:5988544-6015825	18.7534	23.9577	0.353337
Capn3	chr2:120289328-120330655	2.63616	2.91872	0.146898
Capn5	chr7:105270068-105326784	1.34289	4.08946	1.60657
Capn6	chrX:140236779-140261955	1.21754	0.01	-6.92783
Capn8	chr1:184495137-184562483	0.01	0.01	0
Capn9	chr8:127100010-127142631	0.01	0.01	0
Capns2	chr8:95425293-95426308	0.01	0.01	0
Capsl	chr15:9365782-9395790	0.01	0.01	0
Capza1	chr3:104625702-104667423	75.181	94.2631	0.326325
Capza2	chr6:17587097-17616536	148.166	193.377	0.384202
Capza3	chr6:139990045-139991307	0.01	0.01	0
Capzb	chr4:138748813-138847735	237.939	156.302	-0.606256
Car10	chr11:92960603-93463065	0.01	0.01	0
Car11	chr7:52955336-52960031	0.229572	0.881228	1.94057
Car12	chr9:66561492-66614652	0.0265657	0.0203936	-0.381448
Car13	chr3:14641726-14663002	94.2674	102.631	0.122636
Car15	chr16:17835368-17838279	0.01	0.01	0
Car1	chr3:14766213-14808365	0.389302	0.22415	-0.796425
Car2	chr3:14886425-14900770	23.3284	3.72722	-2.64592
Car3	chr3:14863537-14872373	111.4	4.1558	-4.74448
Car4	chr11:84771255-84779556	0.01	0.01	0
Car5a	chr8:124440043-124468812	0.01	0.0706087	2.81985
Car5b	chrX:160414753-160465942	10.8848	4.38606	-1.31132
Car6	chr4:149561124-149575244	0.08135	0.01	-3.02414
Car8	chr4:8068639-8166188	2.07286	0.230972	-3.16583
Car9	chr4:43519897-43526597	0.21351	0.122929	-0.796478
Card10	chr15:78605565-78633472	0.38801	0.470276	0.277414
Card11	chr5:141348952-141476550	0.01	0.01	0
Card6	chr15:5047438-5058533	3.73797	3.03328	-0.301376
Carf	chr1:60155090-60210797	1.03772	1.47049	0.50288
Carhsp1	chr16:8658679-8672246	66.7089	126.888	0.927604
Carkd	chr8:11497505-11513286	22.5033	16.1143	-0.481795
Carm1	chr9:21351337-21393909	20.9995	20.0639	-0.0657529
[truncated: 13,071 more rows]

## Sheet: DHX36 targets and total mRNA
Supplementary Table S3. mRNA abundance analysis in WT or Dhx36 KO C2C12 myoblasts.
(Genes bound by DHX36 on different regions with significant total mRNA change)
DHX36 binding			DHX36 binding within 5'UTR			DHX36 3'UTR binding			DHX36 binding within CDS
mRNA-up (n=125)	mRNA-down (n=121)		mRNA-up (n=47)	mRNA-down (n=16)		mRNA-up (n=37)	mRNA-down (n=55)		mRNA-up (n=36)	mRNA-down (n=63)
1810013L24Rik	Acta2		1810013L24Rik	Atp1a1		Adcy6	Acta2		Adcy6	Actn1
Abi1	Actn1		Adam10	Bgn		Adcy7	Actn1		Adcy7	Aebp1
Adam10	Aebp1		Arf3	Cbx6		Aes	Ank		Arf6	Aldh2
Adcy6	Aldh2		BC005537	Col6a3		Arf3	Atp1a1		Cd44	Amotl2
Adcy7	Amotl2		Btg1	Eno1		Cd164	Atp5a1		Cd82	Ank
Aebp2	Ank		Cd82	Irs1		Cd44	Bgn		Cdh15	Atp1a1
Aes	Atp1a1		Dlg1	Itgb5		Cd82	Calr		Cdkn1a	Atp5a1
Ahsa2	Atp5a1		Ezh2	Lasp1		Cdh15	Capzb		Chd3	Bgn
Arf3	Bgn		Fam168b	Loxl1		Chrna1	Cbx6		Chrna1	Calr
Arf6	Calr		Fam20c	Pcdh19		Ctsl	Col12a1		Ctsl	Col1a1
Arhgef2	Capzb		Fam76b	Pmepa1		Ddx6	Col1a2		Ddx6	Col1a2
Atf4	Cbx6		Gsk3b	Sdc2		Efnb2	Col3a1		Dmpk	Col3a1
Atn1	Ccl2		Hexim1	Snd1		Emp3	Col4a1		Emp3	Col4a2
BC005537	Cdh2		Kirrel	Sparc		Fam129b	Col4a2		Fam129b	Col5a2
Btg1	Col12a1		Lgals3	Thbs1		Gnb1	Col5a1		Gnb1	Col6a3
Cbfb	Col1a1		Luc7l2	Tnc		Itga7	Cst3		Itga7	Crtap
Cd164	Col1a2		Mbd3			Jund	Ctgf		Jund	Ctgf
Cd44	Col3a1		Mepce			Kirrel	Cxcl12		Kirrel	Cyr61
Cd82	Col4a1		Mknk2			Lgals3	Cyr61		Map4k4	D17H6S56E-5
Cdh15	Col4a2		Mtss1			Myod1	D17H6S56E-5		Mapk3	Ddost
Cdk19	Col5a1		Nck2			Nfe2l1	Dpysl3		Mbd3	Dpysl3
Cdkn1a	Col5a2		Nfe2l1			Nid1	Fgd3		Mki67	Egr1
Chd3	Col6a3		Nomo1			Pbrm1	Fkbp9		Nfe2l1	Eno1
Chrna1	Crtap		Pacsin2			Pdpn	Gas1		Nid1	Fbln2
Cnih4	Cst3		Pbrm1			Purb	Hist1h1d		Phf23	Gas1
Ctsl	Ctgf		Pdpn			Rab5c	Hist1h2ab		Ppp1r9b	Hist1h1a
Dazap1	Ctps		Phf23			Sema4c	Hist1h3a		Prrc2b	Hist1h1b
Ddx6	Cxcl12		Ppp1cc			Sh3pxd2a	Hist1h3d		Pttg1ip	Hist1h1d
Dhx15	Cyr61		Ppp1r9b			Slc16a1	Hist1h3i		Purb	Hist1h1e
Dlg1	D17H6S56E-5		Prrc2b			Smurf1	Hist1h4c		Sema4c	Hist1h2be
Dmpk	Ddost		Purb			Tmsb4x	Hist1h4h		Sh3pxd2a	Hist1h2bh
Efnb2	Dpysl3		Rab5c			Tnpo2	Hist2h2aa1		Terf2	Hist1h2bj
Emp3	Egr1		Rai14			Tsc22d1	Hist2h2bb		Tnks1bp1	Hist1h2bl
Ezh2	Eno1		Scaf11			Ube2g2	Hspg2		Ugdh	Hist1h2bq
Fam129b	Fbln2		Senp3			Yap1	Inf2		Zfp36l2	Hist1h3c
Fam168b	Fgd3		Senp6			Zcchc24	Lars2		Zfp91	Hist1h3e
Fam20c	Fkbp9		Slc16a1			Zfp36l2	Lasp1			Hist1h3g
Fam76b	Gas1		Socs5				Mrc2			Hist1h3i
Fubp3	Gphn		St3gal1				Palld			Hist1h4a
Gnb1	Hist1h1a		Tab2				Pdia6			Hist1h4c
Gsk3b	Hist1h1b		Taok1				Pgd			Hist1h4d
Hexim1	Hist1h1d		Tgif1				Pmepa1			Hist1h4f
Hmga2	Hist1h1e		Ugdh				Qsox1			Hist1h4n
Hs2st1	Hist1h2ab		Wnk1				Rbbp4			Hist2h2aa1
Hspb1	Hist1h2ac		Yap1				Sema7a			Hist2h3b
Id1	Hist1h2ae		Zfhx3				Serpinf1			Hist4h4
Itga7	Hist1h2ak		Zfp36l2				Slc29a1			Hspg2
Jund	Hist1h2bb						Sparc			Inf2
Kdm3b	Hist1h2be						Thbs1			Islr
Kirrel	Hist1h2bh						Tnc			Itgb5
Kras	Hist1h2bj						Tpm1			Loxl1
Lgals3	Hist1h2bk						Tpm2			Maged1
Luc7l2	Hist1h2bl						Vcl			Npcd
Map4k4	Hist1h2bq						Wdr1			Palld
Mapk3	Hist1h3a						Wdr89			Pcolce
Mbd3	Hist1h3c									Prdx4
Mepce	Hist1h3d									Serpinf1
Mki67	Hist1h3e									Sparc
Mknk2	Hist1h3g									Thbs1
Mllt10	Hist1h3h									Tnc
Mtss1	Hist1h3i									Tpm2
Myod1	Hist1h4a									Trim28
Naa15	Hist1h4c									Vcl
Nck2	Hist1h4d
Nfe2l1	Hist1h4f
Nfe2l2	Hist1h4h
Nid1	Hist1h4i
Nomo1	Hist1h4j
Nus1	Hist1h4k
Pacsin2	Hist1h4n
Pbrm1	Hist2h2aa1
Pdpn	Hist2h2bb
Phf23	Hist2h3b
Pja2	Hist4h4
Pkp4	Hsd17b4
Ppargc1b	Hspg2
Ppp1cb	Inf2
Ppp1cc	Irs1
Ppp1r9b	Islr
Prrc2b	Itgb5
Ptpn12	Lars2
Pttg1ip	Lasp1
Pum2	Lima1
Purb	Loxl1
Rab5c	Ltbp2
Rai14	Maged1
Rras2	Mgp
Scaf11	Mmp2
Sec63	Mrc2
Sema4c	Nid2
Senp3	Npcd
Senp6	Palld
Set	Pcdh19
Sgpl1	Pcolce
Sh3pxd2a	Pdia6
Slc16a1	Pgd
Slc4a2	Pmepa1
Smc4	Prdx4
Smurf1	Ptrf
Socs5	Qsox1
Spata6	Rbbp4
Ssbp3	Sdc2
St3gal1	Sema7a
Tab2	Serpinf1
Taok1	Slc29a1
Terf2	Snd1
Tgif1	Sparc
Tm4sf1	Taco1
Tmcc1	Thbs1
Tmsb4x	Tmem47
Tnks1bp1	Tmem59
Tnpo2	Tnc
Trip12	Tpm1
Tsc22d1	Tpm2
Ube2g2	Trim28
Ugdh	Vars
Unc5b	Vcl
Usp34	Vcp
Wnk1	Wdr1
Yap1	Wdr89
Ywhah	Ybx1
Zcchc24
Zfhx3
Zfp36l2
Zfp91
