# Supplementary material for: Translational control by DHX36 binding to 5′UTR G-quadruplex is essential for muscle stem-cell regenerative functions
Source: Nat Commun. 2021 Aug 19;12:5043. doi: 10.1038/s41467-021-25170-w (PMC8377060; doi:10.1038/s41467-021-25170-w)
Supplement: Supplementary file 8 — Supplementary Data 4 [file 41467_2021_25170_MOESM8_ESM.xlsx]

## Sheet: Primers and oligos
Supplementary Table S4. Information of oligonucleotides and primers used in the study
Mice genotyping primer
name	sequence (5'-3')
Dhx36 flox F	CCCAGCACTTGAGAGGTGA
Dhx36 flox R	TGACTAACACTGGACAAACGTC
Pax7-CE-ER-common	CTGTGCTGGGACTTCTTCCT
Pax7-CE-ER-WT-R	AGACTCAGGGCTTGGGAAGG
Pax7-CE-ER--Mut-R	AAAGACGGCAATATGGTGGA
R26R-EYFP common	AAAGTCGCTCTGAGTTGTTAT
R26R-EYFP -WT	GGAGCGGGAGAAATGGATATG
R26R-EYFP -Mut	AAGACCGCGAAGAGTTTGTC
qRT-PCR primers
name	sequence (5'-3')
Dhx36 mRNA F	GCTGAGCATCTTCTTGGAGC
Dhx36 mRNA R	AGTGGAAGTCTGTCTGCTCC
mGAPDH mRNA F	AGAACATCATCCCTGCATCC
mGAPDH mRNA R	GGTCCTCAGTGTAGCCCAAG
18s rRNA F	GTAACCCGTTGAACCCCATT
18s rRNA R	CCATCCAATCGGTAGTAGCG
Gnai2 mRNA F	TATGACTTGGTGCTGGCTGA
Gnai2 mRNA R	CTGCCTCGTCGTACTTGTTG
7SK F	ATCTGTCACCCCATTGATCG
7SK R	GCGCAGCTACTCGTATACCC
Yam-1 F	GTGGAGCGATTTGTCTGGTT
Yam-1 R	CGGACATCTAAGGGCATCA
Dhx36 exon8 mRNA F	TCAATAACCATCAGGTGACAGT
Dhx36 exon8 mRNA R	TATGACTAACACTGGACAAACG
Pax7 mRNA F	GCTACCAGTACAGCCAGTATG
Pax7 mRNA R	GTCACTAAGCATGGGTAGATG
MyoD mRNA F	CTGCTCTGATGGCATGATGG
MyoD mRNA R	GTTCCCTGTTCTGTGTCGCT
Ki67 mRNA F	TCTCAGCCCCTAGAAGACCT
Ki67 mRNA R	GCCTCGTGACTGTGTTTGTT
MyoG mRNA F	ATGGTGCCCAGTGAATGCAA
MyoG mRNA R	ACCCAGCCTGACAGACAATC
Tnni2 mRNA F	CCTGAAGAGTGTGATGCTCCA
Tnni2 mRNA R	CCCGTTCCTTCTCAGTGTCTT
A-actin mRNA F	CACCAGGGTGTCATGGTAGG
A-actin mRNA R	TGGTACGGCCGGAAGCATAG
MyHC mRNA F	TCGTTTGCCAGTAAGGGTCT
MyHC mRNA R	TGCATCTTTGCTCTGAATGG
EGFP mRNA F	GCAAGCTGACCCTGAAGTTC
EGFP mRNA R	GTCTTGTAGTTGCCGTCGTC
TBP mRNA F	CGGTCGCGTCATTTTCTC
TBP mRNA R	GGGTTATCTTCACACACCATGA
Cloning primers
name	sequence (5'-3')
Dhx36 knockout sgRNA-1 Top	CACCGCACTGTAGTGCTCTCGGTGT
Dhx36 knockout sgRNA-1 Bottom	AAACACACCGAGAGCACTACAGTGC
Dhx36 knockout sgRNA-2 Top	CACCGCCCTCGATATATAGAGATGC
Dhx36 knockout sgRNA-2 Bottom	AAACGCATCTCTATATATCGAGGGC
pRlenti-mGnai2 F	AGCTTTGTTTAAACATGGGCTGCACCGTGAGC
pRlenti-mGnai2 R	CCGGAATTC TCAGAAGAGGCCACAGTCCTTC
pcDNA-mDhx36 F	GGGGTACCGCCACCATGAGCTACGACTATCATCAGAG
pcDNA-mDhx36 R	CCCTCGAGTCAGCTATAATATCCGTCCTG
pEGFP-N1 Gnai2 5'UTR WT F	CCCTCGAGAGTCGCTCGGAACTGCGGAC
pEGFP-N1 Gnai2 5'UTR WT R	CGGAATTCCCAACCTGCCGTCCGCCGG
pEGFP-N1 Gnai2 5'UTR mut synthesis	AGTCGCTCGGAACTGCGGACCTGAGAGCTTCCCGCAGAGAGCCGGCGGTGAGAGCGGAGTGAGTCGAACGAAGCCGAGCCGAGCCGTGAGCCGTGTGAAAGCCAGGCCGAGCCGGCGGACGGCAGGAATTC
pEGFP-N1 Gnai2 5'UTR G1 WT top	TCGAGGGCCGGCGGTGGGAGCGGAGTGGGTCGGGCGGGG
pEGFP-N1 Gnai2 5'UTR G1 WT bottom	AATTCCCCGCCCGACCCACTCCGCTCCCACCGCCGGCCC
pEGFP-N1 Gnai2 5'UTR G1 Mut top	TCGAGAGCCGGCGGTGAGAGCGGAGTGAGTCGAACGAAG
pEGFP-N1 Gnai2 5'UTR G1 Mut bottom	AATTCTTCGTTCGACTCACTCCGCTCTCACCGCCGGCTC
pEGFP-N1 Gnai2 5'UTR G2 WT top	TCGAGGGCCGTGGGCCGTGTGGGGGCCAGGCCGGGCCGGCGGACGGCAGGAAGGG
pEGFP-N1 Gnai2 5'UTR G2 WT bottom	AATTCCCTTCCTGCCGTCCGCCGGCCCGGCCTGGCCCCCACACGGCCCACGGCCC
pEGFP-N1 Gnai2 5'UTR G2 Mut top	TCGAGAGCCGTGAGCCGTGTGAAAGCCAGGCCGAGCCGGCGGACGGCAGGAAGAG
pEGFP-N1 Gnai2 5'UTR G2 Mut bottom	AATTCTCTTCCTGCCGTCCGCCGGCTCGGCCTGGCTTTCACACGGCTCACGGCTC
CRISPR-Cas9 KO genotyping primer
name	sequence (5'-3')
Dhx36 genotyping F	GGGCTGTGTAATGCAGCTTACCAT
Dhx36 genotyping R	CCACTTCTTTTCAGGGACGGACAA
In vitro transcription template and primers
name	sequence (5'-3')
Gnai2 5’UTR rG4 WT DNA reverse template	CTGCCGCCTTGTCCTCGGCGCTCACGGTGCAGCCCATCCTGCCGTCCGCCGGCCCGGCCTGGCCCCCACACGGCCCACGGCCCGGCTCGGCCCCGCCCGACCCACTCCGCTCCCACCGCCGGCCCTCTGCGGGAAGCTCTCAGGTCCGCAGTTCCGAGCGACTCCTATAGTGAGTCGTATTA
Gnai2 5’UTR rG4 MUT DNA reverse template	CTGCCGCCTTGTCCTCGGCGCTCACGGTGCAGCCCATCCTGCCGTCCGCCGGCTCGGCCTGGCATTCACACGGCTCACGGCTCGGCTCGGCTTCGTTCGACTCACTCCGCTCTCACCGCCGGCTCTCTGCGGGAAGCTCTCAGGTCCGCAGTTCCGAGCGACTCCTATAGTGAGTCGTATTA
T7 promoter	TAATACGACTCACTATAG
RP for Gnai2 5’UTR RNA	/5Cy5/CTGCCGCCTTGTCCTCGG
Gnai2 5’UTR rG4 WT RNA	GGAGUCGCUCGGAACUGCGGACCUGAGAGCUUCCCGCAGAGGGCCGGCGGUGGGAGCGGAGUGGGUCGGGCGGGGCCGAGCCGGGCCGUGGGCCGUGUGGGGGCCAGGCCGGGCCGGCGGACGGCAGGAUGGGCUGCACCGUGAGCGCCGAGGACAAGGCGGCAG
Gnai2 5’UTR rG4 MUT RNA	GGAGUCGCUCGGAACUGCGGACCUGAGAGCUUCCCGCAGAGAGCCGGCGGUGAGAGCGGAGUGAGUCGAACGAAGCCGAGCCGAGCCGUGAGCCGUGUGAAUGCCAGGCCGAGCCGGCGGACGGCAGGAUGGGCUGCACCGUGAGCGCCGAGGACAAGGCGGCAG
SiRNA oligos
name	sequence (5'-3')
siDhx36 sense	GGAUAAGCAAGAAGAAUUAdTdT
siDhx36 antisense	UAAUUCUUCUUGCUUAUCCdTdT
siGnai2 sense	GCAUUGCACAGAGUGACUAdTdT
siGnai2 antisense	UAGUCACUCUGUGCAAUGCdTdT
oligos for CD spectroscopy
name	sequence (5'-3')
Mknk2 rG4	GGUGGCGGUGGUGGCGGCGGUGGCGGCGG
Pja2 rG4	GGCGGUGGUGGCGGGUGGAGG
Hnrnpl rG4	GGCGGGGGGAGGCGGG
Nid2 rG4	GGAGUGGAGGGCAGAGCCAGGGAGGAG
Cd82 rG4	GGUGAGGAGGAAGUGGGGGGUUGGG
