# Supplementary material for: Translational control by DHX36 binding to 5′UTR G-quadruplex is essential for muscle stem-cell regenerative functions
Source: Nat Commun. 2021 Aug 19;12:5043. doi: 10.1038/s41467-021-25170-w (PMC8377060; doi:10.1038/s41467-021-25170-w)
Supplement: Supplementary file 9 — Source Data [file 41467_2021_25170_MOESM9_ESM.xlsx]

## Sheet: Fig. 1
Fig. 1
b
	SCT0	SCT8	SC 24h	SC 48h	SC 72h
Dhx36 FPKM	0.5028	3.10455	7.22053	11.0877	9.25677
c
d
	Dhx36	Gapdh
	Ct	Ct	2-ΔΔCt	SD
D0	21.7	14.48	1	0.129979
	21.82	14.24
	21.79	14.33
D1	20.46	13.83	1.94747	0.193912
	20.51	14.16
	20.29	13.88
D2	20.31	15.48	4.88556	0.987398
	20.28	14.94
	20.25	14.97
D3	19.7	15.87	12.8308	0.72054
	19.71	16.04
	19.71	15.99
D4	20.09	15.64	8.25138	0.42987
	20.02	15.72
	20.07	15.69
D5	19.84	13.9	2.74519	0.0608113
	19.86	13.91
	19.88	13.88
D6	19.47	13.46	2.46049	0.171293
	19.45	13.26
	19.45	13.28
D7	20.43	13.92	2.07074	0.174132
	20.32	14.05
	20.34	14
h
Average CSA
Ctrl-1	Ctrl-2	Ctrl-3			p-value
2915	2978	2539			0.00301606
cKO-1	cKO-2	cKO-3	cKO-4
1978	2111	2030	1676
i
CSA (μm2)	Ctrl-1	Ctrl-2	Ctrl-3	cKO-1	cKO-2	cKO-3	cKO-4		p-value
0-500	0	0	0.462963	1.42857	0.884956	0.854701	0.740741		0.0141299
500-1000	1.91388	1.34529	8.33333	18.5714	7.52212	15.3846	17.7778		0.0266682
1000-1500	10.5263	9.86547	12.037	21.9048	20.7965	20.9402	21.4815		1.29489e-05
1500-2000	16.2679	16.1435	11.5741	14.2857	22.1239	17.094	25.9259		0.179276
2000-2500	12.9187	8.07175	15.2778	11.9048	20.354	12.3932	22.2222		0.257225
2500-3000	11.4833	15.6951	20.3704	11.9048	12.3894	15.812	10.3704		0.259532
3000-3500	11.9617	15.2466	11.5741	11.4286	7.52212	8.97436	1.48148		0.0926345
3500-4000	13.3971	14.3498	10.1852	5.71429	4.42478	6.41026	0		0.00810904
4000-4500	11.0048	7.62332	6.48148	2.38095	1.76991	1.7094	0		0.00302998
4500-5000	5.74163	5.38117	1.38889	0.47619	0.884956	0.42735	0		0.0257106
5000-5500	2.87081	4.93274	2.31481	0	0.884956	0	0		0.00700441
5500-6000	1.43541	1.34529	0	0	0.442478	0	0		0.103015
>6000	0.478469	0	0	0	0	0	0		0.285591
j
Grip strength
Ctrl-1	Ctrl-2	Ctrl-3	Ctrl-4	Ctrl-5	Ctrl-6	Ctrl-7	Ctrl-8	Ctrl-9	Ctrl-10		p-value
152.52	200.18	136.38	144.96	155.48	154.1	139.8	111.44	212.68	197.2		0.023069
cKO-1	cKO-2	cKO-3	cKO-4	cKO-5	cKO-6	cKO-7
94.06	117.64	144.52	112.4	101.32	148.22	150.74
l
CTX 7 dpi average CSA
Ctrl-1	Ctrl-2	Ctrl-3	Ctrl-4		p-value
778.2	323.2	464.4	688.4		0.022471
cKO-1	cKO-2	cKO-3	cKO-4
207.2	302.7	185	253.1
m
CSA (μm2)	Ctrl-1	Ctrl-2	Ctrl-3	Ctrl-4	cKO-1	cKO-2	cKO-3	cKO-4		p-value
0-200	26.25	34.7826	19.1011	23.0769	27	41.2088	65.8824	53.8462		0.0566091
200-400	13.75	36.087	26.4045	7.69231	9.5	35.7143	27.0588	29.4872		0.618489
400-600	7.5	17.8261	24.7191	11.5385	3	14.2857	6.47059	10.2564		0.174937
600-800	7.5	8.26087	17.4157	19.2308	0	2.1978	0.588235	3.84615		0.0111049
800-1000	8.75	3.04348	8.42697	15.3846	0.5	3.84615	0	1.92308		0.0334074
1000-1200	7.5	0	2.80899	11.5385	0	1.0989	0	0		0.0894644
1200-1400	8.75	0	1.1236	4.61538	0	1.0989	0	0.641026		0.160297
1400-1600	5	0	0	3.84615	0	0.549451	0	0		0.163239
1600-1800	8.75	0	0	2.30769	0	0	0	0		0.229755
1800-2000	6.25	0	0	0	0	0	0	0		0.355918
>2000	0	0	0	0.769231	0	0	0	0		0.355918

## Sheet: Fig. 2
Fig. 2
c
f
CSA (μm2)	Ctrl-1	Ctrl-2	Ctrl-3	average	SD		iKO-1	iKO-2	iKO-3	average	SD		p-value
<100	5.68928	4.48223	0.914634	3.69538	2.02709		24.6359	23.4012	13.0645	20.3672	5.18832		0.0133407
100-200	1.09409	6.4915	2.43902	3.34154	2.29404		44.5388	25.7267	16.6129	28.9595	11.6276		0.0377739
200-300	4.15755	12.8284	5.18293	7.38964	3.86853		24.0291	28.343	18.2258	23.5327	4.14523		0.0157802
300-400	14.0044	24.575	12.5	17.0264	5.37282		4.85437	14.5349	20.6452	13.3448	6.50126		0.570424
400-500	25.3829	23.6476	11.2805	20.1037	6.27903		1.33495	5.37791	14.0323	6.91504	5.29638		0.085674
500-600	17.0678	17.0015	11.8902	15.3199	2.42527		0.242718	1.88953	6.77419	2.96882	2.77353		0.00903131
600-700	14.442	6.02782	13.7195	11.3964	3.80764		0.121359	0.436047	4.83871	1.79871	2.15344		0.03612
700-800	8.09628	3.09119	11.5854	7.59095	3.48609		0.242718	0.290698	2.74194	1.09178	1.167		0.0667548
800-900	5.25164	1.39104	9.7561	5.46626	3.41839		0	0	0.967742	0.322581	0.456198		0.102574
900-1000	2.62582	0.463679	7.92683	3.67211	3.13536		0	0	1.93548	0.645161	0.912396		0.260074
>1000	2.18818	0	12.8049	4.99769	5.59233		0	0	0.16129	0.0537634	0.076033		0.279398
g
	Ctrl-1	Ctrl-2	Ctrl-3		p-value
TA weight (g)	0.0459	0.054	0.0504		0.0313449
	iKO-1	iKO-2	iKO-3
TA weight (g)	0.0374	0.0359	0.0439

## Sheet: Fig. 3
Fig. 3
a
Ctrl-1			Ctrl-2			Ctrl-3			iKO-1			iKO-2			iKO-3
Pax7+ No./field	fiber No./field		Pax7+ No./field	fiber No./field		Pax7+ No./field	fiber No./field		Pax7+ No./field	fiber No./field		Pax7+ No./field	fiber No./field		Pax7+ No./field	fiber No./field
14	148		8	114		16	235		4	79		11	267		5	185
5	142		6	192		10	257		5	77		10	231		6	222
6	86		7	162		8	190		3	94		9	286		12	197
3	116		8	120		11	373		9	136		12	223		12	261
6	143		7	221		5	188		4	56		8	222		15	233
12	172		9	183		6	173		6	159		12	259		7	172
6	140		15	164		16	298		8	108		4	183		3	90
4	116		7	192		12	269		10	113		11	251		7	186
6	119		13	202					6	91		5	235		6	213
10	108		9	223					9	50					13	190
8	174		5	215					7	95					16	230
9	157
Ctrl-1	Ctrl-2	Ctrl-3		p-value
5.49044	4.72837	4.23601		0.741959
iKO-1	iKO-2	iKO-3
6.71078	4.00624	4.68105
b
Ctrl-1			Ctrl-2			Ctrl-3			Ctrl-4			iKO-1			iKO-2			iKO-3			iKO-4
EdU No./ field	DAPI No./field		EdU No./ field	DAPI No./field		EdU No./ field	DAPI No./field		EdU No./ field	DAPI No./field		EdU No./ field	DAPI No./field		EdU No./ field	DAPI No./field		EdU No./ field	DAPI No./field		EdU No./ field	DAPI No./field
33	55		51	78		17	44		38	50		23	42		6	34		46	110		20	69
34	56		100	168		83	120		28	45		20	38		17	35		28	83		23	63
47	81		53	85		34	64		49	77		35	50		17	29		71	149		21	59
45	69		44	67		40	68		30	38		20	51		12	24		14	62		22	48
109	159		31	47		43	57		39	51		37	80		17	53		19	50		26	69
77	94		40	77		24	38		57	71		17	48		11	53		32	63		28	77
29	43		47	63		20	41		26	36		18	51		15	39		25	70		32	58
29	36		80	109		15	29		52	68		41	80		14	39		42	120		9	41
47	60		52	74		37	60		40	58		30	66		10	27		38	85		27	83
16	28		22	34		33	44		32	48		25	50		18	66		32	74		34	93
EdU percantage(%)
Ctrl-1	Ctrl-2	Ctrl-3	Ctrl-4		p-value
68.4288	64.8379	61.2389	72.1402		0.000377345
iKO-1	iKO-2	iKO-3	iKO-4
47.8417	34.3358	40.0693	36.6667
c
No. YFP+ SCs/ fiber
Ctrl-1	Ctrl-2	Ctrl-3	Ctrl-4		iKO-1	iKO-2	iKO-3	iKO-4
19	20	17	35		11	10	1	3
6	25	1	11		8	11	5	1
10	18	3	7		0	10	2	2
8	56	23	10		9	11	2	3
5	6	8	23		13	7	0	8
30	18	20	18		3	8	1	4
10	23	15	7		7	8	8	6
15	30	20	7		9	5	6	1
30	15	14	9		6	9	0	8
13	26	5	25		3	8	3	10
8	31	22	23		14	6	6	3
23	20	10	12		0	16	9	6
25	24	16	15		6	5	4	5
18	19	20	6		4	4	4	2
20	26	11	8		10	12	0	3
48	17	12	17		2	13	6	10
9	27	26			6	2		8
17	28	14			6	16		6
17	24	26			5	9		7
20	28					12		6
14	16					1		3
6	25					5		9
26	6					12		6
27	23					3		1
9	27					10		5
4	15					12		4
2	13					9		2
10	11					7		7
10	3					3		18
14	26					6		7
19	8					1		4
21	27					3
14	26					1
29	6					4
28	25					9
20	14					3
5	12					10
8	16					3
13	30					11
12	19
19
20
11
17
11
9
11
2
14
21
8
18
16
11
15
No. SC/fiber
Ctrl-1	Ctrl-2	Ctrl-3	Ctrl-4		p-value
14.8947	15.3636	20.725	14.5625		0.000733954
iKO-1	iKO-2	iKO-3	iKO-4
3.5625	6.42105	7.5641	5.41935
d
No. Pax7+ SC/field
Ctrl-1	Ctrl-2	Ctrl-3		iKO-1	iKO-2	iKO-3
77	31	37		23	21	8
27	86	55		24	10	11
60	40	69		10	23	19
68	32	70		17	53	31
51	58	57		35	39	47
39	112	43		30	29	48
45	62	41		21	23	41
44	79	49		16	39	37
66	48	52		38	40	20
78	90	55		23	29	6
No. Pax7+ SC/field
Ctrl-1	Ctrl-2	Ctrl-3		p-value
55.5	63.8	52.8		0.00142337
iKO-1	iKO-2	iKO-3
23.7	30.6	26.8
e
Ctrl-1			Ctrl-2			Ctrl-3			Ctrl-4			Ctrl-5			iKO-1			iKO-2			iKO-3			iKO-4			iKO-5
EdU+/field	Pax7+/field		EdU+/field	Pax7+/field		EdU+/field	Pax7+/field		EdU+/field	Pax7+/field		EdU+/field	Pax7+/field		EdU+/field	Pax7+/field		EdU+/field	Pax7+/field		EdU+/field	Pax7+/field		EdU+/field	Pax7+/field		EdU+	DAPI
17	91		2	20		38	178		2	129		1	139		3	44		0	80		2	223		0	35		3	87
7	82		4	47		32	176		8	95		5	131		3	77		0	66		6	156		0	85		3	73
19	106		4	66		35	188		6	62		0	49		7	86		0	88		1	205		3	67		1	66
6	125		8	65		36	195		12	72		15	138		1	63		0	70		4	183		10	92		1	70
4	71		7	64		27	162		0	68		3	103		3	72		1	98		1	164		12	136		0	61
9	81		2	25		13	196		18	94		1	64		3	52		0	71		4	267		5	122		2	57
7	83		2	41		28	220		10	64		7	100		12	98		1	84		2	219		2	66		2	68
7	75		2	31					0	43		7	65		1	61		0	64					6	84		2	71
9	140		7	67					14	78		16	145		6	64		2	86					7	103		0	62
11	98		2	24					15	109		11	142		4	59		0	76					2	80		0	97
7	73											5	73		4	60											2	69
2	65											2	61		1	76
5	66														3	88
4	66														5	145
13	154
EdU+ percentage(%)
Ctrl-1	Ctrl-2	Ctrl-3	Ctrl-4	Ctrl-5		p-value
15.8935	9.12342	8.88889	10.4423	7.83133		0.0027431
iKO-1	iKO-2	iKO-3	iKO-4	iKO-5
1.41143	5.37541	0.56899	5.4023	2.04866
f
Ctrl-1			Ctrl-2			Ctrl-3			iKO-1			iKO-2			iKO-3
Edu+ SC No./fiber	Pax7+ SC No./fiber		Edu+ SC No./fiber	Pax7+ SC No./fiber		Edu+ SC No./fiber	Pax7+ SC No./fiber		Edu+ SC No./fiber	Pax7+ SC No./fiber		Edu+ SC No./fiber	Pax7+ SC No./fiber		Edu+ SC No./fiber	Pax7+ SC No./fiber
5	6		3	5		0	1		0	0		2	6		2	4
4	4		8	9		8	9		0	0		8	9		2	3
3	6		17	18		2	5		0	0		2	4		3	8
8	9		8	9		2	2		1	4		0	2		3	6
5	5		6	6		8	11		1	1		0	6		1	4
11	12		21	23		7	10		3	7		1	4		3	8
8	8		5	6		6	7		4	6		5	7		0	6
12	14		9	11		7	7		1	1		0	2		0	2
6	6		4	5		15	17		1	1		2	2		2	5
1	2		15	18		11	16		0	4		0	1		0	3
3	5		5	6		7	9		0	4		0	1		1	2
8	9		7	9		3	7		0	1		0	5		3	7
8	8		8	8		10	19		4	8		2	3		0	6
9	9		12	12		2	4		1	5		5	7		1	3
6	8		8	8		5	6		2	2		1	4		1	5
10	13		6	10		9	15		2	4		28	63		0	1
9	10		3	5		5	6		0	1					22	73
1	1		145	168		3	9		0	1
7	10					6	9		3	3
9	10					6	8		0	1
5	6					9	14		3	7
7	7					131	191		0	1
7	9								2	5
9	9								0	3
1	6								0	1
									4	5
									0	1
									0	2
									1	2
									1	2
									4	4
EdU+ percentage (%)									1	3
Ctrl-1	Ctrl-2	Ctrl-3		p-value					0	1
86.3095	68.5864	84.375		0.00448433					2	6
									0	3
iKO-1	iKO-2	iKO-3							1	1
44.4444	30.137	41.5842
g
Ctrl-1			Ctrl-2			Ctrl-3			iKO-1			iKO-2			iKO-3
EdU No./ field	DAPI No./field		EdU No./ field	DAPI No./field		EdU No./ field	DAPI No./field		EdU No./ field	DAPI No./field		EdU No./ field	DAPI No./field		EdU No./ field	DAPI No./field
38	126		8	21		10	24		38	154		3	16		0	5
31	85		11	42		6	16		39	153		3	29		2	19
22	91		8	22		8	21		29	122		1	43		17	30
32	78		10	43		3	15		23	115		1	52		0	17
16	48		8	41		6	26		26	107		1	57		0	5
24	47		14	33		6	20		38	106		7	45		2	13
22	71		4	25		7	8		10	61		10	51		0	14
56	144		7	31		5	14		30	89		8	54		4	22
47	150		8	29		0	4		12	59		5	33		2	16
20	57		7	22		1	7					4	32		3	15
EdU+ percengtage (%)
Ctrl-1	Ctrl-2	Ctrl-3		p-value
34.3367	27.5081	33.5484		0.0497887
iKO-1	iKO-2	iKO-3
25.3623	10.4369	19.2308
h
Ctrl-1				Ctrl-2				Ctrl-3				iKO-1				iKO-2				iKO-3
Pax7+/MyoD- No.	Pax7+/MyoD+ No.	Pax7-/MyoD+ No.		Pax7+/MyoD- No.	Pax7+/MyoD+ No.	Pax7-/MyoD+ No.		Pax7+/MyoD- No.	Pax7+/MyoD+ No.	Pax7-/MyoD+ No.		Pax7+/MyoD- No.	Pax7+/MyoD+ No.	Pax7-/MyoD+ No.		Pax7+/MyoD- No.	Pax7+/MyoD+ No.	Pax7-/MyoD+ No.		Pax7+/MyoD- No.	Pax7+/MyoD+ No.	Pax7-/MyoD+ No.
0	18	0		0	8	0		0	0	0		0	9	0		0	8	0		0	0	6
0	10	0		0	6	5		0	0	3		0	8	0		0	6	1		0	0	0
0	8	0		0	8	2		0	0	0		0	7	0		0	5	0		0	1	5
0	6	2		0	4	0		0	0	4		0	14	2		0	5	0		0	0	1
0	9	1		0	14	0		0	0	6		0	5	0		0	6	0		0	0	2
0	5	0		0	15	0		0	0	4		0	7	0		0	3	0		0	0	8
0	10	0		0	20	0		0	0	3		0	2	0		0	4	0		0	0	4
0	7	1		0	10	0		0	0	5		0	10	0		0	7	0		0	0	1
0	9	3		0	3	0		0	0	4		0	4	1		0	5	0		0	0	2
0	12	0		0	6	0		0	0	0		0	4	0		0	1	0		0	0	4
0	6	0		0	6	1		0	0	5		0	8	0		0	1	0		0	0	8
0	5	1		0	9	0		0	0	8		0	12	0		0	5	0		0	0	3
0	12	0		0	6	0		0	0	7		0	8	0		0	7	0		0	0	7
1	14	1		0	8	0		0	0	6		0	13	0		0	5	0		0	0	7
0	12	0		0	12	0		0	0	4		0	6	2		0	8	2		0	0	1
0	10	1		0	6	1		0	1	3		0	10	0		0	6	0		0	0	2
0	6	1		0	11	0						0	4	1		0	3	0		0	0	3
0	17	0		0	6	1						0	11	0		0	0	0		0	0	4
0	8	0		0	11	0						0	20	0		0	5	0		0	0	8
0	9	1		0	4	0						0	6	0		0	5	0		0	0	4
0	15	1		0	4	0						0	4	0		0	5	0		0	0	5
0	6	0		0	2	0						0	7	0		0	5	0		0	0	2
0	12	1		0	5	2						0	8	0		0	2	0
0	16	3		0	5	2						0	12	1		0	6	0
0	15	1		2	9	0						0	7	3		0	4	0
0	17	0		0	12	1						0	7	1		0	5	1
0	9	2		0	10	0						0	7	0		0	3	0
0	12	0		0	7	0						0	6	0		0	8	1
0	6	1		0	13	2						0	9	0		0	5	0
0	12	0		0	4	0						0	9	0		0	6	0
0	13	0		0	1	0						0	4	1		0	4	0
0	7	0		0	6	0						0	2	0		0	1	0
0	14	0		0	5	0						0	10	2		0	4	0
0	13	0		0	14	0						0	7	0		0	2	0
0	5	0		0	10	0						0	10	0		0	4	2
0	10	0		0	7	0						0	16	0		0	4	0
0	7	2		0	4	0						0	15	0		0	5	0
0	7	3		0	7	1						0	6	1		0	10	0
0	3	0		0	4	0						0	9	5		0	4	0
0	10	0		0	7	0						0	3	1		0	1	0
0	4	0		0	8	1						0	9	0		0	8	0
0	10	0		0	5	1						0	9	1		0	7	0
0	11	0		0	15	0						0	4	0		0	7	0
0	10	0		0	13	0						0	8	0		0	3	0
0	12	1		0	4	0						0	5	0		0	6	0
0	11	0		0	9	0						0	12	1		0	2	0
0	7	1		0	6	0						0	12	0
0	6	1		0	6	0
0	11	1		0	10	0
0	7	1		0	3	0
0	9	1		0	4	0
0	11	0		0	6	0
0	4	0		0	2	1
0	9	0		0	2	0
0	11	1		0	7	0
0	12	1		0	5	0
0	8	0		0	7	0
0	10	2		0	11	0
				0	8	0
				0	8	0
				0	3	0
				0	4	0
				0	9	0
	Ctrl-1	Ctrl-2	Ctrl-3	iKO-1	iKO-2	iKO-3	Ctrl average	iKO average	Ctrl-SD	iKO-SD	p-value
Pax7+/MyoD- (%)	0.166113	0.410678	0	0	0	0	0.192264	0	0.168675	0	0.182258
Pax7+/MyoD+ (%)	93.8538	95.2772	98.8636	96.861	94.3627	98.4127	95.9982	96.5455	2.10784	1.66837	0.787724
Pax7-/MyoD+ (%)	5.98007	4.31211	1.13636	3.13901	5.63725	1.5873	3.80952	3.45452	2.00912	1.66837	0.85692
i
SC 24h MyoD/Pax7 staining
Ctrl-1			Ctrl-2			Ctrl-3			Ctrl-4			Ctrl-5			iKO-1			iKO-2			iKO-3			iKO-4			iKO-5
MyoD+/Pax7+	MyoD-/Pax7+		MyoD+/Pax7+	MyoD-/Pax7+		MyoD+/Pax7+	MyoD-/Pax7+		MyoD+/Pax7+	MyoD-/Pax7+		MyoD+/Pax7+	MyoD-/Pax7+		MyoD+/Pax7+	MyoD-/Pax7+		MyoD+/Pax7+	MyoD-/Pax7+		MyoD+/Pax7+	MyoD-/Pax7+		MyoD+/Pax7+	MyoD-/Pax7+		MyoD+/Pax7+	MyoD-/Pax7+
63	8		39	3		49	16		42	23		94	36		51	16		48	7		110	43		53	10		117	14
51	24		63	2		47	15		43	24		54	16		73	17		62	10		2	9		68	7		66	16
62	4		31	0		49	14		100	28		60	9		63	16		2	3		2	3		76	11		72	10
82	8		80	0		68	25		62	18		66	19		54	11		26	7		49	11		75	7		53	12
38	14		46	1		44	18		52	17		83	15		56	16		54	24		76	28		79	11		60	10
78	17		31	11		52	27		53	21		113	57		35	8		32	15		65	26					82	8
70	5		45	8		44	23		62	16					54	8		56	21		107	48
39	2		44	2		46	20		55	7					31	16		28	2		69	9
63	3		62	2		34	17		95	30					51	11		11	3		62	21
79	3		50	3		51	20		63	14					82	22		6	5		108	22
35	2		55	5		28	20								45	11		42	10
40	4					38	4								33	9		28	7
MyoD+/Pax7+ percentage
Ctrl-1	Ctrl-2	Ctrl-3	Ctrl-4	Ctrl-5		p-value
88.1612	93.6535	71.5215	76	75.5627		0.938966
iKO-1	iKO-2	iKO-3	iKO-4	iKO-5
79.5944	77.6031	74.7126	88.4131	86.5385
j

## Sheet: Fig. 7
Fig.7
c
d
wavelength	ThT_wild_K	ThT_wild_Li	ThT_Mut_K	ThT_Mut_Li
440	11310	11970	10540	11500
442	9760	10200	9350	10260
444	8950	9270	8070	9010
446	8410	8630	7950	8460
448	9880	8360	8100	8500
450	9850	8910	9060	9020
452	11250	9200	8860	9190
454	13240	9140	9700	10500
456	15580	9700	10830	10710
458	19190	11610	12600	12240
460	23070	12080	14470	15350
462	28830	14900	18270	17690
464	34340	17880	21480	19390
466	41710	20600	25080	24640
468	49680	22140	28670	27550
470	56550	25340	31690	30220
472	63970	28800	35000	32790
474	69610	30310	38970	35520
476	77500	33510	42920	37580
478	77520	35390	43640	40450
480	82610	36710	46500	42270
482	84860	37510	47000	43310
484	83480	38030	48480	41730
486	85320	37520	47170	44480
488	84560	37940	47770	43090
490	82730	37390	48110	43920
492	80610	38530	46960	43170
494	78570	37070	45590	42450
496	76500	36590	44100	41170
498	73710	34590	44100	38890
500	71680	33550	41400	38180
502	67280	31550	40350	37730
504	64350	31430	37500	35440
506	61060	27740	37210	33780
508	57940	26930	34510	31410
510	56370	26610	32280	29680
512	52400	24980	31090	29050
514	49900	23760	29790	27760
516	47020	23390	28660	25410
518	44060	21470	26700	25790
520	40960	20050	25250	23010
522	38940	19140	23340	22150
524	37110	18760	22240	20200
526	33950	16710	20830	19590
528	31800	16450	20300	18730
530	29610	14870	18520	17330
532	28300	14310	17940	16090
534	25990	13240	15870	15520
536	24620	12260	15000	13570
538	21420	10740	13750	14120
540	20670	11190	13120	12730
542	19210	9910	12300	11950
544	18010	10340	11290	11150
546	16750	8930	10880	10230
548	15270	8280	10330	9880
550	14210	7950	9630	8800
552	13200	7960	9230	8890
554	12740	6420	8540	8230
556	12030	6700	8060	7740
558	10530	6590	7890	6900
560	10200	6350	6910	6580
562	9200	5510	6860	6150
564	9240	5550	6190	5800
566	8040	5030	6120	5700
568	7440	4870	5240	4930
570	6920	4870	5030	5390
572	6750	4750	5460	4880
574	6830	4570	4920	4510
576	6510	3970	4660	3970
578	5710	4240	4200	3760
580	5600	3560	3650	3770
582	4990	3510	4050	3460
584	4630	3330	3480	3380
586	4500	3160	3390	3450
588	4730	3260	3250	3360
590	4100	2800	2960	3380
592	3840	2790	2770	2910
594	3570	2560	2980	2940
596	2990	2590	2640	2760
598	3430	2320	2650	2720
600	2940	2540	2550	2390
602	3030	2250	2550	2390
604	2570	2340	2220	2480
606	2740	2310	2250	2500
608	2660	2270	2250	2150
610	2520	2320	1830	2200
612	2540	2250	2180	2270
614	2380	2170	2130	2520
616	2490	2000	2000	2060
618	2440	1910	1980	2250
620	2290	1970	1810	1980
622	2230	2120	1760	1830
624	2230	1950	1790	1920
626	2180	1810	1810	1990
628	2080	1970	2020	2070
630	2190	1540	1930	1850
632	2150	1780	1780	1900
634	1970	1930	1790	1890
636	2070	1810	1700	1990
638	2200	1640	1740	1960
640	2080	1640	1420	1720
642	1960	1700	1730	1640
644	2000	1590	1550	1790
646	2080	1670	1550	1760
648	1860	1790	1570	1790
650	1620	1800	1570	1670
652	1660	1600	1900	1800
654	2030	1750	1710	1730
656	1860	1730	1880	1800
658	1930	1710	1530	1520
660	1820	1560	1450	1530
662	1800	1720	1640	1620
664	1660	1600	1720	1460
666	1790	1710	1340	1700
668	1780	1770	1440	1640
670	1740	1300	1530	1690
672	1590	1690	1410	1420
674	1770	1650	1590	1680
676	1990	1610	1380	1750
678	1630	1370	1470	1630
680	1730	1540	1490	1520
682	1630	1530	1550	1240
684	1470	1620	1550	1410
686	1560	1410	1570	1250
688	1780	1550	1360	1580
690	1570	1320	1200	1480
692	1680	1590	1370	1320
694	1620	1700	1320	1480
696	1760	1520	1330	1670
698	1700	1670	1600	1620
700	1430	1570	1270	1460
f
g
	Gnai2	18s	Sam	Gnai2	18s	Sam
	Ct	Ct	Ct	enrichment fold	enrichment fold	enrichment fold
Ctrl IgG	28.96	16.21	25.2	1	1	1
	28.55	16.22	24.94
	29.87	16.23	25.1
Ctrl Dhx36	27.66	15.93	25.2	2.53661	1.20664	0.944967
	27.73	15.89	25.02
	28.15	16.03	25.27
cPDS IgG	40	18.13	25.31	1	1	1
	40	18.1	25.25
	40.97	18.2	24.83
cPDS Dhx36	31.96	17.35	25.32	456.641	1.97754	1.02643
	30.55	16.98	25.14
	32.3	17.17	24.82

## Sheet: Fig. 8
Fig.8
a
	Gnai2	18s
	Ct	Ct	2-ΔΔCt	SD
Ctrl SC 48h	22.32	13.64	1	0.103883
	22.4	13.76
	22.29	13.88
Dhx36 iKO SC 48h	22.71	14.43	1.27508	0.0443261
	22.58	14.36
	22.65	14.47
b
	Gnai2	GAPDH
	Ct	Ct	2-ΔΔCt	SD
Ctrl	15.75	12.15	1	0.15518
	15.28	12.09
	15.61	12.1
Dhx36 KO	16.9	13.94	1.37577	0.0304759
	17.27	14.26
	16.77	13.82
c
d
	Gnai2	GAPDH
	Ct	Ct	2-ΔΔCt	SD
Ctrl	20.63	17.81	1	0.148684
	20.55	18.01
	20.52	18.13
cPDS 2.5uM	21.31	19.12	1.34508	0.062862
	21.17	19.09
	21.14	18.94
cPDS 5uM	21.84	19.7	1.29041	0.0638606
	21.97	19.74
	21.98	19.7
e
relative G4 intensity
Ctrl	iKO
1.06387	1.09443
1.64001	1.55263		3.10936e-17
1.02919	1.30887
1.17513	1.38052
1.174	1.39874
1.09557	1.04187
1.18733	1.6187
1.09478	1.46522
0.964348	1.60101
0.949682	2.24578
0.932354	1.53476
1.07033	1.64341
1.18561	1.2717
1.08434	1.52698
1.14003	1.4718
1.07799	2.15399
0.888302	1.17137
0.995963	1.25889
0.972884	1.19569
1.08354	0.963156
0.997804	1.4655
1.16904	1.499
1.60892	1.49521
0.839909	1.62809
0.828348	2.52579
0.890638	1.91401
0.814739	1.0782
0.84163	1.14591
0.751827	1.62532
0.75611	1.93079
0.718383	1.51981
0.972801	1.78987
0.957181	1.47883
0.954959	1.56085
0.722963	1.65032
0.82318	1.3938
0.733723	1.45263
0.789456	1.37441
0.797797	1.04682
0.562643	1.18692
0.841987	1.18305
0.829878	1.12649
0.859726	2.43723
0.870894	1.3304
0.839298	1.0549
0.951163	1.43685
0.999175	1.34124
1.06907	1.65269
0.925977	1.66299
0.927046	1.64005
0.838041	1.86566
1.01485	1.55731
0.746885	1.15154
1.07135	2.12563
0.921431	0.872336
1.17839	1.6749
1.25683	0.835131
1.00756	1.16804
0.792302	1.15401
0.92965	1.15604
0.735421	0.701537
0.78683	1.07449
0.77744	1.02487
0.75478	1.25943
0.777166	0.943542
0.911309	1.03279
1.32465	1.1017
0.930975	0.994212
0.664938	0.729715
0.955223	1.18899
0.921807	0.986522
1.02809	1.31303
1.05405	1.83495
0.896623	1.36318
1.01246	1.19887
0.955696	0.956663
1.14259	1.32198
0.866127	1.1461
1.0274	1.09693
0.988372	0.884079
0.924569	0.786595
1.20713	1.01096
1.07326	0.832407
1.13531	1.03281
0.882096	0.957942
0.960545	1.03679
0.765104	1.04262
0.930369	1.50694
1.40865	1.12395
1.11955	1.22352
1.00731	1.21148
0.989173	1.1851
1.08081	1.44553
1.13189	1.32661
0.763721	0.961797
0.955051	1.54811
1.02335	1.4398
1.16805	1.16624
1.1887	1.53697
1.12442	1.48338
1.27025	1.37653
1.33306	0.883929
1.50603	0.909403
1.51576	1.11254
1.33863	1.06426
1.43015	1.38408
1.41447	1.17286
1.45897	1.08397
0.989114	1.24768
0.612879	1.45253
0.570855	1.32235
	1.42634
	1.52396
	1.54656
	2.23024
	1.15922
	1.71689
	1.16043
	1.57027
	1.42701
	1.13235
	1.33478
	0.97426
	2.22426
	1.36641
	1.10435
	1.56925
	0.942014
	1.56015
	1.36237
	0.850037
	1.44175
	0.784333
	1.41394
	0.928332
	1.13662
	1.06296
	0.760632
	0.956784
	1.16896
	0.854758
	1.12462
	1.66776
	1.45875
	1.49925
	1.73522
	1.57005
	1.69684
	1.63566
	1.31268
	1.04506
	1.43875
	0.887936
	1.27425
	2.14503
	1.0377
	1.69917
	1.45545
	1.05987
	1.26851
	1.03828
	0.867604
	1.14643
	1.15564
	1.39086
	1.52346
	1.28008
	1.66647
	1.14707
	1.88584
	0.837242
	1.71783
	0.841523
	1.76673
	1.5937
	1.52641
	1.43037
	2.33878
	1.04987
	1.30266
	1.09651
	1.16541
	1.15206
	1.02029
	1.20823
	0.833013
	1.09094
	1.36781
	1.0064
	1.09132
	1.29719
	0.716941
	1.12003
	0.903489
	0.959548
	1.55856
	1.31119
	1.40478
	1.15115
	0.876493
	1.63138
	1.40415
	1.74378
	1.54772
	1.21635
	1.29994
	1.07435
	0.925654
	1.26253
	1.17239
	1.35472
	2.22282
	1.27317
	0.948906
	1.15036
	1.12129
	1.72862
	2.20983
	1.08467
f
g
	EGFP	GAPDH
	Ct	Ct	2-ΔΔCt	SD
FL WT	14.82	11.72	1.0003	0.0299703
	14.79	11.68
	14.89	11.71
FL Mut	14.85	11.71	1.10334	0.115041
	14.81	11.81
	14.76	11.92
rG4#1 WT	14.65	10.57	1.04899	0.360467
	14.71	9.53
	14.76	10.64
rG4#1 Mut	14.65	10.94	1.85788	0.819474
	14.71	10.44
	14.66	11.66
rG4#2 WT	14.71	10.01	1.00033	0.031316
	14.77	10.11
	14.7	10.09
rG4#2 Mut	14.75	10.51	1.52281	0.178318
	14.65	10.75
	14.76	10.73
h
i
		EGFP	18s
		Ct	Ct	2-ΔΔCt	SD
Ctrl C2C12 FL WT	M2	22.64	10.89	1	0.0968786
	M3	22.57	10.73
	M4	22.51	10.94
KO C2C12 FL WT	M5	22.64	11.73	1.87773	0.130741
	M6	22.49	11.78
	M7	22.55	11.73
Ctrl C2C12 FL WT	M8	21.09	11.73	1	0.0847479
	M9	21.09	11.93
	M10	21	11.87
KO C2C12 FL WT	M11	21.3	11.82	0.866244	0.0674761
	M12	21.17	11.87
	M13	21.2	11.7
Ctrl C2C12 FL WT	M14	21.44	11.98	1	0.0304663
	M15	21.43	12.04
	M16	21.35	11.88
KO C2C12 FL WT	M17	21.65	12.81	1.41151	0.280046
	M18	21.56	12.25
	M19	21.65	12.91

## Sheet: Fig. 9
Fig. 9
a
b
siNC-1			siNC-2			siNC-3
EdU No./ field	DAPI No./field		EdU No./ field	DAPI No./field		EdU No./ field	DAPI No./field
80	174		121	233		165	362
94	177		78	152		106	248
92	197		71	164		119	288
92	191		118	219		136	309
87	162		88	184		93	192
siGnai2-1			siGnai2-2			siGnai2-3
EdU No./ field	DAPI No./field		EdU No./ field	DAPI No./field		EdU No./ field	DAPI No./field
130	272		80	196		103	259
57	154		70	203		186	389
99	207		101	210		64	148
115	234		75	155		33	89
44	111		72	153		56	156
siNC-1	siNC-2	siNC-3		p-value
49.3896	50	44.4184		0.0378162
siGnai2-1	siGnai2-2	siGnai2-3
45.501	43.4024	40.7605
c
d
Ctrl SC overexpressed Gnai2
GFP-1			GFP-2			GFP-3			Gnai2-1			Gnai2-2			Gnai2-3
EdU No./ field	DAPI No./field		EdU No./ field	DAPI No./field		EdU No./ field	DAPI No./field		EdU No./ field	DAPI No./field		EdU No./ field	DAPI No./field		EdU No./ field	DAPI No./field
22	115		5	36		20	90		28	82		4	24		40	122
20	104		3	29		30	115		32	104		6	31		28	96
22	89		4	44		24	114		30	98		9	28		27	90
12	82		1	17		11	59		17	60		8	33		19	87
10	66		10	34		27	95		26	114		7	33		17	86
25	133		12	39		18	85		14	66		3	23		20	101
11	77		9	30		5	42		8	51		19	64		24	77
26	89		4	19		46	156		37	98		8	31		51	121
34	108		5	29		7	76		18	75		6	25		32	105
21	81					23	116		13	66					26	110
									27	83
average related EdU%
GFP-1	GFP-2	GFP-3		p-value
1.02572	0.912639	1.06164		0.0269141
Gnai2-1	Gnai2-2	Gnai2-3
1.32938	1.14345	1.36144
e
f
Dhx36 iKO SC overexpressed Gnai2
GFP-1			GFP-2			GFP-3				Gnai2-1			Gnai2-2			Gnai2-3
EdU No./ field	DAPI No./field		EdU No./ field	DAPI No./field		EdU No./ field	DAPI No./field			EdU No./ field	DAPI No./field		EdU No./ field	DAPI No./field		EdU No./ field	DAPI No./field
34	118		20	77		17	57			29	77		39	109		8	51
13	112		4	68		12	75			16	62		23	103		10	61
12	73		12	78		14	80			4	28		23	85		15	57
10	65		17	90		11	48			5	56		31	92		21	74
14	65		23	79		20	71			27	89		27	101		14	65
8	60		23	66		23	70			38	113		52	175		15	60
13	51		21	93		2	67			8	74		19	80		18	80
7	56		22	111		9	79			22	77		37	108		10	51
10	60		28	108		15	63			31	110		19	70		15	66
23	90		15	92		13	56			26	81		7	73		28	82
EdU%
GFP-1	GFP-2	GFP-3		p-value
19.2	21.4617	20.4204		0.0135102
Gnai2-1	Gnai2-2	Gnai2-3
26.8579	27.8112	23.8022
g
h
Ctrl-1				Ctrl-1				Ctrl-2				Ctrl-2				Ctrl-3				Ctrl-3
Vector				pcDNA-Dhx36				Vector				pcDNA-Dhx36				Vector				pcDNA-Dhx36
EdU No./ field	DAPI No./field			EdU No./ field	DAPI No./field			EdU No./ field	DAPI No./field			EdU No./ field	DAPI No./field			EdU No./ field	DAPI No./field			EdU	DAPI
29	138			14	127			12	113			23	96			10	122			27	147
13	125			34	154			22	133			31	115			14	138			20	156
4	72			16	158			33	110			24	111			24	93			14	138
8	102			24	132			17	126			31	106			1	162			24	161
26	140			44	139			27	138			19	103			3	125			31	122
27	140			25	104			39	165			19	107			33	183			16	93
38	149			23	86			32	164			12	107			21	177			18	96
iKO-1				iKO-1				iKO-2				iKO-2				iKO-3				iKO-3
Vector				pcDNA-Dhx36				Vector				pcDNA-Dhx36				Vector				pcDNA-Dhx36
EdU No./ field	DAPI No./field			EdU No./ field	DAPI No./field			EdU No./ field	DAPI No./field			EdU No./ field	DAPI No./field			EdU No./ field	DAPI No./field			EdU No./ field	DAPI No./field
4	131			12	100			10	110			18	140			16	121			12	121
9	84			16	132			12	123			22	139			11	121			7	82
13	127			16	119			15	150			8	66			10	88			12	184
2	60			14	112			1	113			27	162			3	118			16	131
5	98			3	67			5	74			5	129			12	104			9	81
5	87			4	110			21	169			15	139			8	140			11	122
13	83							6	91			3	79			5	110			18	132
	Ctrl-1	Ctrl-2	Ctrl-3		p-value
Vector	16.7436	19.7619	17.9159		0.0475911
pcDNA-Dhx36	20	26.5734	25.4928
	iKO-1	iKO-2	iKO-3		p-value
Vector	7.61194	8.43373	8.10474		0.00952019
pcDNA-Dhx36	10.1562	11.4754	9.96483

## Sheet: Suppl. Fig. 1
Supplementary Fig. 1
b
Time	SCT0	SCT8	SC 24h	SC 48h	SC 72h
MyoD FPKM	20.0997	64.3872	128.089	306.51	297.144
Myogenin FPKM	12.2949	20.1364	0.396119	1.01278	307.504
c
d
Body weight (g)
Ctrl-1	Ctrl-2	Ctrl-3	Ctrl-4	Ctrl-5	Ctrl-6			p-value
17.1	20.8	22.3	19.3	21.4	18.1			0.00244639
cKO-1	cKO-2	cKO-3	cKO-4	cKO-5	cKO-6	cKO-7
17.3	15.8	16.04	16.9	17.8	16.8	15.4
e
% Muscle/body weight
Ctrl-1	Ctrl-2	Ctrl-3	Ctrl-4	Ctrl-5	Ctrl-6			p-value
0.254386	0.216346	0.215247	0.227979	0.224299	0.234807			0.656995
cKO-1	cKO-2	cKO-3	cKO-4	cKO-5	cKO-6	cKO-7
0.224719	0.22619	0.237013	0.205202	0.227848	0.255611	0.254438
f
	Dhx36	Gapdh
	Ct	Ct	2-ΔΔCt	SD
Ctrl	19.01	13.06	1	0.0389862
	19.05	13.11
	19.13	13.11
iKO	26.09	13.06	0.00732308	0.00125776
	26.5	13.16
	25.98	13.16
g
area (μm2)	Ctrl-1	Ctrl-2	Ctrl-3	Ctrl average	SD	iKO-1	iKO-2	iKO-3	iKO average	SD	p-value
<100	1.23457	0.530504	2.48447	1.41651	0.808012	10.3896	8.0756	11.5142	9.99314	1.43152	0.00179824
100-199	4.44444	3.97878	3.41615	3.94646	0.420422	18.3673	13.4021	14.8265	15.532	2.08755	0.00153504
200-299	6.66667	5.83554	4.03727	5.51316	1.09739	10.2041	11.8557	10.2524	10.7707	0.767439	0.0051487
300-399	6.17284	4.77454	7.14286	6.03008	0.972119	11.3173	9.79381	9.14826	10.0864	0.909341	0.0125506
400-499	12.8395	12.2016	10.8696	11.9702	0.820697	10.7607	9.27835	9.93691	9.99198	0.606405	0.051817
500-599	10.6173	10.8753	16.1491	12.5472	2.54906	9.09091	8.59107	9.62145	9.10114	0.420715	0.132306
600-699	10.1235	9.81432	9.00621	9.648	0.471033	8.90538	8.93471	9.14826	8.99612	0.108249	0.129123
700-799	10.1235	9.28382	10.2484	9.88524	0.42832	2.5974	4.63918	5.67823	4.30494	1.27976	0.00426517
800-899	9.1358	11.6711	14.9068	11.9046	2.36179	2.78293	6.52921	6.62461	5.31225	1.78892	0.0346254
900-1000	6.66667	7.95756	6.8323	7.15217	0.573493	7.23562	7.38832	5.99369	6.87254	0.624561	0.665206
>1000	21.9753	23.0769	14.9068	19.9864	3.61981	8.34879	11.512	7.25552	9.03878	1.80491	0.0186557

## Sheet: Suppl. Fig. 2
Supplementary Fig. 2
a
SC No./fiber
Ctr-1	Ctrl-2	Ctrl-3		iKO-1	iKO-2	iKO-3
3	1	7		2	1	0
3	5	4		3	0	2
3	2	1		0	1	2
3	3	3		0	2	2
2	5	1		4	4	3
1	3	9		0	0	2
1	4	1		3	2	5
2	3	0		1	1	0
0	2	0		1	2	5
5	3	4		1	2	4
3	3	5		0	1	11
3	4	1		2	1	3
4	2	1		3	4	1
1	1	2		4	0	2
1	7	0		2	0	0
1	2	2		3	0	1
2	0	8		0	5	2
1	1	3		1	4	1
2	5	2		3	1	4
4	1	2		3	7	0
1	1	3		2	5	0
3	4	2			4	2
1	4	4			0	2
0	1	0			4	1
4	2	2			2	4
1	6	2			3	2
4	2	4			5	4
2	3	1			2	3
4	0	1			2	6
4	5	2			0	4
	2	4			3	1
	4	1			6	1
	7	1				1
	2	2				0
	2	0				4
	1	9				1
	4	3				8
	4	4				1
	5	2				1
	3	2				2
	5	7				4
	1					4
						0
						3
						1
						6
						1
						6
						0
Ctrl-1	Ctrl-2	Ctrl-3		p-value
2.3	2.97619	2.73171		0.18578
iKO-1	iKO-2	iKO-3
1.80952	2.3125	2.5102
b
Ctrl-1	Ctrl-2	Ctrl-3		iKO-1	iKO-2	iKO-3
Pax7+/fiber	Pax7+/fiber	Pax7+/fiber		Pax7+/fiber	Pax7+/fiber	Pax7+/fiber
26	22	10		4	10	17
24	35	13		3	5	13
4	45	12		9	5	16
18	23	23		10	3	17
7	32	22		2	15	16
6	19	23		9	6	13
7	33	11		4	3	11
	21	18		7	1	9
	7	40			6	10
	21	28			7	10
	27	24			25	9
	4	22			5	27
	6	11			4	17
	37	38			6	3
	7	15			4	1
	19	32			10	17
	21	41			16	6
	6	28			2	11
	28	24			5	4
	17	16			13	8
	26	14			2	4
		21			4	2
		29				6
		16				10
		16				19
		22				12
		24				10
		30				11
		9
		7
		19
		26
Ctrl-1	Ctrl-2	Ctrl-3		p-value
13.1429	21.7143	21.375		0.0286168
iKO-1	iKO-2	iKO-3
5.85714	7.13636	11.0357
c
	Dhx36	Pax7	MyoD	Ki67	18s rRNA	Dhx36	Pax7	MyoD	Ki67
	Ct	Ct	Ct	Ct	Ct	fold change	fold change	fold change	fold change
Ctrl	18	19.44	22.16	22.12	9.13	1	1	1	1
	17.98	19.43	22.18	22.05	9.34
iKO	25	19.63	21.95	22.15	9.35	0.00808801	0.96929	1.27456	1.07549
	25.21	19.66	22.02	22.14	9.45
d
e
Ctrl-1			Ctrl-2			Ctrl-3			iKO-1			iKO-2			iKO-3
Ki67+/Pax7+ No.	Pax7+ No.		Ki67+/Pax7+ No.	Pax7+ No.		Ki67+/Pax7+ No.	Pax7+ No.		Ki67+/Pax7+ No.	Pax7+ No.		Ki67+/Pax7+ No.	Pax7+ No.		Ki67+/Pax7+ No.	Pax7+ No.
18	19		25	25		10	11		23	24		18	20		6	7
18	18		12	12		20	22		17	18		12	12		14	16
16	16		15	16		11	12		34	36		12	12		15	19
18	19		16	17		12	13		16	16		7	8		21	25
8	8		13	14		11	13		11	13		15	15		28	31
13	14		14	15		9	12		13	14		14	14		10	11
7	8		16	16		7	7		24	26		17	17		9	10
16	18		14	14		9	9		13	13		16	19		21	24
16	16		13	13		13	13		31	31		12	13		28	30
16	18		12	13		13	14		33	34		7	7		13	13
13	15		10	10		16	17		24	24		8	8		10	12
26	26		15	16		14	16		30	32		16	16		15	15
13	14		16	18		6	7		29	33		8	9		18	22
11	12		11	11		12	12					7	8		20	21
12	12		20	20								11	11		12	12
10	10														11	11
Ki67+%
Ctrl-1	Ctrl-2	Ctrl-3		p-value
95.0617	96.5217	91.573		0.674813
iKO-1	iKO-2	iKO-3
94.9045	95.2381	89.9642
f
g
Ctrl				KO
EdU+ No./field	DAPI No./field	EdU+%		EdU+ No./field	DAPI No./field	EdU+%
40	48	83.3333		11	34	32.3529
51	60	85		15	31	48.3871
24	47	51.0638		27	63	42.8571
32	44	72.7273		19	45	42.2222
59	76	77.6316		18	44	40.9091
42	60	70		12	30	40
38	48	79.1667		12	31	38.7097
47	70	67.1429		15	40	37.5
46	55	83.6364		11	33	33.3333
34	37	91.8919		32	51	62.7451
36	49	73.4694		22	35	62.8571
58	73	79.4521		22	46	47.8261
	averege	76.2096			averege	44.1417
			p-value	1.2045e-07

## Sheet: Suppl. Fig. 4
Supplementary Fig. 4
d
ThT fluorescence assay
Samples		Mknk2_rG4_K_Li		Samples		Pja2_rG4_K_Li		Samples		Hnrnpl_rG4_K_Li		Samples		Nid2_rG4_K_Li		Samples		Cd82_rG4_K_Li
Reacion volume		100uL		Reacion volume		100uL		Reacion volume		100uL		Reacion volume		100uL		Reacion volume		100uL
Amount of ThT used		5uL		Amount of ThT used		5uL		Amount of ThT used		5uL		Amount of ThT used		5uL		Amount of ThT used		5uL
Final Conc.	1uM (RNA and ligand each)			Final Conc.	1uM (RNA and ligand each)			Final Conc.	1uM (RNA and ligand each)			Final Conc.	1uM (RNA and ligand each)			Final Conc.	1uM (RNA and ligand each)
wavelength	Mknk2_ThT_K	Mknk2_ThT_Li		wavelength	Pja2_ThT_K	Pja2_ThT_Li		wavelength	Hnrnpl_ThT_K	Hnrnpl_ThT_Li		wavelength	Nid2_ThT_K	Nid2_ThT_Li		wavelength	Cd82_ThT_K	Cd82_ThT_Li
440	4340	5970		440	4890	4860		440	4900	4300		440	4740	4960		440	4360	4770
442	4340	5010		442	5070	4030		442	4510	3850		442	4460	4860		442	4560	4560
444	4200	4600		444	5330	3780		444	4440	3720		444	4110	4120		444	4810	4080
446	4230	4650		446	6320	3270		446	4730	3620		446	4060	4420		446	5690	4660
448	5660	4520		448	7210	4200		448	5480	3730		448	4750	4920		448	6710	5040
450	6160	4790		450	8960	4190		450	6290	3870		450	5630	4810		450	9360	5690
452	8010	4850		452	12900	4320		452	8220	4530		452	6740	6220		452	11600	6770
454	9140	4620		454	17400	4700		454	9140	4250		454	7550	6900		454	14900	7900
456	10600	5640		456	24000	5280		456	11600	5620		456	9360	7070		456	18800	9380
458	14200	5850		458	33300	6390		458	15000	6050		458	11900	8970		458	25800	12200
460	17900	6440		460	44200	7710		460	19100	7500		460	14500	10400		460	32300	15300
462	21900	7330		462	60200	9180		462	24200	8060		462	17200	13000		462	41100	17700
464	26200	8920		464	78600	10300		464	29700	9550		464	21400	15900		464	51600	21600
466	31400	9720		466	95500	12200		466	35800	12200		466	24500	18600		466	61300	26700
468	35900	10600		468	119000	14500		468	41700	14000		468	28400	20700		468	73800	32700
470	41000	11400		470	143000	15700		470	48700	15200		470	32900	23700		470	85600	35400
472	46400	12600		472	165000	18400		472	55700	17000		472	35500	26100		472	94300	39600
474	50500	13600		474	182000	20400		474	61700	18900		474	37900	28500		474	104000	44600
476	51700	15400		476	198000	21000		476	66400	19700		476	40600	30100		476	112000	48000
478	55600	14400		478	211000	22100		478	71100	20700		478	42000	31400		478	117000	50100
480	58000	15800		480	223000	23400		480	71200	22000		480	41900	32400		480	122000	52300
482	58200	16200		482	229000	24100		482	74000	22900		482	43400	34100		482	122000	52000
484	58500	16300		484	229000	24000		484	74400	23200		484	43200	34700		484	122000	53700
486	58900	16100		486	228000	24300		486	75200	23200		486	43100	35000		486	120000	52800
488	58100	16000		488	224000	24400		488	73800	22200		488	41400	34000		488	119000	52900
490	56500	15600		490	217000	24200		490	69200	23400		490	41400	32900		490	116000	53200
492	56200	15600		492	212000	23300		492	69200	22600		492	41300	32900		492	114000	50200
494	54100	15400		494	211000	23300		494	66900	22000		494	39800	31900		494	110000	49100
496	52200	15200		496	200000	22900		496	64700	21900		496	39400	30800		496	105000	47800
498	52000	14100		498	189000	22100		498	61700	20700		498	37300	29900		498	104000	46100
500	48500	13700		500	186000	21800		500	58000	19200		500	36300	28900		500	100000	43700
502	47500	13400		502	177000	20200		502	58200	19900		502	35000	27600		502	95700	41700
504	46400	13200		504	169000	19000		504	54100	18500		504	32600	26800		504	89900	40800
506	42300	12600		506	162000	19200		506	52500	17400		506	31500	26000		506	85800	38200
508	41700	12100		508	154000	18000		508	49700	15900		508	29500	24600		508	80200	37000
510	39700	11600		510	148000	17300		510	48500	16000		510	28700	24200		510	78300	34400
512	37800	11300		512	138000	16600		512	43900	15300		512	27000	21600		512	73200	33400
514	34700	10300		514	131000	16400		514	41900	14700		514	25400	20100		514	70400	31300
516	32600	10000		516	126000	14500		516	40200	13800		516	25000	19300		516	66600	29500
518	31900	9420		518	119000	13500		518	37400	13100		518	23000	18800		518	62100	28300
520	29400	9080		520	110000	13100		520	35000	12300		520	21600	17400		520	58100	26100
522	28400	8840		522	104000	12200		522	33600	11300		522	20100	15700		522	54700	25200
524	26200	8030		524	96000	11700		524	30900	11100		524	18400	15600		524	50700	23800
526	23600	7650		526	88900	11400		526	28200	10100		526	18100	15100		526	48400	22700
528	23100	7240		528	83000	10400		528	26600	10000		528	18000	14300		528	42500	20700
530	21000	6970		530	76400	9840		530	25300	9180		530	15000	13000		530	40100	18900
532	20500	6670		532	71500	9070		532	23200	9340		532	14600	11700		532	37600	18200
534	18400	6070		534	66800	8990		534	21600	8290		534	13500	11400		534	35100	16200
536	17200	5840		536	61900	8160		536	20400	7360		536	12300	9860		536	31800	14800
538	16200	5620		538	57000	7760		538	18500	7270		538	11400	10300		538	29700	14600
540	15300	5210		540	52400	7410		540	17900	6790		540	11200	9450		540	27200	13200
542	14800	5160		542	48800	6080		542	17000	6450		542	10300	9820		542	25700	12100
544	13000	4590		544	44800	6670		544	15100	6270		544	9380	8460		544	23900	11600
546	12600	4340		546	42200	5910		546	14100	5770		546	9840	7870		546	21700	10700
548	11000	4300		548	39200	5400		548	12400	5400		548	8210	7610		548	20700	11000
550	10100	4240		550	36600	5060		550	12100	4800		550	8080	6690		550	19100	10100
552	9830	3750		552	33900	4930		552	10800	4950		552	7200	6250		552	17800	9440
554	9260	3610		554	30200	4380		554	9510	4570		554	7140	6150		554	17000	8150
556	8080	3320		556	28700	4220		556	9600	4340		556	6160	5980		556	14900	7480
558	8860	3320		558	26000	4400		558	8820	3900		558	6140	4930		558	14300	7430
560	7070	3330		560	24800	3980		560	8620	3840		560	5750	5050		560	13300	7190
562	6410	2960		562	22000	3510		562	7210	3350		562	5200	4410		562	11600	6080
564	6590	2630		564	21200	3560		564	7190	3530		564	4960	4150		564	11400	6300
566	5910	2690		566	19500	3600		566	7020	3430		566	4440	3900		566	10300	5670
568	5280	2450		568	17500	3160		568	6150	3220		568	4480	4010		568	9730	5480
570	5100	2470		570	16000	2930		570	5570	2720		570	3960	4000		570	8530	4780
572	4580	2030		572	14400	2830		572	5410	2860		572	3580	3680		572	8570	4040
574	4780	2050		574	13800	3140		574	4660	2420		574	3930	3450		574	7100	4190
576	4290	2160		576	13100	2510		576	4800	2480		576	3110	3130		576	7410	3830
578	4170	2090		578	11700	2290		578	4400	2330		578	3050	3070		578	6440	3960
580	3510	2210		580	11300	2390		580	3840	2220		580	2960	2800		580	6130	3500
582	3790	1860		582	9820	2100		582	3700	2200		582	2610	2460		582	5690	3290
584	3230	1950		584	8610	2110		584	3470	1900		584	2870	2170		584	5420	2830
586	3200	1750		586	8400	2450		586	3240	1960		586	2530	2440		586	4500	2770
588	3040	1480		588	7410	2060		588	3140	1760		588	2290	2330		588	4310	2750
590	2760	1550		590	7520	1930		590	3060	1690		590	2030	2260		590	3940	2720
592	2590	1510		592	6870	2180		592	2920	1320		592	2060	2020		592	3710	2560
594	2610	1470		594	6330	1680		594	2510	1630		594	2100	2020		594	3670	2350
596	2860	1670		596	5650	1720		596	2230	1610		596	1690	1870		596	3620	2170
598	2270	1640		598	5330	1640		598	2110	1650		598	1920	1700		598	3100	2030
600	2120	1460		600	4860	1580		600	2470	1450		600	1790	1850		600	2830	2030
602	1900	1520		602	4950	1510		602	2110	1290		602	1870	1830		602	3000	2070
604	1960	1170		604	4920	1570		604	2040	1700		604	1980	1680		604	2760	1860
606	1740	1370		606	4390	1350		606	1680	1430		606	1670	1530		606	2750	1810
608	1850	1270		608	3920	1440		608	1970	1310		608	2100	1410		608	2490	1800
610	1900	1440		610	3810	1500		610	1800	1280		610	2210	1590		610	2280	1550
612	1650	1250		612	3900	1400		612	2120	1290		612	1770	1470		612	2320	1950
614	1660	1210		614	3090	1380		614	1820	1250		614	1920	1370		614	2360	1680
616	1620	1150		616	3060	1090		616	1540	1280		616	1430	1380		616	1900	1490
618	1470	1220		618	3080	1130		618	1630	1220		618	1370	1370		618	1900	1640
620	1360	1160		620	2820	1100		620	1290	900		620	1550	1330		620	1880	1630
622	1570	1370		622	2670	1120		622	1320	1200		622	1320	1240		622	1890	1370
624	1350	1140		624	2550	950		624	1350	890		624	1200	1220		624	1420	1340
626	1340	980		626	2530	1340		626	1040	1070		626	1380	1230		626	1700	1230
628	1070	1080		628	2140	1200		628	1320	1000		628	1290	1110		628	1490	1050
630	1140	1000		630	2010	930		630	1070	1140		630	1360	1250		630	1530	1210
632	1180	950		632	2210	810		632	1120	1000		632	970	950		632	1240	1330
634	1180	980		634	2060	1240		634	1300	860		634	1180	1010		634	1290	960
636	1170	930		636	1620	900		636	990	860		636	1260	1030		636	1200	1210
638	1060	1120		638	1580	840		638	1090	810		638	1280	1180		638	1140	1180
640	1040	990		640	1570	1100		640	1300	870		640	1190	1130		640	1050	980
642	1130	880		642	1440	1130		642	970	900		642	1120	1010		642	1050	1030
644	1080	980		644	1720	950		644	940	890		644	1190	1080		644	940	940
646	880	840		646	1520	990		646	1060	950		646	1070	950		646	900	1060
648	880	890		648	1410	980		648	1050	1010		648	1180	1160		648	970	960
650	940	1150		650	1290	780		650	1010	880		650	1180	930		650	1110	880
652	1010	830		652	1290	830		652	820	960		652	1080	920		652	1080	790
654	960	820		654	1330	970		654	1050	1020		654	1040	870		654	1170	1040
656	870	990		656	1460	940		656	850	1000		656	950	850		656	1020	1000
658	850	990		658	1140	960		658	940	930		658	1020	990		658	1040	840
660	830	910		660	1100	930		660	850	880		660	1010	890		660	770	740
662	980	1060		662	1000	910		662	1050	870		662	900	920		662	1020	1050
664	880	950		664	1140	840		664	900	820		664	1010	930		664	820	810
666	850	920		666	1170	1130		666	1030	860		666	990	850		666	900	840
668	830	980		668	1120	860		668	870	1100		668	1240	1040		668	860	830
670	750	960		670	1030	750		670	750	680		670	1130	800		670	850	760
672	720	870		672	1000	920		672	940	880		672	890	710		672	800	930
674	870	910		674	940	740		674	860	670		674	1130	970		674	1040	910
676	990	710		676	1050	940		676	860	850		676	800	790		676	810	880
678	580	970		678	1080	700		678	1070	900		678	900	960		678	910	850
680	810	840		680	810	700		680	840	830		680	990	1020		680	770	870
682	950	970		682	1250	860		682	890	650		682	920	870		682	1070	940
684	860	900		684	950	850		684	720	920		684	940	820		684	810	790
686	940	920		686	890	950		686	760	690		686	870	820		686	880	920
688	760	870		688	920	850		688	840	920		688	920	780		688	580	630
690	660	740		690	650	850		690	890	730		690	810	880		690	740	750
692	950	980		692	970	670		692	780	830		692	890	840		692	850	830
694	750	810		694	750	830		694	780	690		694	640	810		694	750	920
696	650	720		696	840	990		696	800	650		696	920	890		696	790	870
698	670	870		698	780	890		698	700	840		698	680	980		698	720	680
700	1040	990		700	720	680		700	760	730		700	840	920		700	640	910
e
NMM fluorescence assay
Reacion volume		100uL		Reacion volume		100uL		Reacion volume		100uL		Reacion volume		100uL		Reacion volume		100uL
Amount of NMM used		5uL		Amount of NMM used		5uL		Amount of NMM used		5uL		Amount of NMM used		5uL		Amount of NMM used		5uL
Final Conc.	1uM (RNA and ligand each)			Final Conc.	1uM (RNA and ligand each)			Final Conc.	1uM (RNA and ligand each)			Final Conc.	1uM (RNA and ligand each)			Final Conc.	1uM (RNA and ligand each)
wavelength	NMM_Mknk2_K	NMM_Mknk2_Li		wavelength	NMM_Pja2_K	NMM_Pja2_Li		wavelength	NMM_Hnrnpl_K	NMM_Hnrnpl_Li		wavelength	NMM_Nid2_K	NMM_Nid2_Li		wavelength	NMM_Cd82_K	NMM_Cd82_Li
550	1750	1840		550	1560	1510		550	1210	1200		550	1880	1610		550	1520	1340
552	1680	1490		552	1620	1720		552	1400	1250		552	1950	1160		552	1490	1350
554	1370	1520		554	1830	1660		554	1150	1440		554	2010	1250		554	1950	1610
556	1850	1480		556	1790	1760		556	1150	1270		556	1990	1280		556	1600	1500
558	2280	1710		558	2080	1620		558	1210	1420		558	2190	1270		558	1740	1460
560	2010	1360		560	2260	1880		560	1470	1290		560	2120	1380		560	1560	1660
562	2300	1770		562	2300	1920		562	1760	1420		562	2500	1420		562	1840	1490
564	2240	1570		564	2550	1780		564	2000	1490		564	2610	1370		564	1790	1640
566	3000	1600		566	2810	2010		566	1950	1400		566	2810	1330		566	2230	1770
568	2920	1410		568	3190	2060		568	2010	1930		568	2800	1380		568	2390	1810
570	3250	1530		570	3300	1950		570	2390	1940		570	3030	1170		570	2540	1840
572	4250	1570		572	4070	2080		572	2860	1890		572	3380	1270		572	2640	1960
574	4530	1970		574	4510	2300		574	3540	2130		574	3880	1130		574	3060	2080
576	5680	1940		576	5090	2700		576	3820	2410		576	4630	1360		576	3860	1970
578	5800	2090		578	6150	2900		578	4020	2750		578	5270	1620		578	3820	2800
580	6350	2620		580	6440	3140		580	5150	2590		580	5350	1440		580	4800	2830
582	6790	2510		582	7440	3160		582	4760	2570		582	6090	1440		582	4840	3120
584	8220	2720		584	7610	3590		584	5880	3860		584	6920	1680		584	5660	3480
586	8390	2850		586	9060	3930		586	6380	3970		586	7090	1380		586	6060	3620
588	9880	3410		588	9460	4600		588	6720	4200		588	7350	1230		588	5680	3940
590	11700	2930		590	11300	4810		590	7780	4450		590	8120	1460		590	6770	4240
592	14200	3890		592	13100	5300		592	9110	4720		592	9620	1790		592	7540	4300
594	17600	4110		594	17300	6720		594	12200	6460		594	12700	1910		594	9700	5090
596	25900	5540		596	24200	8090		596	17300	8270		596	17060	2130		596	12400	6930
598	36700	7130		598	32500	11400		598	25800	11300		598	24580	2610		598	16900	8490
600	49800	9120		600	45200	15300		600	34100	13700		600	32130	2980		600	23000	10340
602	67100	13400		602	60200	22400		602	46700	22500		602	41540	3430		602	31300	14930
604	91000	18500		604	76500	30800		604	60100	29400		604	54070	4090		604	42900	21070
606	111000	23500		606	92700	41900		606	76000	41200		606	67390	4750		606	55500	28200
608	128000	28900		608	105000	53200		608	84600	51400		608	76300	5440		608	68800	35370
610	129000	33300		610	105000	59700		610	84600	57300		610	76860	5760		610	71900	40940
612	122000	33800		612	96500	61800		612	76000	56000		612	69160	5760		612	67300	39620
614	110000	31400		614	82800	55500		614	66700	51600		614	57250	5390		614	56100	37050
616	93200	28100		616	69000	48100		616	55800	44400		616	48760	5260		616	46200	31980
618	77500	23800		618	58200	41200		618	46500	36600		618	39890	4880		618	39100	27360
620	65800	20700		620	50400	34500		620	37800	31200		620	33490	4270		620	32000	23270
622	56900	17400		622	43200	29600		622	32800	26200		622	29230	4150		622	27500	20110
624	49300	15600		624	38600	25400		624	28900	22900		624	25500	4030		624	23700	17540
626	43800	13900		626	34300	22200		626	27000	20700		626	23350	3650		626	21000	14920
628	40900	12500		628	31700	19900		628	24800	18700		628	21700	3650		628	20500	14650
630	38100	11500		630	30600	18900		630	23500	17600		630	22080	3290		630	19600	12520
632	36200	11100		632	30000	17100		632	23900	16500		632	20520	3240		632	18900	12570
634	35700	10100		634	29900	16800		634	23300	15300		634	20480	3420		634	19000	13400
636	34000	10100		636	29500	16200		636	22700	16600		636	20410	3390		636	18600	12420
638	32300	10200		638	27900	15500		638	22400	16000		638	20760	3340		638	18500	12040
640	32500	9610		640	29000	15200		640	20900	15200		640	20360	3050		640	17800	11640
642	32900	8660		642	28800	14800		642	21400	14700		642	19080	3170		642	17700	11480
644	32100	8680		644	27500	14700		644	22200	13800		644	20250	2880		644	17600	11180
646	31300	9020		646	27500	15100		646	22600	13800		646	20210	2970		646	18000	11080
648	33000	9460		648	30300	14800		648	21900	14200		648	21160	2990		648	18900	11720
650	34300	9420		650	31100	15300		650	23900	15200		650	21770	3050		650	18200	12110
652	35800	9530		652	32100	15700		652	25600	14800		652	23180	3240		652	20000	12630
654	36900	9790		654	34700	16000		654	26700	16800		654	24750	3060		654	21100	11770
656	38700	9700		656	35500	17000		656	27300	16400		656	25500	3320		656	22600	12960
658	39900	10600		658	36200	16800		658	27800	17000		658	26860	2810		658	22900	13290
660	38500	11000		660	35900	16500		660	27900	16900		660	25890	3090		660	22500	13880
662	41100	9850		662	37700	17100		662	29100	17200		662	27040	3010		662	23000	14060
664	41400	10700		664	38500	17500		664	29800	17300		664	28120	3600		664	23100	13300
666	41100	10100		666	38600	17500		666	29100	17500		666	27560	3050		666	23900	13780
668	42500	10700		668	39500	17800		668	29700	18400		668	28590	3560		668	24900	14550
670	41300	10800		670	39900	18000		670	29900	18900		670	29130	3440		670	25600	14300
672	38500	10600		672	37400	17200		672	28000	17300		672	27890	3320		672	24700	13840
674	35000	9650		674	34500	16200		674	25600	16600		674	25640	3380		674	22600	14520
676	31500	9190		676	28000	14500		676	21400	15800		676	20790	2960		676	20300	13270
678	25000	8200		678	23500	13100		678	17900	13200		678	17740	2880		678	16600	11040
680	21300	7160		680	19700	11200		680	14500	11100		680	15060	2640		680	13100	9450
682	16500	5470		682	15400	9010		682	11900	9140		682	11670	2580		682	11800	8160
684	13200	5460		684	12200	7550		684	9190	7510		684	9940	2470		684	9260	6420
686	11600	4500		686	10500	6160		686	7590	6270		686	7520	1920		686	7690	6000
688	9130	3410		688	8020	5180		688	6370	5390		688	6370	1760		688	6200	4500
690	7480	3600		690	6940	4310		690	5230	4430		690	5200	1650		690	5000	4220
692	6860	2710		692	6140	3770		692	4300	3270		692	4990	1640		692	4240	3340
694	5640	2700		694	5160	3580		694	3990	3110		694	4270	1220		694	3700	3140
696	5060	2580		696	4780	2750		696	3720	2770		696	3700	1270		696	3170	2570
698	4100	2030		698	3990	2640		698	3050	2550		698	3350	1260		698	3010	2940
700	3890	2100		700	3810	2390		700	2890	2050		700	3160	1200		700	2710	2180
702	3610	1860		702	3430	2060		702	2670	1790		702	2940	1230		702	3130	2040
704	3620	1720		704	3340	1880		704	2460	1960		704	2500	1050		704	2260	1710
706	3310	2050		706	2870	2070		706	2350	1580		706	2140	1190		706	2120	1620
708	2800	1590		708	2870	2140		708	2040	1370		708	2400	1060		708	1960	1640
710	2800	1670		710	2800	1820		710	1840	1630		710	2300	1090		710	2030	1650
712	3040	1560		712	2310	1640		712	1640	1580		712	2020	1050		712	1740	1460
714	2110	1480		714	1950	1650		714	1540	1690		714	1820	970		714	1680	1240
716	2060	1240		716	2090	1400		716	1650	1350		716	1820	1280		716	1920	1470
718	2110	1150		718	1960	1270		718	1310	1430		718	2000	750		718	1540	1300
720	2240	1260		720	1710	1460		720	1380	1150		720	1530	920		720	1450	1040
722	2030	1170		722	1660	1260		722	1190	1030		722	1750	960		722	1700	1090
724	2160	1260		724	1490	1310		724	1370	1200		724	1530	870		724	1400	1390
726	1880	1030		726	1580	1180		726	1270	1150		726	1440	880		726	1210	1070
728	1390	1110		728	1300	1290		728	1360	1150		728	1270	820		728	1610	1200
730	1560	1130		730	1560	1230		730	1040	920		730	1240	900		730	1430	1060
732	1560	1090		732	1540	1240		732	1200	820		732	1410	780		732	1300	990
734	1460	930		734	1530	1170		734	860	940		734	1450	680		734	1390	1010
736	1540	1030		736	1470	990		736	1160	770		736	1240	950		736	1150	1070
738	1590	1050		738	1340	1170		738	1040	840		738	1380	890		738	1350	960
740	1240	1170		740	1310	1160		740	1040	880		740	1270	730		740	1340	1030
742	1390	940		742	1310	1210		742	780	630		742	1400	760		742	1010	920
744	1440	910		744	1420	1010		744	810	790		744	1480	880		744	1270	970
746	1370	1120		746	1370	1010		746	760	860		746	1450	1070		746	1300	1090
748	1150	1040		748	1140	1050		748	810	680		748	1190	1090		748	1230	930
750	1480	1120		750	1270	990		750	880	710		750	1340	920		750	1170	1040
f
CD spectrum assay
Wavelength	Blank Li	Nid2_Li	Cd82_Li	Mknk2_Li	Pja2_Li	Hnrnpl_Li	Blank K	Nid2_K	Cd82_K	Mknk2_K	Pja2_K	Hnrnpl_K		Blanked	Wavelength	Nid2_Li	Cd82_Li	Mknk2_Li	Pja2_Li	Hnrnpl_Li	Nid2_K	Cd82_K	Mknk2_K	Pja2_K	Hnrnpl_K		Normalised	Wavelength	Nid2_Li	Cd82_Li	Mknk2_Li	Pja2_Li	Hnrnpl_Li	Nid2_K	Cd82_K	Mknk2_K	Pja2_K	Hnrnpl_K		Smoothed	Wavelength	Nid2 rG4_rG4_Li+	Cd82 rG4_Li+	Mknk2 rG4_Li+	Pja2 rG4_Li+	Hnrnpl rG4_Li+	Nid2 rG4_K+	Cd82 rG4_K+	Mknk2 rG4_K+
220	0.532931	5.0439	4.52313	-1.18826	2.30559	3.70315	0.242868	-2.84773	0.039986	2.62185	-1.31066	0.964378			220	4.51097	3.9902	-1.72119	1.77266	3.17022	-3.0906	-0.202882	2.37898	-1.55353	0.72151			220	1.01318	0.967908	-0.359924	0.5119	1.20157	-0.694158	-0.0492133	0.497476	-0.448621	0.273465			220
222	0.61862	4.03258	3.7452	-0.128753	1.76922	2.55486	0.223261	-3.00486	-0.0184976	1.73863	-1.66968	-0.839404			222	3.41396	3.12658	-0.747373	1.1506	1.93624	-3.22812	-0.241759	1.51537	-1.89294	-1.06266			222	0.766786	0.758418	-0.156286	0.332265	0.733869	-0.725046	-0.0586437	0.316884	-0.546635	-0.402769			222
224	0.605464	2.78542	1.83554	-2.54603	1.74349	1.49562	0.240584	-3.52138	-1.4299	0.967162	-2.46673	-0.564215			224	2.17996	1.23008	-3.15149	1.13803	0.890156	-3.76196	-1.67048	0.726578	-2.70731	-0.804799			224	0.489625	0.298381	-0.659019	0.328634	0.337385	-0.844948	-0.405211	0.151937	-0.781805	-0.305033			224	0.542827	0.421658	-0.585194	0.177878	0.506164	-0.961674	-0.385505	0.240559
226	0.198708	1.68877	0.926526	-3.31271	0.234618	0.634408	0.139392	-4.62704	-2.12633	0.986064	-3.00182	-0.791633			226	1.49006	0.727818	-3.51142	0.03591	0.4357	-4.76643	-2.26572	0.846672	-3.14121	-0.931025			226	0.334672	0.176548	-0.734284	0.0103699	0.165138	-1.07055	-0.549599	0.17705	-0.907104	-0.352875			226	0.249712	0.10974	-0.762711	-0.0678971	0.209257	-1.14139	-0.601256	0.166288
228	-0.148549	0.340648	-0.531799	-5.00936	-1.16587	0.096445	0.13821	-6.42297	-3.42717	0.422489	-3.20172	-1.32381			228	0.489197	-0.38325	-4.86081	-1.01732	0.244994	-6.56118	-3.56538	0.284279	-3.33993	-1.46202			228	0.109875	-0.0929654	-1.01646	-0.293777	0.092857	-1.47366	-0.864859	0.0594465	-0.964489	-0.554131			228	0.0232694	-0.116354	-0.996404	-0.298159	-0.0903414	-1.39096	-0.892404	0.0715665
230	0.12797	-1.88624	-2.31123	-5.83773	-2.35485	-0.6186	0.0408093	-7.05061	-4.60923	0.64394	-4.54714	-2.74417			230	-2.01421	-2.4392	-5.9657	-2.48282	-0.74657	-7.09142	-4.65004	0.603131	-4.58795	-2.78498			230	-0.452398	-0.59168	-1.24751	-0.716977	-0.282963	-1.59275	-1.12797	0.126123	-1.32489	-1.05556			230	-0.236257	-0.304244	-1.16326	-0.598937	-0.329877	-1.70439	-1.25814	0.0264606
232	0.104144	-1.52285	-1.42964	-6.23094	-2.73212	-1.91192	-0.0901438	-8.874	-6.3332	-0.839613	-5.81375	-2.99748			232	-1.62699	-1.53378	-6.33508	-2.83626	-2.01606	-8.78386	-6.24306	-0.749469	-5.72361	-2.90734			232	-0.365428	-0.372052	-1.32475	-0.819043	-0.764124	-1.97288	-1.51439	-0.156724	-1.65284	-1.10193			232	-0.455889	-0.514766	-1.30355	-0.841505	-0.575766	-2.05362	-1.69583	-0.108095
234	0.0638915	-3.53359	-2.57892	-7.07717	-4.00591	-2.2059	-0.0826428	-10.822	-9.29177	-0.43457	-7.64869	-4.46699			234	-3.59748	-2.64281	-7.14106	-4.0698	-2.26979	-10.7394	-9.20913	-0.351927	-7.56605	-4.38435			234	-0.808005	-0.64107	-1.49329	-1.17526	-0.860291	-2.41209	-2.23387	-0.0735926	-2.18489	-1.66174			234	-0.592232	-0.697852	-1.40366	-1.0813	-0.837352	-2.36614	-2.16081	-0.215125
236	0.246474	-3.15281	-3.36509	-6.61937	-3.91755	-2.5616	-0.164736	-12.7056	-11.4524	-2.53535	-9.32985	-5.42584			236	-3.39928	-3.61156	-6.86584	-4.16402	-2.80807	-12.5409	-11.2877	-2.37061	-9.16511	-5.2611			236	-0.763489	-0.876062	-1.43574	-1.20247	-1.06431	-2.81672	-2.73806	-0.495727	-2.64666	-1.99405			236	-0.636026	-0.833724	-1.3611	-1.21847	-0.938741	-2.62265	-2.60867	-0.369131
238	0.475633	-2.07036	-3.68149	-6.77882	-4.69358	-2.73021	-0.0990536	-13.6173	-13.2489	-2.37392	-10.9438	-6.48831			238	-2.54599	-4.15712	-7.25445	-5.16921	-3.20584	-13.5182	-13.1498	-2.27487	-10.8447	-6.38926			238	-0.571838	-1.0084	-1.517	-1.49274	-1.21507	-3.03624	-3.18977	-0.475704	-3.13169	-2.42164			238	-0.62629	-0.936089	-1.29238	-1.28865	-0.9782	-2.88972	-3.0106	-0.423695
240	0.163175	-2.82596	-5.07668	-4.78502	-4.69464	-1.92093	0.00980841	-12.7919	-13.8717	-3.06941	-11.6387	-7.25994			240	-2.98913	-5.23985	-4.9482	-4.85781	-2.08411	-12.8017	-13.8815	-3.07922	-11.6485	-7.26975			240	-0.671369	-1.27104	-1.03473	-1.40282	-0.789912	-2.8753	-3.36725	-0.643905	-3.3638	-2.75536			240	-0.430069	-1.00683	-1.03059	-1.1839	-0.898539	-2.95995	-3.24894	-0.493243
242	0.202397	-1.20786	-3.44138	-4.48949	-3.84914	-2.3342	-0.184342	-14.9137	-14.7122	-2.23847	-10.8472	-6.9769			242	-1.41026	-3.64378	-4.69189	-4.05154	-2.5366	-14.7294	-14.5279	-2.05413	-10.6629	-6.79256			242	-0.316748	-0.883876	-0.981135	-1.16998	-0.961415	-3.30826	-3.52404	-0.429545	-3.07917	-2.5745			242	-0.241096	-0.981306	-0.754142	-1.0567	-0.691417	-2.84166	-3.19544	-0.378977
244	0.10955	0.880246	-3.9914	-0.772053	-2.14643	-1.10936	-0.0908813	-12.3937	-14.2128	-2.10574	-11.6882	-5.82167			244	0.770696	-4.10095	-0.881603	-2.25598	-1.21891	-12.3028	-14.1219	-2.01486	-11.5973	-5.73079			244	0.173101	-0.994773	-0.184355	-0.651471	-0.461988	-2.76325	-3.42557	-0.421333	-3.34902	-2.17207			244	-0.0626785	-0.865526	-0.394913	-0.800622	-0.377178	-2.5415	-2.84115	-0.11369
246	0.265797	1.07332	-2.81966	0.0100334	-1.69594	0.190081	-0.156739	-10.0642	-10.3417	0.2048	-8.94674	-4.47752			246	0.807523	-3.08546	-0.255764	-1.96174	-0.075716	-9.90746	-10.185	0.361539	-8.79	-4.32078			246	0.181372	-0.748443	-0.0534835	-0.566501	-0.0286977	-2.22525	-2.47058	0.0756026	-2.53834	-1.63765			246	0.221252	-0.612644	0.0364274	-0.362504	0.0187756	-1.95121	-2.24624	0.411851
248	0.364485	1.79034	-1.40614	1.69937	-0.370815	1.30408	-0.255827	-7.09219	-6.10284	3.81245	-5.81154	-1.09221			248	1.42586	-1.77062	1.33489	-0.7353	0.939595	-6.83636	-5.84701	4.06828	-5.55571	-0.836383			248	0.320251	-0.429503	0.279142	-0.212336	0.356123	-1.53547	-1.41832	0.85073	-1.60435	-0.317004			248	0.545962	-0.304267	0.640446	0.0864925	0.518684	-0.934299	-1.19757	1.20254
250	0.253424	3.58501	0.226107	5.61879	2.98141	3.39274	-0.0964692	0.242605	-1.71529	9.39027	0.534964	3.79235			250	3.33159	-0.027317	5.36537	2.72799	3.13932	0.339074	-1.61882	9.48674	0.631433	3.88882			250	0.748284	-0.00662632	1.12197	0.787775	1.18986	0.0761571	-0.392679	1.9838	0.182342	1.47393			250	0.820415	0.16523	1.21368	0.595666	1.14002	0.32988	0.224752	2.20538
252	0.133535	5.95181	2.84619	9.88404	3.85614	4.19173	0.135062	8.04373	7.22285	16.9868	7.57867	8.41509			252	5.81827	2.71265	9.75051	3.7226	4.05819	7.90867	7.08779	16.8517	7.44361	8.28003			252	1.3068	0.658012	2.03896	1.075	1.53813	1.77631	1.71929	3.52392	2.14953	3.13828			252	1.17935	0.655657	1.82697	1.18794	1.71541	1.83707	1.68806	3.3905
254	0.287517	7.16794	5.86407	13.1122	6.84762	7.26533	-0.0304095	15.8093	15.1653	21.9331	14.3775	12.7213			254	6.88042	5.57655	12.8247	6.5601	6.97781	15.8397	15.1957	21.9635	14.4079	12.7517			254	1.54536	1.35271	2.68181	1.8944	2.64471	3.55765	3.68604	4.59286	4.16065	4.83312			254	1.6321	1.17024	2.48909	1.76296	2.32785	3.50568	3.35316	4.67478
256	0.44485	9.24275	7.46831	14.8532	8.73807	7.95961	-0.015282	23.6296	19.9622	28.683	20.9716	18.9572			256	8.7979	7.02346	14.4083	8.29322	7.51476	23.6449	19.9775	28.6983	20.9869	18.9725			256	1.97603	1.70369	3.01298	2.39488	2.84823	5.31071	4.84596	6.00119	6.06049	7.1909			256	2.0132	1.65556	3.07376	2.2416	2.80346	5.06533	5.05634	5.909
258	0.286464	11.7913	9.12278	17.453	9.50727	9.30534	-0.127158	30.1821	28.3477	34.6489	26.3007	22.2872			258	11.5048	8.83632	17.1665	9.22081	9.01888	30.3093	28.4749	34.7761	26.4279	22.4144			258	2.58402	2.14344	3.58975	2.66274	3.41831	6.80755	6.90718	7.27213	7.63171	8.49544			258	2.28218	2.00788	3.4547	2.62732	3.21105	6.55246	6.51456	6.97413
260	0.238936	12.0543	10.2152	19.5839	11.2543	9.65248	-0.116331	34.943	33.3716	38.8812	30.5103	24.898			260	11.8154	9.97626	19.345	11.0154	9.41354	35.0593	33.4879	38.9975	30.6266	25.0143			260	2.65377	2.41995	4.04529	3.18097	3.5679	7.87443	8.12321	8.1549	8.84421	9.48087			260	2.58975	2.27499	3.70116	2.83377	3.38307	7.70145	7.62962	7.81987
262	0.512932	12.3191	10.4877	19.372	10.9141	9.9481	-0.130386	40.8841	37.0151	42.1892	33.3961	26.5172			262	11.8062	9.97477	18.8591	10.4012	9.43517	41.0145	37.1455	42.3196	33.5265	26.6476			262	2.6517	2.41959	3.94368	3.0036	3.57609	9.21198	9.01043	8.84958	9.68162	10.0999			262	2.78058	2.46113	3.79867	2.92829	3.50232	8.47462	8.38188	8.27117
264	0.409774	14.1372	11.4921	19.1275	10.5446	9.65692	-0.0233276	41.3945	38.1564	42.1622	35.9664	26.0797			264	13.7274	11.0823	18.7177	10.1348	9.24715	41.4178	38.1797	42.1855	35.9897	26.103			264	3.08322	2.68825	3.91412	2.92669	3.50483	9.30257	9.2613	8.82155	10.3929	9.89351			264	2.82335	2.52042	3.67048	2.94942	3.46587	8.79679	8.52335	8.36877
266	0.26309	13.3091	11.1234	17.0028	10.1928	9.35097	0.100489	40.9574	35.5839	39.5896	34.4216	24.6332			266	13.046	10.8603	16.7397	9.92971	9.08788	40.8569	35.4834	39.4891	34.3211	24.5327			266	2.93017	2.6344	3.50049	2.86746	3.44447	9.17659	8.60726	8.25769	9.91109	9.29833			266	2.86538	2.53588	3.38655	2.8395	3.32253	8.69721	8.1897	7.98628
268	0.282346	12.7394	10.3408	14.3839	9.86909	8.8203	0.261891	37.743	31.6528	37.3716	30.5362	21.5589			268	12.4571	10.0585	14.1016	9.58674	8.53795	37.4811	31.3909	37.1097	30.2743	21.297			268	2.79789	2.43989	2.94882	2.76841	3.23603	8.41837	7.61453	7.76013	8.74247	8.07194			268	2.86098	2.55874	3.03979	2.68494	3.1287	8.13598	7.48375	7.33781
270	0.292701	13.0438	10.5877	12.8488	9.40478	7.81535	0.270421	33.113	26.8811	30.1225	27.2209	18.4136			270	12.7511	10.295	12.5561	9.11208	7.52265	32.8426	26.6107	29.8521	26.9505	18.1432			270	2.86394	2.49727	2.62565	2.63134	2.85122	7.37654	6.45499	6.24246	7.78263	6.87658			270	2.68819	2.49641	2.63425	2.50918	2.86348	7.30691	6.54384	6.44769
272	0.236304	11.9445	10.6822	10.804	7.96138	7.11445	0.155779	28.6765	22.7498	26.97	22.2033	14.8522			272	11.7082	10.4459	10.5677	7.72508	6.87815	28.5207	22.594	26.8142	22.0475	14.6964			272	2.6297	2.53387	2.20984	2.23081	2.60694	6.40584	5.48066	5.60721	6.36678	5.5702			272	2.43443	2.39367	2.24736	2.24217	2.54398	6.29654	5.57988	5.49452
274	0.153039	10.0338	9.95072	9.17427	7.24462	5.90142	0.180195	23.1416	18.9861	21.0825	18.9926	11.9878			274	9.88076	9.79768	9.02123	7.09158	5.74838	22.9614	18.8059	20.9023	18.8124	11.8076			274	2.21925	2.37664	1.88646	2.04787	2.17874	5.1572	4.56177	4.37095	5.43256	4.47529			274	2.17924	2.30114	1.89566	1.98672	2.22583	5.23027	4.69662	4.50897
276	0.24277	7.63963	8.98519	7.73175	5.54942	5.11581	0.0742838	18.4388	15.6881	16.7726	14.2216	8.84917			276	7.39686	8.74242	7.48898	5.30665	4.87304	18.3645	15.6138	16.6983	14.1473	8.77489			276	1.66136	2.12066	1.56604	1.53243	1.84697	4.12473	3.78746	3.49184	4.0854	3.32584			276	1.91189	2.15801	1.52005	1.70705	1.93223	4.26068	3.94472	3.75378
278	0.17829	6.95453	8.32945	5.87038	5.34204	4.51928	0.236928	13.9813	13.4216	13.7817	11.2751	7.29805			278	6.77624	8.15116	5.69209	5.16375	4.34099	13.7444	13.1847	13.5448	11.0382	7.06112			278	1.52196	1.97724	1.19029	1.49116	1.64531	3.08703	3.19822	2.83239	3.18755	2.67629			278	1.61418	1.97037	1.20778	1.44054	1.67667	3.39185	3.29562	3.06292
280	0.0915194	6.89102	7.43644	3.6667	4.36124	3.74097	0.12564	11.3837	11.2377	11.9208	8.41515	5.23996			280	6.7995	7.34492	3.57518	4.26972	3.64945	11.2581	11.1121	11.7952	8.28951	5.11432			280	1.52719	1.78167	0.747617	1.23299	1.38321	2.52859	2.69547	2.46652	2.39381	1.93842			280	1.33374	1.74703	0.907866	1.18645	1.41148	2.69122	2.78177	2.55326
282	0.248945	5.32965	6.82711	3.3501	3.35947	3.75572	0.206274	9.38569	9.4207	10.5016	6.04497	3.79763			282	5.08071	6.57817	3.10115	3.11052	3.50678	9.17942	9.21443	10.2953	5.8387	3.59136			282	1.14114	1.59567	0.648492	0.898243	1.32913	2.06172	2.23515	2.15289	1.68607	1.36119			282	1.12469	1.57664	0.644356	0.989735	1.1765	2.1827	2.37629	2.2115
284	0.331868	3.96967	5.52583	2.18199	3.02407	2.5819	0.354503	7.7188	8.56873	9.07055	5.10715	4.08027			284	3.6378	5.19396	1.85012	2.6922	2.25003	7.3643	8.21423	8.71605	4.75265	3.72577			284	0.817061	1.25991	0.386885	0.777441	0.852802	1.65404	1.99254	1.82264	1.37245	1.41213			284	0.892799	1.37294	0.393787	0.748792	0.906401	1.85077	2.07283	1.95017
286	0.271904	3.015	5.50218	1.46022	2.17247	2.04499	0.26137	7.30529	7.5173	8.78815	4.2426	3.63199			286	2.7431	5.23028	1.18832	1.90057	1.77309	7.04392	7.25593	8.52678	3.98123	3.37062			286	0.616108	1.26871	0.248493	0.548837	0.672031	1.58209	1.76008	1.78306	1.14968	1.27752			286	0.621439	1.16249	0.206538	0.52089	0.677937	1.6032	1.83149	1.72725
288	0.425189	2.03914	4.37751	0.126058	1.41714	1.20309	0.214284	6.5696	7.14392	7.51047	3.84718	3.32606			288	1.61395	3.95232	-0.299131	0.991951	0.777901	6.35532	6.92964	7.29619	3.6329	3.11178			288	0.362498	0.958719	-0.0625522	0.286451	0.294838	1.42742	1.68093	1.52573	1.04909	1.17942			288	0.431854	0.955018	-0.00624479	0.337844	0.406437	1.42046	1.66161	1.52464
290	0.52138	1.27998	3.52851	-0.380657	0.845088	1.15693	0.110819	5.8576	6.2482	6.5759	3.19815	3.09103			290	0.7586	3.00713	-0.902037	0.323708	0.63555	5.74678	6.13738	6.46508	3.08733	2.98021			290	0.170384	0.729443	-0.188628	0.0934789	0.240885	1.29074	1.48875	1.35193	0.891545	1.12955			290	0.300759	0.79923	-0.178677	0.164469	0.216141	1.29029	1.52564	1.35757
292	0.491556	1.35183	2.79318	-1.49503	0.432732	0.416701	0.0881421	5.19941	5.80085	5.53906	2.53544	2.7313			292	0.860274	2.30162	-1.98659	-0.058824	-0.074855	5.11127	5.71271	5.45092	2.4473	2.64316			292	0.19322	0.558308	-0.415421	-0.0169869	-0.0283714	1.14801	1.38574	1.13986	0.706719	1.0018			292	0.188676	0.613955	-0.331112	0.0312977	0.0473467	1.15826	1.3845	1.17539
294	0.391745	1.11118	2.37452	-1.88108	0.0820431	0.131391	0.201526	4.66803	5.6132	4.92266	2.37614	2.35849			294	0.719435	1.98277	-2.27283	-0.309702	-0.260354	4.4665	5.41167	4.72113	2.17461	2.15696			294	0.161587	0.480964	-0.475278	-0.0894343	-0.0986787	1.00319	1.31272	0.987251	0.627975	0.817527			294	0.12469	0.496823	-0.421233	-0.0273288	-0.0895003	1.06196	1.25668	1.03565
296	0.204161	0.452114	1.61545	-2.25231	-0.201068	-0.249483	0.131885	4.23656	4.47847	4.30284	2.10026	2.22554			296	0.247953	1.41129	-2.45647	-0.405229	-0.453644	4.10468	4.34659	4.17096	1.96837	2.09366			296	0.055691	0.342338	-0.51368	-0.11702	-0.171939	0.921922	1.05436	0.872202	0.568418	0.793532			296	0.0841411	0.397079	-0.460178	-0.0659018	-0.179697	0.975271	1.1279	0.944422
298	0.267102	0.456633	1.80505	-2.18687	0.243965	-0.760283	0.135641	4.34727	4.4307	4.09045	2.20589	2.20728			298	0.189531	1.53795	-2.45397	-0.023137	-1.02738	4.21163	4.29506	3.95481	2.07025	2.07164			298	0.0425692	0.373062	-0.513158	-0.00668139	-0.389397	0.945945	1.04186	0.827003	0.597837	0.785188			298	0.0462699	0.314146	-0.435378	-0.0824268	-0.218093	0.9002	0.986949	0.867988
300	0.244974	0.100887	1.19613	-1.58826	-0.0991904	-0.309356	0.134275	3.9512	3.61711	4.41806	2.46383	2.04916			300	-0.144087	0.951156	-1.83323	-0.344164	-0.55433	3.81692	3.48283	4.28378	2.32956	1.91489			300	-0.0323624	0.230723	-0.383353	-0.0993862	-0.210101	0.857293	0.844836	0.895796	0.672718	0.725775			300	0.00779588	0.234353	-0.378018	-0.0904664	-0.227971	0.841322	0.814716	0.809896
302	0.316795	0.334	0.908953	-1.07682	-0.0281514	-0.264577	0.0127942	3.45287	2.82013	3.63613	2.1357	1.90968			302	0.017205	0.592158	-1.39362	-0.344946	-0.581372	3.44008	2.80734	3.62334	2.12291	1.89689			302	0.00386429	0.143641	-0.291423	-0.099612	-0.22035	0.772651	0.680979	0.757687	0.613043	0.718953			302	-0.0252514	0.186135	-0.313476	-0.0943097	-0.220515	0.779565	0.692515	0.749711
304	0.308951	0.171897	0.646997	-0.592365	-0.139952	-0.0817124	-0.0391914	3.1166	1.82232	3.29294	2.04472	1.55392			304	-0.137054	0.338046	-0.901316	-0.448903	-0.390663	3.15579	1.86151	3.33213	2.08391	1.59311			304	-0.0307827	0.0820002	-0.188477	-0.129632	-0.148068	0.7088	0.451549	0.696792	0.601782	0.603817			304	-0.0467863	0.123018	-0.236271	-0.125844	-0.196493	0.667045	0.52717	0.64505
306	0.437166	-0.0505622	0.854571	-0.476069	-0.034608	0.0818769	-0.128752	2.60112	1.69897	2.60316	1.31183	1.3478			306	-0.487728	0.417405	-0.913235	-0.471774	-0.355289	2.72987	1.82772	2.73191	1.44058	1.47655			306	-0.109545	0.10125	-0.190969	-0.136237	-0.134661	0.613137	0.443353	0.571279	0.416005	0.559639			306	-0.041912	0.0703589	-0.178794	-0.136015	-0.179022	0.568501	0.396358	0.525096
308	0.444614	0.154746	0.681549	-0.163344	-0.124528	-0.265873	0.13008	1.83683	1.01697	1.58238	0.861167	1.24421			308	-0.289868	0.236935	-0.607958	-0.569142	-0.710487	1.70675	0.88689	1.4523	0.731087	1.11413			308	-0.0651052	0.0574736	-0.127132	-0.164354	-0.269287	0.383341	0.215134	0.303695	0.21112	0.422275			308
310	0.513503	0.477924	0.379231	0.0545659	-0.00676163	0.189657	0.15577	1.77896	0.942236	1.57141	0.720088	0.395506			310	-0.035579	-0.134272	-0.458937	-0.520265	-0.323846	1.62319	0.786466	1.41564	0.564318	0.239736			310	-0.00799115	-0.0325705	-0.0959698	-0.15024	-0.122743	0.364573	0.190774	0.296029	0.162961	0.0908642			310
g
melting curve
Temperature	blank K	Nid2 rG4_K+	Cd82 rG4_K+	Mknk2 rG4_K+	Pja2 rG4_K+	Hnrnpl rG4_K+		blanked	Temperature	Nid2 rG4_K+	Cd82 rG4_K+	Mknk2 rG4_K+	Pja2 rG4_K+	Hnrnpl rG4_K+		smoothed	Temperature	Nid2 rG4_K+	Cd82 rG4_K+	Mknk2 rG4_K+	Pja2 rG4_K+	Hnrnpl rG4_K+		dAbs/dT	Temperature	Nid2 rG4_K+	Cd82 rG4_K+	Mknk2 rG4_K+	Pja2 rG4_K+	Hnrnpl rG4_K+		*10^4	Temperature	Nid2 rG4_K+	Cd82 rG4_K+	Mknk2 rG4_K+	Pja2 rG4_K+	Hnrnpl rG4_K+
5	0.0408	0.32931	0.265267	0.317627	0.235817	0.198077			5	0.28851	0.224467	0.276827	0.195017	0.157277			5								5								5
5.5	0.040748	0.32918	0.265285	0.317651	0.235829	0.198021			5.5	0.288432	0.224537	0.276903	0.195081	0.157273			5.5								5.5								5.5
6	0.040728	0.329166	0.265223	0.317643	0.235842	0.19802			6	0.288438	0.224495	0.276915	0.195114	0.157292			6								6								6
6.5	0.040709	0.329121	0.265194	0.317495	0.235728	0.197957			6.5	0.288412	0.224485	0.276786	0.195019	0.157248			6.5								6.5								6.5
7	0.040668	0.329078	0.265154	0.317545	0.23575	0.198003			7	0.28841	0.224486	0.276877	0.195082	0.157335			7								7								7
7.5	0.040663	0.329112	0.265103	0.317758	0.235819	0.197971			7.5	0.288449	0.22444	0.277095	0.195156	0.157308			7.5								7.5								7.5
8	0.040752	0.328956	0.265096	0.317677	0.235758	0.197997			8	0.288204	0.224344	0.276925	0.195006	0.157245			8								8								8
8.5	0.040676	0.32911	0.265074	0.317743	0.235971	0.198088			8.5	0.288434	0.224398	0.277067	0.195295	0.157412			8.5								8.5								8.5
9	0.040625	0.329063	0.265117	0.317889	0.23586	0.197952			9	0.288438	0.224492	0.277264	0.195235	0.157327			9								9								9
9.5	0.040633	0.328965	0.265078	0.317889	0.235903	0.198075			9.5	0.288332	0.224445	0.277256	0.19527	0.157442			9.5								9.5								9.5
10	0.040761	0.329004	0.26514	0.317974	0.235906	0.197994			10	0.288243	0.224379	0.277213	0.195145	0.157233			10	0.28824	0.224378	0.277383	0.195252	0.157388			10	-6.24654e-05	-1.46767e-05	0.000147723	6.13575e-05	3.54693e-05			10	-0.624654	-0.146767	1.47723	0.613575	0.354693
10.5	0.040694	0.329021	0.264963	0.318113	0.235916	0.198098			10.5	0.288327	0.224269	0.277419	0.195222	0.157404			10.5	0.288208	0.22437	0.277457	0.195283	0.157406			10.5	-8.10844e-05	-3.18226e-05	0.000139158	5.77717e-05	3.41058e-05			10.5	-0.810844	-0.318226	1.39158	0.577717	0.341058
11	0.040712	0.328909	0.265058	0.318078	0.235831	0.198064			11	0.288197	0.224346	0.277366	0.195119	0.157352			11	0.288168	0.224355	0.277527	0.195312	0.157423			11	-8.6008e-05	-2.10021e-05	0.000166778	6.17405e-05	4.29679e-05			11	-0.86008	-0.210021	1.66778	0.617405	0.429679
11.5	0.040677	0.328925	0.264918	0.318187	0.235891	0.198064			11.5	0.288248	0.224241	0.27751	0.195214	0.157387			11.5	0.288125	0.224344	0.27761	0.195343	0.157445			11.5	-9.51895e-05	-2.74445e-05	0.00018271	7.06661e-05	4.23156e-05			11.5	-0.951895	-0.274445	1.8271	0.706661	0.423156
12	0.040677	0.328776	0.264982	0.31826	0.235982	0.198073			12	0.288099	0.224305	0.277583	0.195305	0.157396			12	0.288077	0.22433	0.277702	0.195378	0.157466			12	-0.00010961	-3.34947e-05	0.000173629	6.32436e-05	3.58283e-05			12	-1.0961	-0.334947	1.73629	0.632436	0.358283
12.5	0.040583	0.328786	0.264965	0.318459	0.236009	0.198034			12.5	0.288203	0.224382	0.277876	0.195426	0.157451			12.5	0.288022	0.224314	0.277788	0.19541	0.157484			12.5	-0.000109095	-1.87144e-05	0.000178603	7.53545e-05	5.45724e-05			12.5	-1.09095	-0.187144	1.78603	0.753545	0.545724
13	0.040583	0.328713	0.264817	0.318483	0.236072	0.19809			13	0.28813	0.224234	0.2779	0.195489	0.157507			13	0.287968	0.224304	0.277878	0.195447	0.157511			13	-0.000105225	-2.77644e-05	0.000180128	7.92046e-05	4.18609e-05			13	-1.05225	-0.277644	1.80128	0.792046	0.418609
13.5	0.040556	0.328519	0.264916	0.31851	0.236016	0.198121			13.5	0.287963	0.22436	0.277954	0.19546	0.157565			13.5	0.287915	0.22429	0.277968	0.195487	0.157532			13.5	-0.000140088	-3.22657e-05	0.000176969	5.04996e-05	3.36016e-05			13.5	-1.40088	-0.322657	1.76969	0.504996	0.336016
14	0.040594	0.328474	0.264863	0.318566	0.236043	0.198146			14	0.28788	0.224269	0.277972	0.195449	0.157552			14	0.287845	0.224274	0.278056	0.195512	0.157549			14	-0.000153498	-4.87555e-05	0.000157587	6.03962e-05	4.19542e-05			14	-1.53498	-0.487555	1.57587	0.603962	0.419542
14.5	0.04059	0.328456	0.264896	0.318723	0.236116	0.198141			14.5	0.287866	0.224306	0.278133	0.195526	0.157551			14.5	0.287768	0.22425	0.278135	0.195542	0.15757			14.5	-0.000148502	-3.57043e-05	0.000182588	6.6309e-05	4.23139e-05			14.5	-1.48502	-0.357043	1.82588	0.66309	0.423139
15	0.040535	0.328352	0.264789	0.318745	0.236205	0.198135			15	0.287817	0.224254	0.27821	0.19567	0.1576			15	0.287694	0.224232	0.278226	0.195576	0.157591			15	-0.000156242	-3.63766e-05	0.000194742	7.20911e-05	5.44438e-05			15	-1.56242	-0.363766	1.94742	0.720911	0.544438
15.5	0.040477	0.328331	0.26479	0.318855	0.236139	0.198126			15.5	0.287854	0.224313	0.278378	0.195662	0.157649			15.5	0.287616	0.224214	0.278324	0.195612	0.157618			15.5	-0.000169052	-2.85415e-05	0.000178644	7.23606e-05	4.48871e-05			15.5	-1.69052	-0.285415	1.78644	0.723606	0.448871
16	0.040542	0.328123	0.264745	0.318906	0.23623	0.198173			16	0.287581	0.224203	0.278364	0.195688	0.157631			16	0.287532	0.2242	0.278413	0.195648	0.15764			16	-0.000171283	-3.65817e-05	0.00019857	0.000102565	5.83046e-05			16	-1.71283	-0.365817	1.9857	1.02565	0.583046
16.5	0.040498	0.328033	0.264772	0.319165	0.23626	0.198241			16.5	0.287535	0.224274	0.278667	0.195762	0.157743			16.5	0.287446	0.224181	0.278512	0.195699	0.15767			16.5	-0.000184882	-3.13373e-05	0.000189189	8.64741e-05	5.42777e-05			16.5	-1.84882	-0.313373	1.89189	0.864741	0.542777
17	0.04054	0.327952	0.264736	0.319245	0.236301	0.198232			17	0.287412	0.224196	0.278705	0.195761	0.157692			17	0.287353	0.224166	0.278607	0.195742	0.157697			17	-0.000183324	-3.82351e-05	0.000191972	9.11851e-05	5.66782e-05			17	-1.83324	-0.382351	1.91972	0.911851	0.566782
17.5	0.040547	0.327806	0.264682	0.319247	0.236293	0.198258			17.5	0.287259	0.224135	0.2787	0.195746	0.157711			17.5	0.287262	0.224146	0.278703	0.195788	0.157725			17.5	-0.000214535	-4.36149e-05	0.00017042	7.64047e-05	5.03461e-05			17.5	-2.14535	-0.436149	1.7042	0.764047	0.503461
18	0.040442	0.327746	0.264685	0.319412	0.23639	0.198323			18	0.287304	0.224243	0.27897	0.195948	0.157881			18	0.287155	0.224125	0.278788	0.195826	0.15775			18	-0.000214997	-4.10504e-05	0.000179986	7.96802e-05	4.87823e-05			18	-2.14997	-0.410504	1.79986	0.796802	0.487823
18.5	0.04055	0.32765	0.264602	0.319367	0.236388	0.198235			18.5	0.2871	0.224052	0.278817	0.195838	0.157685			18.5	0.287047	0.224104	0.278878	0.195866	0.157775			18.5	-0.000202381	-4.37648e-05	0.000186573	8.55517e-05	4.85245e-05			18.5	-2.02381	-0.437648	1.86573	0.855517	0.485245
19	0.040555	0.327518	0.264615	0.31948	0.236381	0.19832			19	0.286963	0.22406	0.278925	0.195826	0.157765			19	0.286946	0.224082	0.278971	0.195909	0.157799			19	-0.000216422	-5.3988e-05	0.000191013	8.6635e-05	4.08345e-05			19	-2.16422	-0.53988	1.91013	0.86635	0.408345
19.5	0.040572	0.327399	0.264552	0.319491	0.236441	0.19834			19.5	0.286827	0.22398	0.278919	0.195869	0.157768			19.5	0.286838	0.224055	0.279067	0.195952	0.157819			19.5	-0.000241404	-5.26762e-05	0.000190048	8.48076e-05	5.45114e-05			19.5	-2.41404	-0.526762	1.90048	0.848076	0.545114
20	0.040475	0.327248	0.264545	0.319648	0.236441	0.198361			20	0.286773	0.22407	0.279173	0.195966	0.157886			20	0.286717	0.224029	0.279162	0.195995	0.157847			20	-0.000242885	-4.53922e-05	0.000186904	7.58138e-05	4.88058e-05			20	-2.42885	-0.453922	1.86904	0.758138	0.488058
20.5	0.040527	0.327129	0.264524	0.319785	0.236429	0.198331			20.5	0.286602	0.223997	0.279258	0.195902	0.157804			20.5	0.286595	0.224006	0.279255	0.196032	0.157871			20.5	-0.000261552	-6.27871e-05	0.000182338	7.64678e-05	4.08412e-05			20.5	-2.61552	-0.627871	1.82338	0.764678	0.408412
21	0.040479	0.327031	0.264449	0.319774	0.23646	0.198354			21	0.286552	0.22397	0.279295	0.195981	0.157875			21	0.286465	0.223975	0.279347	0.196071	0.157891			21	-0.000245674	-5.14989e-05	0.000198262	8.85961e-05	5.89641e-05			21	-2.45674	-0.514989	1.98262	0.885961	0.589641
21.5	0.040446	0.326844	0.264408	0.319897	0.236642	0.19841			21.5	0.286398	0.223962	0.279451	0.196196	0.157964			21.5	0.286342	0.223949	0.279446	0.196115	0.157921			21.5	-0.000269312	-6.06106e-05	0.000169239	7.13072e-05	3.95053e-05			21.5	-2.69312	-0.606106	1.69239	0.713072	0.395053
22	0.040462	0.326768	0.264374	0.319959	0.236584	0.198419			22	0.286306	0.223912	0.279497	0.196122	0.157957			22	0.286207	0.223919	0.27953	0.196151	0.157941			22	-0.000271623	-6.08728e-05	0.00017418	7.7268e-05	5.21575e-05			22	-2.71623	-0.608728	1.7418	0.77268	0.521575
22.5	0.040448	0.326623	0.264352	0.320047	0.23671	0.198439			22.5	0.286175	0.223904	0.279599	0.196262	0.157991			22.5	0.286071	0.223888	0.279617	0.196189	0.157967			22.5	-0.000290573	-5.76498e-05	0.000183732	8.65154e-05	4.66243e-05			22.5	-2.90573	-0.576498	1.83732	0.865154	0.466243
23	0.040463	0.326413	0.264387	0.320128	0.236691	0.198443			23	0.28595	0.223924	0.279665	0.196228	0.15798			23	0.285926	0.223859	0.279709	0.196233	0.15799			23	-0.000293897	-7.49352e-05	0.000166089	7.35712e-05	3.49687e-05			23	-2.93897	-0.749352	1.66089	0.735712	0.349687
23.5	0.040435	0.326308	0.264238	0.320225	0.236761	0.198455			23.5	0.285873	0.223803	0.27979	0.196326	0.15802			23.5	0.285779	0.223822	0.279792	0.196269	0.158008			23.5	-0.000293761	-6.53612e-05	0.000181149	7.76119e-05	5.64252e-05			23.5	-2.93761	-0.653612	1.81149	0.776119	0.564252
24	0.040405	0.326243	0.264305	0.320318	0.236764	0.198479			24	0.285838	0.2239	0.279913	0.196359	0.158074			24	0.285632	0.223789	0.279883	0.196308	0.158036			24	-0.00029675	-5.60439e-05	0.00018852	8.9715e-05	5.89434e-05			24	-2.9675	-0.560439	1.8852	0.89715	0.589434
24.5	0.040477	0.326084	0.264179	0.320454	0.236835	0.198458			24.5	0.285607	0.223702	0.279977	0.196358	0.157981			24.5	0.285484	0.223761	0.279977	0.196353	0.158065			24.5	-0.000308792	-7.18865e-05	0.000185381	7.9559e-05	4.86398e-05			24.5	-3.08792	-0.718865	1.85381	0.79559	0.486398
25	0.040442	0.325773	0.264195	0.320571	0.236858	0.198565			25	0.285331	0.223753	0.280129	0.196416	0.158123			25	0.285329	0.223725	0.28007	0.196393	0.15809			25	-0.000321578	-7.41305e-05	0.000177455	8.07394e-05	4.41676e-05			25	-3.21578	-0.741305	1.77455	0.807394	0.441676
25.5	0.040437	0.325703	0.264214	0.320609	0.236903	0.198549			25.5	0.285266	0.223777	0.280172	0.196466	0.158112			25.5	0.285169	0.223688	0.280159	0.196433	0.158112			25.5	-0.00032256	-6.84398e-05	0.000173166	8.98275e-05	6.30154e-05			25.5	-3.2256	-0.684398	1.73166	0.898275	0.630154
26	0.040445	0.325552	0.264099	0.320737	0.236909	0.198523			26	0.285107	0.223654	0.280292	0.196464	0.158078			26	0.285007	0.223654	0.280245	0.196478	0.158143			26	-0.000321011	-5.98262e-05	0.000187122	9.8014e-05	5.80917e-05			26	-3.21011	-0.598262	1.87122	0.98014	0.580917
26.5	0.04038	0.325381	0.264042	0.320826	0.236998	0.19863			26.5	0.285001	0.223662	0.280446	0.196618	0.15825			26.5	0.284847	0.223624	0.280339	0.196527	0.158172			26.5	-0.000330189	-6.42784e-05	0.000180833	7.86237e-05	5.38537e-05			26.5	-3.30189	-0.642784	1.80833	0.786237	0.538537
27	0.040414	0.325121	0.264052	0.320858	0.236925	0.198572			27	0.284707	0.223638	0.280444	0.196511	0.158158			27	0.284682	0.223592	0.280429	0.196566	0.158199			27	-0.000356432	-6.68725e-05	0.000178108	7.97776e-05	5.66283e-05			27	-3.56432	-0.668725	1.78108	0.797776	0.566283
27.5	0.040417	0.324977	0.263974	0.320951	0.236989	0.198657			27.5	0.28456	0.223557	0.280534	0.196572	0.15824			27.5	0.284504	0.223559	0.280518	0.196606	0.158227			27.5	-0.000348958	-6.71107e-05	0.00019087	7.88057e-05	6.34646e-05			27.5	-3.48958	-0.671107	1.9087	0.788057	0.634646
28	0.040405	0.324613	0.263934	0.321034	0.237059	0.198606			28	0.284208	0.223529	0.280629	0.196654	0.158201			28	0.284329	0.223525	0.280614	0.196646	0.158259			28	-0.00035369	-7.2291e-05	0.000184755	7.58663e-05	5.16895e-05			28	-3.5369	-0.72291	1.84755	0.758663	0.516895
28.5	0.040401	0.324619	0.263857	0.321115	0.237121	0.198649			28.5	0.284218	0.223456	0.280714	0.19672	0.158248			28.5	0.284152	0.223489	0.280706	0.196684	0.158285			28.5	-0.000365698	-6.91738e-05	0.000175021	7.78397e-05	6.15889e-05			28.5	-3.65698	-0.691738	1.75021	0.778397	0.615889
29	0.040397	0.324412	0.263763	0.321116	0.23705	0.198674			29	0.284015	0.223366	0.280719	0.196653	0.158277			29	0.283969	0.223454	0.280793	0.196722	0.158316			29	-0.00038315	-7.62227e-05	0.000179629	8.33234e-05	5.46776e-05			29	-3.8315	-0.762227	1.79629	0.833234	0.546776
29.5	0.040343	0.32419	0.263814	0.321248	0.237111	0.198727			29.5	0.283847	0.223471	0.280905	0.196768	0.158384			29.5	0.283778	0.223416	0.280883	0.196764	0.158343			29.5	-0.000390308	-6.5318e-05	0.00017096	8.62112e-05	6.42724e-05			29.5	-3.90308	-0.65318	1.7096	0.862112	0.642724
30	0.040428	0.324012	0.263653	0.321293	0.237132	0.198706			30	0.283584	0.223225	0.280865	0.196704	0.158278			30	0.283583	0.223384	0.280969	0.196807	0.158375			30	-0.000375876	-7.14556e-05	0.000168152	8.92697e-05	6.68768e-05			30	-3.75876	-0.714556	1.68152	0.892697	0.668768
30.5	0.04037	0.323766	0.263661	0.321406	0.237184	0.19872			30.5	0.283396	0.223291	0.281036	0.196814	0.15835			30.5	0.283395	0.223348	0.281053	0.196852	0.158409			30.5	-0.000410023	-9.39623e-05	0.000155687	6.8351e-05	5.22223e-05			30.5	-4.10023	-0.939623	1.55687	0.68351	0.522223
31	0.040377	0.323592	0.263656	0.321453	0.237222	0.198843			31	0.283215	0.223279	0.281076	0.196845	0.158466			31	0.28319	0.223301	0.281131	0.196886	0.158435			31	-0.000415397	-8.21356e-05	0.000156203	9.08498e-05	6.24908e-05			31	-4.15397	-0.821356	1.56203	0.908498	0.624908
31.5	0.040241	0.323422	0.263582	0.321501	0.237252	0.198726			31.5	0.283181	0.223341	0.28126	0.197011	0.158485			31.5	0.282982	0.22326	0.281209	0.196931	0.158466			31.5	-0.000430465	-8.43063e-05	0.000137238	6.34451e-05	5.15738e-05			31.5	-4.30465	-0.843063	1.37238	0.634451	0.515738
32	0.040247	0.323178	0.263534	0.321597	0.237269	0.198777			32	0.282931	0.223287	0.28135	0.197022	0.15853			32	0.282767	0.223218	0.281277	0.196963	0.158492			32	-0.000428725	-9.53964e-05	0.000149672	8.349e-05	5.68822e-05			32	-4.28725	-0.953964	1.49672	0.8349	0.568822
32.5	0.04029	0.322854	0.2635	0.321657	0.237249	0.198841			32.5	0.282564	0.22321	0.281367	0.196959	0.158551			32.5	0.282552	0.22317	0.281352	0.197005	0.15852			32.5	-0.000437091	-8.67689e-05	0.000146686	7.76974e-05	4.67086e-05			32.5	-4.37091	-0.867689	1.46686	0.776974	0.467086
33	0.040247	0.322757	0.263446	0.32185	0.237337	0.198904			33	0.28251	0.223199	0.281603	0.19709	0.158657			33	0.282334	0.223127	0.281426	0.197044	0.158544			33	-0.00042684	-8.47742e-05	0.000149194	8.28156e-05	6.09123e-05			33	-4.2684	-0.847742	1.49194	0.828156	0.609123
33.5	0.040264	0.3225	0.263429	0.321869	0.237289	0.198786			33.5	0.282236	0.223165	0.281605	0.197025	0.158522			33.5	0.28212	0.223084	0.2815	0.197085	0.158574			33.5	-0.000453038	-7.32767e-05	0.000159306	8.45337e-05	5.66373e-05			33.5	-4.53038	-0.732767	1.59306	0.845337	0.566373
34	0.040268	0.322301	0.263345	0.321896	0.237411	0.198934			34	0.282033	0.223077	0.281628	0.197143	0.158666			34	0.281894	0.223048	0.28158	0.197127	0.158602			34	-0.000459459	-6.86713e-05	0.000157531	9.59596e-05	6.37617e-05			34	-4.59459	-0.686713	1.57531	0.959596	0.637617
34.5	0.04021	0.322025	0.26331	0.322009	0.237444	0.198858			34.5	0.281815	0.2231	0.281799	0.197234	0.158648			34.5	0.281664	0.223013	0.281659	0.197175	0.158634			34.5	-0.000477146	-9.47826e-05	0.000145824	8.04039e-05	5.50052e-05			34.5	-4.77146	-0.947826	1.45824	0.804039	0.550052
35	0.040219	0.321728	0.263235	0.321991	0.237483	0.198875			35	0.281509	0.223016	0.281772	0.197264	0.158656			35	0.281426	0.222966	0.281732	0.197216	0.158662			35	-0.000467093	-6.66324e-05	0.000169649	9.23516e-05	7.31518e-05			35	-4.67093	-0.666324	1.69649	0.923516	0.731518
35.5	0.040127	0.321511	0.26313	0.322021	0.237481	0.198952			35.5	0.281384	0.223003	0.281894	0.197354	0.158825			35.5	0.281192	0.222932	0.281816	0.197262	0.158698			35.5	-0.000485888	-9.13931e-05	0.000141127	7.78756e-05	5.06973e-05			35.5	-4.85888	-0.913931	1.41127	0.778756	0.506973
36	0.04028	0.321241	0.26307	0.322087	0.237463	0.198941			36	0.280961	0.22279	0.281807	0.197183	0.158661			36	0.280949	0.222887	0.281887	0.197301	0.158724			36	-0.000504868	-0.000106156	0.000136029	7.59606e-05	4.32036e-05			36	-5.04868	-1.06156	1.36029	0.759606	0.432036
36.5	0.040218	0.320964	0.263009	0.322151	0.237636	0.198952			36.5	0.280746	0.222791	0.281933	0.197418	0.158734			36.5	0.280697	0.222834	0.281955	0.197339	0.158745			36.5	-0.000525771	-0.00010144	0.000128671	6.54671e-05	4.92916e-05			36.5	-5.25771	-1.0144	1.28671	0.654671	0.492916
37	0.040241	0.320722	0.263018	0.322128	0.237525	0.199032			37	0.280481	0.222777	0.281887	0.197284	0.158791			37	0.280434	0.222783	0.282019	0.197371	0.15877			37	-0.000535116	-0.00010202	0.000124489	6.46023e-05	4.63803e-05			37	-5.35116	-1.0202	1.24489	0.646023	0.463803
37.5	0.040243	0.320449	0.262879	0.322258	0.23763	0.198998			37.5	0.280206	0.222636	0.282015	0.197387	0.158755			37.5	0.280166	0.222732	0.282081	0.197404	0.158793			37.5	-0.000549118	-0.000111878	0.000111435	6.73032e-05	3.65699e-05			37.5	-5.49118	-1.11878	1.11435	0.673032	0.365699
38	0.040234	0.320205	0.26288	0.322308	0.237622	0.198964			38	0.279971	0.222646	0.282074	0.197388	0.15873			38	0.279892	0.222676	0.282137	0.197437	0.158811			38	-0.000570412	-0.000114817	9.79636e-05	6.18219e-05	2.88307e-05			38	-5.70412	-1.14817	0.979636	0.618219	0.288307
38.5	0.040208	0.319934	0.262847	0.322404	0.237732	0.199048			38.5	0.279726	0.222639	0.282196	0.197524	0.15884			38.5	0.279607	0.222619	0.282186	0.197468	0.158826			38.5	-0.00058907	-0.00012762	9.66954e-05	5.76345e-05	3.04718e-05			38.5	-5.8907	-1.2762	0.966954	0.576345	0.304718
39	0.040152	0.319613	0.262839	0.322538	0.23776	0.198994			39	0.279461	0.222687	0.282386	0.197608	0.158842			39	0.279312	0.222555	0.282235	0.197497	0.158841			39	-0.000618227	-0.000141424	8.30783e-05	4.37449e-05	1.74209e-05			39	-6.18227	-1.41424	0.830783	0.437449	0.174209
39.5	0.040165	0.319356	0.26281	0.322538	0.237826	0.199112			39.5	0.279191	0.222645	0.282373	0.197661	0.158947			39.5	0.279003	0.222484	0.282276	0.197519	0.15885			39.5	-0.000629314	-0.000141662	7.5395e-05	4.06058e-05	2.23242e-05			39.5	-6.29314	-1.41662	0.75395	0.406058	0.223242
40	0.040177	0.319014	0.262653	0.322613	0.237789	0.199138			40	0.278837	0.222476	0.282436	0.197612	0.158961			40	0.278688	0.222413	0.282314	0.197539	0.158861			40	-0.00062844	-0.000139452	9.61114e-05	4.78614e-05	3.13637e-05			40	-6.2844	-1.39452	0.961114	0.478614	0.313637
40.5	0.040089	0.318769	0.262614	0.322735	0.237763	0.199136			40.5	0.27868	0.222525	0.282646	0.197674	0.159047			40.5	0.278374	0.222344	0.282362	0.197563	0.158877			40.5	-0.000651395	-0.000133394	8.31386e-05	4.44324e-05	2.03791e-05			40.5	-6.51395	-1.33394	0.831386	0.444324	0.203791
41	0.040182	0.318476	0.262514	0.3227	0.237814	0.199064			41	0.278294	0.222332	0.282518	0.197632	0.158882			41	0.278048	0.222277	0.282403	0.197585	0.158887			41	-0.000657195	-0.000131686	9.51578e-05	5.83718e-05	3.63337e-05			41	-6.57195	-1.31686	0.951578	0.583718	0.363337
41.5	0.040229	0.318143	0.262393	0.322733	0.237872	0.199148			41.5	0.277914	0.222164	0.282504	0.197643	0.158919			41.5	0.27772	0.222211	0.282451	0.197615	0.158905			41.5	-0.00068455	-0.000139519	7.95619e-05	3.90236e-05	2.18348e-05			41.5	-6.8455	-1.39519	0.795619	0.390236	0.218348
42	0.040177	0.317837	0.262453	0.322788	0.237875	0.19918			42	0.27766	0.222276	0.282611	0.197698	0.159003			42	0.277377	0.222141	0.282491	0.197634	0.158916			42	-0.000681942	-0.00013705	9.39149e-05	5.42708e-05	2.17706e-05			42	-6.81942	-1.3705	0.939149	0.542708	0.217706
42.5	0.040187	0.3175	0.262403	0.322844	0.237887	0.199204			42.5	0.277313	0.222216	0.282657	0.1977	0.159017			42.5	0.277036	0.222073	0.282538	0.197661	0.158927			42.5	-0.00071733	-0.000139545	6.9304e-05	3.74865e-05	1.82058e-05			42.5	-7.1733	-1.39545	0.69304	0.374865	0.182058
43	0.040256	0.317054	0.262291	0.322793	0.237922	0.199191			43	0.276798	0.222035	0.282537	0.197666	0.158935			43	0.276678	0.222003	0.282572	0.19768	0.158936			43	-0.000738634	-0.000146065	7.15321e-05	3.9496e-05	1.77162e-05			43	-7.38634	-1.46065	0.715321	0.39496	0.177162
43.5	0.040152	0.316673	0.262146	0.322783	0.237891	0.199112			43.5	0.276521	0.221994	0.282631	0.197739	0.15896			43.5	0.276308	0.22193	0.282608	0.1977	0.158945			43.5	-0.00075916	-0.000151585	6.5768e-05	2.73032e-05	1.01356e-05			43.5	-7.5916	-1.51585	0.65768	0.273032	0.101356
44	0.040239	0.31629	0.262064	0.322859	0.237869	0.199081			44	0.276051	0.221825	0.28262	0.19763	0.158842			44	0.275929	0.221854	0.282641	0.197713	0.15895			44	-0.000788705	-0.00017379	4.47891e-05	1.66075e-05	1.17199e-05			44	-7.88705	-1.7379	0.447891	0.166075	0.117199
44.5	0.040309	0.315851	0.261901	0.322809	0.237911	0.199158			44.5	0.275542	0.221592	0.2825	0.197602	0.158849			44.5	0.275535	0.221767	0.282663	0.197722	0.158956			44.5	-0.000783139	-0.000165657	4.65549e-05	1.67952e-05	5.6633e-06			44.5	-7.83139	-1.65657	0.465549	0.167952	0.056633
45	0.040269	0.315476	0.261881	0.32286	0.237929	0.199152			45	0.275207	0.221612	0.282591	0.19766	0.158883			45	0.275143	0.221684	0.282687	0.19773	0.158959			45	-0.000808797	-0.000152749	4.67255e-05	2.32995e-05	7.17784e-06			45	-8.08797	-1.52749	0.467255	0.232995	0.0717784
45.5	0.040208	0.315118	0.26176	0.322989	0.237974	0.199193			45.5	0.27491	0.221552	0.282781	0.197766	0.158985			45.5	0.274739	0.221608	0.28271	0.197742	0.158962			45.5	-0.000838467	-0.000169904	2.79948e-05	2.11119e-05	2.68705e-07			45.5	-8.38467	-1.69904	0.279948	0.211119	0.00268705
46	0.040182	0.314726	0.261784	0.322949	0.238002	0.199221			46	0.274544	0.221602	0.282767	0.19782	0.159039			46	0.274319	0.221523	0.282724	0.197752	0.158962			46	-0.000857692	-0.000167261	3.07064e-05	1.08878e-05	4.11714e-08			46	-8.57692	-1.67261	0.307064	0.108878	0.000411714
46.5	0.040213	0.314274	0.261621	0.323019	0.238009	0.199255			46.5	0.274061	0.221408	0.282806	0.197796	0.159042			46.5	0.273891	0.221439	0.282739	0.197758	0.158962			46.5	-0.00087375	-0.0001572	4.18026e-05	1.36025e-05	8.87247e-06			46.5	-8.7375	-1.572	0.418026	0.136025	0.0887247
47	0.040239	0.313797	0.261565	0.323007	0.238067	0.199203			47	0.273558	0.221326	0.282768	0.197828	0.158964			47	0.273454	0.221361	0.28276	0.197765	0.158967			47	-0.000914427	-0.000176697	2.09946e-05	2.51289e-06	-1.32014e-05			47	-9.14427	-1.76697	0.209946	0.0251289	-0.132014
47.5	0.040172	0.313493	0.26151	0.323045	0.238026	0.199192			47.5	0.273321	0.221338	0.282873	0.197854	0.15902			47.5	0.272996	0.221272	0.282771	0.197766	0.15896			47.5	-0.000930975	-0.000180945	2.02011e-05	-7.37143e-07	-7.34758e-06			47.5	-9.30975	-1.80945	0.202011	-0.00737143	-0.0734758
48	0.040219	0.312893	0.26139	0.322962	0.238	0.199165			48	0.272674	0.221171	0.282743	0.197781	0.158946			48	0.272531	0.221182	0.282781	0.197766	0.158956			48	-0.000937926	-0.000172304	3.05648e-05	1.08399e-05	3.68735e-06			48	-9.37926	-1.72304	0.305648	0.108399	0.0368735
48.5	0.040201	0.312416	0.261314	0.323026	0.238004	0.199117			48.5	0.272215	0.221113	0.282825	0.197803	0.158916			48.5	0.272062	0.221096	0.282796	0.197771	0.158958			48.5	-0.00096714	-0.000180495	2.79424e-05	-1.00839e-05	-1.98335e-06			48.5	-9.6714	-1.80495	0.279424	-0.100839	-0.0198335
49	0.040153	0.311908	0.2612	0.323039	0.237963	0.1991			49	0.271755	0.221047	0.282886	0.19781	0.158947			49	0.271578	0.221006	0.28281	0.197766	0.158957			49	-0.000984272	-0.000175301	2.90379e-05	-5.47885e-06	8.2217e-06			49	-9.84272	-1.75301	0.290379	-0.0547885	0.082217
49.5	0.040204	0.311384	0.261066	0.323061	0.237986	0.199169			49.5	0.27118	0.220862	0.282857	0.197782	0.158965			49.5	0.271086	0.220918	0.282825	0.197763	0.158961			49.5	-0.000991876	-0.000160221	3.54782e-05	1.9279e-06	1.76735e-05			49.5	-9.91876	-1.60221	0.354782	0.019279	0.176735
50	0.040141	0.311109	0.261047	0.323003	0.237978	0.199147			50	0.270968	0.220906	0.282862	0.197837	0.159006			50	0.27059	0.220838	0.282842	0.197764	0.15897			50	-0.00100863	-0.000168921	2.77997e-05	-6.82353e-06	1.28957e-05			50	-10.0863	-1.68921	0.277997	-0.0682353	0.128957
50.5	0.040142	0.310486	0.261014	0.323069	0.237999	0.199179			50.5	0.270344	0.220872	0.282927	0.197857	0.159037			50.5	0.270086	0.220753	0.282856	0.197761	0.158977			50.5	-0.00104802	-0.000184268	6.97183e-06	-2.7078e-05	-1.27062e-05			50.5	-10.4802	-1.84268	0.0697183	-0.27078	-0.127062
51	0.040141	0.310017	0.260882	0.323081	0.238037	0.19919			51	0.269876	0.220741	0.28294	0.197896	0.159049			51	0.269562	0.220661	0.28286	0.197747	0.15897			51	-0.00109127	-0.000194204	9.75144e-06	-3.66238e-05	-1.2491e-05			51	-10.9127	-1.94204	0.0975144	-0.366238	-0.12491
51.5	0.040237	0.309526	0.260813	0.323077	0.237983	0.19912			51.5	0.269289	0.220576	0.28284	0.197746	0.158883			51.5	0.269016	0.220564	0.282865	0.197729	0.158964			51.5	-0.00112091	-0.000192904	-4.53914e-06	-4.73566e-05	-1.11666e-05			51.5	-11.2091	-1.92904	-0.0453914	-0.473566	-0.111666
52	0.040193	0.308933	0.260707	0.323136	0.237979	0.199206			52	0.26874	0.220514	0.282943	0.197786	0.159013			52	0.268456	0.220468	0.282862	0.197705	0.158958			52	-0.00113526	-0.000191655	6.39104e-06	-5.64947e-05	-1.35424e-05			52	-11.3526	-1.91655	0.0639104	-0.564947	-0.135424
52.5	0.040235	0.308294	0.260656	0.323066	0.237959	0.199099			52.5	0.268059	0.220421	0.282831	0.197724	0.158864			52.5	0.267888	0.220372	0.282866	0.197677	0.158952			52.5	-0.0011965	-0.000208237	-7.6646e-06	-7.2523e-05	-1.47107e-05			52.5	-11.965	-2.08237	-0.076646	-0.72523	-0.147107
53	0.040246	0.307783	0.260562	0.323115	0.237938	0.199186			53	0.267537	0.220316	0.282869	0.197692	0.15894			53	0.26729	0.220268	0.282862	0.197641	0.158944			53	-0.00121075	-0.000205863	2.57205e-06	-7.35459e-05	-1.17714e-05			53	-12.1075	-2.05863	0.0257205	-0.735459	-0.117714
53.5	0.040226	0.307176	0.260452	0.323084	0.238006	0.1992			53.5	0.26695	0.220226	0.282858	0.19778	0.158974			53.5	0.266685	0.220165	0.282863	0.197604	0.158938			53.5	-0.00125029	-0.00022977	-1.823e-05	-8.4878e-05	-2.15268e-05			53.5	-12.5029	-2.2977	-0.1823	-0.84878	-0.215268
54	0.040203	0.306569	0.260302	0.323128	0.237836	0.199142			54	0.266366	0.220099	0.282925	0.197633	0.158939			54	0.26606	0.22005	0.282854	0.197561	0.158928			54	-0.0012757	-0.000224867	-1.90633e-05	-9.93309e-05	-1.37131e-05			54	-12.757	-2.24867	-0.190633	-0.993309	-0.137131
54.5	0.040254	0.30597	0.260238	0.323179	0.237827	0.199183			54.5	0.265716	0.219984	0.282925	0.197573	0.158929			54.5	0.265422	0.219938	0.282844	0.197512	0.158921			54.5	-0.00131527	-0.000227622	-2.65361e-05	-0.000105379	-1.65239e-05			54.5	-13.1527	-2.27622	-0.265361	-1.05379	-0.165239
55	0.040176	0.305303	0.260086	0.323049	0.237799	0.199211			55	0.265127	0.21991	0.282873	0.197623	0.159035			55	0.264764	0.219824	0.282831	0.197459	0.158913			55	-0.00139647	-0.000247255	-2.64818e-05	-0.000126399	-2.89525e-05			55	-13.9647	-2.47255	-0.264818	-1.26399	-0.289525
55.5	0.040151	0.304768	0.25999	0.323034	0.237739	0.199169			55.5	0.264617	0.219839	0.282883	0.197588	0.159018			55.5	0.264066	0.2197	0.282818	0.197396	0.158898			55.5	-0.0014234	-0.000267107	-3.77687e-05	-0.000145023	-3.94717e-05			55.5	-14.234	-2.67107	-0.377687	-1.45023	-0.394717
56	0.040202	0.304108	0.259819	0.323057	0.237684	0.199054			56	0.263906	0.219617	0.282855	0.197482	0.158852			56	0.263354	0.219567	0.282799	0.197323	0.158878			56	-0.0014939	-0.000288866	-5.27611e-05	-0.000166467	-4.29888e-05			56	-14.939	-2.88866	-0.527611	-1.66467	-0.429888
56.5	0.040161	0.303247	0.259724	0.323031	0.237597	0.199069			56.5	0.263086	0.219563	0.28287	0.197436	0.158908			56.5	0.262607	0.219422	0.282773	0.19724	0.158857			56.5	-0.00153994	-0.000273031	-3.89015e-05	-0.000165916	-2.23087e-05			56.5	-15.3994	-2.73031	-0.389015	-1.65916	-0.223087
57	0.040199	0.30249	0.259581	0.322958	0.237498	0.199124			57	0.262291	0.219382	0.282759	0.197299	0.158925			57	0.261837	0.219286	0.282753	0.197157	0.158846			57	-0.00159546	-0.000298235	-4.75834e-05	-0.000182033	-3.65835e-05			57	-15.9546	-2.98235	-0.475834	-1.82033	-0.365835
57.5	0.040171	0.301809	0.259485	0.323006	0.237406	0.198992			57.5	0.261638	0.219314	0.282835	0.197235	0.158821			57.5	0.261039	0.219136	0.282729	0.197066	0.158827			57.5	-0.00166966	-0.000316776	-4.86772e-05	-0.000199971	-3.10967e-05			57.5	-16.6966	-3.16776	-0.486772	-1.99971	-0.310967
58	0.040207	0.300965	0.259358	0.323	0.2373	0.199073			58	0.260758	0.219151	0.282793	0.197093	0.158866			58	0.260205	0.218978	0.282705	0.196966	0.158812			58	-0.00172768	-0.00032634	-5.44237e-05	-0.000224317	-3.99638e-05			58	-17.2768	-3.2634	-0.544237	-2.24317	-0.399638
58.5	0.040188	0.300149	0.259197	0.322958	0.237197	0.19901			58.5	0.259961	0.219009	0.28277	0.197009	0.158822			58.5	0.259341	0.218815	0.282678	0.196854	0.158792			58.5	-0.00179548	-0.000317555	-5.2363e-05	-0.000258049	-4.37756e-05			58.5	-17.9548	-3.17555	-0.52363	-2.58049	-0.437756
59	0.040244	0.299331	0.258944	0.322877	0.237155	0.198934			59	0.259087	0.2187	0.282633	0.196911	0.15869			59	0.258443	0.218656	0.282652	0.196725	0.15877			59	-0.00188122	-0.000369167	-7.32388e-05	-0.000268434	-6.17734e-05			59	-18.8122	-3.69167	-0.732388	-2.68434	-0.617734
59.5	0.040179	0.298539	0.258865	0.322865	0.236946	0.198982			59.5	0.25836	0.218686	0.282686	0.196767	0.158803			59.5	0.257502	0.218472	0.282615	0.196591	0.158739			59.5	-0.00195403	-0.000377128	-6.5279e-05	-0.000281909	-4.58166e-05			59.5	-19.5403	-3.77128	-0.65279	-2.81909	-0.458166
60	0.04019	0.297559	0.258662	0.322768	0.236866	0.198982			60	0.257369	0.218472	0.282578	0.196676	0.158792			60	0.256525	0.218283	0.282582	0.19645	0.158716			60	-0.00203376	-0.000407138	-6.4482e-05	-0.000314543	-6.44735e-05			60	-20.3376	-4.07138	-0.64482	-3.14543	-0.644735
60.5	0.040244	0.296549	0.258553	0.322828	0.236754	0.198946			60.5	0.256305	0.218309	0.282584	0.19651	0.158702			60.5	0.255509	0.218079	0.28255	0.196293	0.158684			60.5	-0.00212945	-0.000425663	-6.14647e-05	-0.000335283	-5.96382e-05			60.5	-21.2945	-4.25663	-0.614647	-3.35283	-0.596382
61	0.040192	0.295591	0.258259	0.322722	0.236526	0.198814			61	0.255399	0.218067	0.28253	0.196334	0.158622			61	0.254444	0.217867	0.282519	0.196125	0.158654			61	-0.0022168	-0.00043797	-7.21816e-05	-0.000356145	-5.89763e-05			61	-22.168	-4.3797	-0.721816	-3.56145	-0.589763
61.5	0.040249	0.294439	0.257957	0.322635	0.236397	0.198847			61.5	0.25419	0.217708	0.282386	0.196148	0.158598			61.5	0.253335	0.217648	0.282483	0.195947	0.158625			61.5	-0.0022877	-0.000463506	-6.66472e-05	-0.000386808	-6.29007e-05			61.5	-22.877	-4.63506	-0.666472	-3.86808	-0.629007
62	0.040188	0.293307	0.257897	0.32262	0.236192	0.198837			62	0.253119	0.217709	0.282432	0.196004	0.158649			62	0.252192	0.217416	0.28245	0.195753	0.158593			62	-0.0023535	-0.000486519	-6.04562e-05	-0.000403756	-7.31861e-05			62	-23.535	-4.86519	-0.604562	-4.03756	-0.731861
62.5	0.040205	0.292193	0.257587	0.322649	0.236079	0.198833			62.5	0.251988	0.217382	0.282444	0.195874	0.158628			62.5	0.251015	0.217173	0.28242	0.195552	0.158557			62.5	-0.00245101	-0.000514395	-6.25856e-05	-0.000438064	-7.01327e-05			62.5	-24.5101	-5.14395	-0.625856	-4.38064	-0.701327
63	0.040217	0.290744	0.257312	0.322537	0.235842	0.198754			63	0.250527	0.217095	0.28232	0.195625	0.158537			63	0.249789	0.216915	0.282388	0.195333	0.158522			63	-0.0025094	-0.000546055	-5.96835e-05	-0.000465994	-8.21176e-05			63	-25.094	-5.46055	-0.596835	-4.65994	-0.821176
63.5	0.040184	0.289581	0.257074	0.322482	0.235521	0.198704			63.5	0.249397	0.21689	0.282298	0.195337	0.15852			63.5	0.248535	0.216642	0.282359	0.1951	0.158481			63.5	-0.00257924	-0.000567182	-4.85395e-05	-0.000495327	-8.61614e-05			63.5	-25.7924	-5.67182	-0.485395	-4.95327	-0.861614
64	0.040182	0.288279	0.257074	0.32249	0.235252	0.198696			64	0.248097	0.216892	0.282308	0.19507	0.158514			64	0.247245	0.216359	0.282334	0.194852	0.158437			64	-0.00263014	-0.000586321	-4.29996e-05	-0.000533261	-8.2665e-05			64	-26.3014	-5.86321	-0.429996	-5.33261	-0.82665
64.5	0.04026	0.286873	0.256482	0.322416	0.235074	0.198551			64.5	0.246613	0.216222	0.282156	0.194814	0.158291			64.5	0.24593	0.216066	0.282313	0.194585	0.158396			64.5	-0.00271747	-0.000648576	-3.05069e-05	-0.000564362	-0.000108057			64.5	-27.1747	-6.48576	-0.305069	-5.64362	-1.08057
65	0.040184	0.285383	0.256208	0.322424	0.234797	0.198632			65	0.245199	0.216024	0.28224	0.194613	0.158448			65	0.244571	0.215741	0.282298	0.194303	0.158342			65	-0.00275305	-0.000670961	-1.90907e-05	-0.000609749	-0.000117546			65	-27.5305	-6.70961	-0.190907	-6.09749	-1.17546
65.5	0.040211	0.283983	0.255846	0.322407	0.234531	0.198569			65.5	0.243772	0.215635	0.282196	0.19432	0.158358			65.5	0.243195	0.215406	0.282288	0.193998	0.158283			65.5	-0.0027688	-0.000717328	-1.56029e-05	-0.000644876	-0.000110882			65.5	-27.688	-7.17328	-0.156029	-6.44876	-1.10882
66	0.040157	0.282414	0.255526	0.322395	0.234225	0.198549			66	0.242257	0.215369	0.282238	0.194068	0.158392			66	0.24181	0.215047	0.28228	0.193676	0.158228			66	-0.00279169	-0.000742323	2.51097e-05	-0.000682959	-0.000103306			66	-27.9169	-7.42323	0.251097	-6.82959	-1.03306
66.5	0.040195	0.280825	0.255213	0.322292	0.233937	0.198427			66.5	0.24063	0.215018	0.282097	0.193742	0.158232			66.5	0.240414	0.214676	0.282293	0.193334	0.158176			66.5	-0.00279566	-0.000779252	2.72516e-05	-0.000728293	-0.000122961			66.5	-27.9566	-7.79252	0.272516	-7.28293	-1.22961
67	0.040129	0.279194	0.254826	0.322299	0.233503	0.198377			67	0.239065	0.214697	0.28217	0.193374	0.158248			67	0.239017	0.214286	0.282306	0.19297	0.158115			67	-0.00279139	-0.000845763	4.26348e-05	-0.000787212	-0.000133094			67	-27.9139	-8.45763	0.426348	-7.87212	-1.33094
67.5	0.040172	0.277751	0.254446	0.322296	0.233231	0.198328			67.5	0.237579	0.214274	0.282124	0.193059	0.158156			67.5	0.237621	0.213863	0.282328	0.192577	0.158048			67.5	-0.00278588	-0.000896984	3.01347e-05	-0.000844791	-0.000145987			67.5	-27.8588	-8.96984	0.301347	-8.44791	-1.45987
68	0.040231	0.276133	0.254144	0.322409	0.232866	0.198316			68	0.235902	0.213913	0.282178	0.192635	0.158085			68	0.236228	0.213415	0.282343	0.192154	0.157975			68	-0.00273344	-0.000938792	6.07909e-05	-0.000907153	-0.000148912			68	-27.3344	-9.38792	0.607909	-9.07153	-1.48912
68.5	0.040203	0.274612	0.253621	0.322369	0.232403	0.198206			68.5	0.234409	0.213418	0.282166	0.1922	0.158003			68.5	0.234861	0.212946	0.282373	0.191701	0.157901			68.5	-0.0026999	-0.000997634	8.77507e-05	-0.000966839	-0.000155026			68.5	-26.999	-9.97634	0.877507	-9.66839	-1.55026
69	0.040225	0.273104	0.253279	0.322485	0.232033	0.198143			69	0.232879	0.213054	0.28226	0.191808	0.157918			69	0.233511	0.212447	0.282417	0.191217	0.157823			69	-0.00266008	-0.00109728	8.7663e-05	-0.00103033	-0.000170307			69	-26.6008	-10.9728	0.87663	-10.3033	-1.70307
69.5	0.040238	0.271708	0.252782	0.32242	0.23155	0.19806			69.5	0.23147	0.212544	0.282182	0.191312	0.157822			69.5	0.232181	0.211898	0.282461	0.190702	0.157738			69.5	-0.0025832	-0.00113734	9.32482e-05	-0.00111077	-0.000188829			69.5	-25.832	-11.3734	0.932482	-11.1077	-1.88829
70	0.040257	0.270083	0.252133	0.322623	0.231098	0.197925			70	0.229826	0.211876	0.282366	0.190841	0.157668			70	0.23089	0.211329	0.282508	0.190147	0.157644			70	-0.00253281	-0.00122894	8.49003e-05	-0.00120166	-0.000215721			70	-25.3281	-12.2894	0.849003	-12.0166	-2.15721
70.5	0.040237	0.268699	0.251664	0.322615	0.23051	0.197795			70.5	0.228462	0.211427	0.282378	0.190273	0.157558			70.5	0.229623	0.210715	0.28255	0.189546	0.157536			70.5	-0.00245222	-0.0013077	9.86861e-05	-0.00128355	-0.000220338			70.5	-24.5222	-13.077	0.986861	-12.8355	-2.20338
71	0.040239	0.267471	0.251016	0.322659	0.229978	0.197777			71	0.227232	0.210777	0.28242	0.189739	0.157538			71	0.228397	0.210061	0.282599	0.188904	0.157426			71	-0.00236733	-0.00139901	0.00010164	-0.00137926	-0.000250741			71	-23.6733	-13.9901	1.0164	-13.7926	-2.50741
71.5	0.040207	0.266293	0.25048	0.323001	0.22937	0.197744			71.5	0.226086	0.210273	0.282794	0.189163	0.157537			71.5	0.227213	0.209362	0.28265	0.188214	0.1573			71.5	-0.00225155	-0.00149552	9.26907e-05	-0.00147317	-0.000265598			71.5	-22.5155	-14.9552	0.926907	-14.7317	-2.65598
72	0.040243	0.265078	0.249769	0.322915	0.228744	0.19755			72	0.224835	0.209526	0.282672	0.188501	0.157307			72	0.226088	0.208614	0.282697	0.187478	0.157167			72	-0.00213586	-0.00159212	7.80359e-05	-0.00157455	-0.000283011			72	-21.3586	-15.9212	0.780359	-15.7455	-2.83011
72.5	0.040222	0.264032	0.24905	0.323102	0.22796	0.197473			72.5	0.22381	0.208828	0.28288	0.187738	0.157251			72.5	0.22502	0.207818	0.282736	0.18669	0.157026			72.5	-0.00202291	-0.00169365	6.27863e-05	-0.00167369	-0.000303037			72.5	-20.2291	-16.9365	0.627863	-16.7369	-3.03037
73	0.040286	0.263022	0.24825	0.323046	0.22729	0.197382			73	0.222736	0.207964	0.28276	0.187004	0.157096			73	0.224008	0.206971	0.282767	0.185854	0.156874			73	-0.00188155	-0.00179458	3.8221e-05	-0.00177733	-0.000334386			73	-18.8155	-17.9458	0.38221	-17.7733	-3.34386
73.5	0.040264	0.26209	0.247502	0.323222	0.226364	0.197238			73.5	0.221826	0.207238	0.282958	0.1861	0.156974			73.5	0.223067	0.206074	0.282786	0.184965	0.156707			73.5	-0.00174317	-0.00190283	1.77592e-05	-0.00187625	-0.000358864			73.5	-17.4317	-19.0283	0.177592	-18.7625	-3.58864
74	0.040203	0.261251	0.246617	0.323422	0.225388	0.197095			74	0.221048	0.206414	0.283219	0.185185	0.156892			74	0.222196	0.205122	0.282795	0.184027	0.156528			74	-0.00160467	-0.00201358	-3.60709e-05	-0.00197447	-0.000398599			74	-16.0467	-20.1358	-0.360709	-19.7447	-3.98599
74.5	0.040181	0.260347	0.245551	0.32341	0.224433	0.196907			74.5	0.220166	0.20537	0.283229	0.184252	0.156726			74.5	0.221394	0.204116	0.282777	0.18304	0.156329			74.5	-0.00146968	-0.00210421	-5.28032e-05	-0.00206227	-0.000416636			74.5	-14.6968	-21.0421	-0.528032	-20.6227	-4.16636
75	0.040272	0.259762	0.244552	0.323407	0.223423	0.19658			75	0.21949	0.20428	0.283135	0.183151	0.156308			75	0.220659	0.203063	0.282751	0.182008	0.15612			75	-0.00131676	-0.00217477	-0.000120185	-0.00215228	-0.00043626			75	-13.1676	-21.7477	-1.20185	-21.5228	-4.3626
75.5	0.040281	0.258885	0.243402	0.323412	0.222276	0.196463			75.5	0.218604	0.203121	0.283131	0.181995	0.156182			75.5	0.22	0.201976	0.28269	0.180932	0.155902			75.5	-0.00118694	-0.00227723	-0.000206478	-0.00223317	-0.000485264			75.5	-11.8694	-22.7723	-2.06478	-22.3317	-4.85264
76	0.040234	0.258258	0.242138	0.323466	0.221077	0.196278			76	0.218024	0.201904	0.283232	0.180843	0.156044			76	0.219407	0.200837	0.282587	0.179816	0.155659			76	-0.00106958	-0.00234379	-0.000277771	-0.00229672	-0.000521124			76	-10.6958	-23.4379	-2.77771	-22.9672	-5.21124
76.5	0.04024	0.25764	0.24092	0.323545	0.219826	0.195999			76.5	0.2174	0.20068	0.283305	0.179586	0.155759			76.5	0.218872	0.199666	0.282448	0.178667	0.155399			76.5	-0.000946214	-0.00242658	-0.000394017	-0.00235424	-0.000563581			76.5	-9.46214	-24.2658	-3.94017	-23.5424	-5.63581
77	0.040242	0.25723	0.239557	0.323312	0.218516	0.195686			77	0.216988	0.199315	0.28307	0.178274	0.155444			77	0.218399	0.198452	0.282251	0.17749	0.155117			77	-0.000816345	-0.00246663	-0.00048947	-0.00239254	-0.000593484			77	-8.16345	-24.6663	-4.8947	-23.9254	-5.93484
77.5	0.040272	0.256911	0.238251	0.323261	0.217113	0.195548			77.5	0.216639	0.197979	0.282989	0.176841	0.155276			77.5	0.217991	0.197219	0.282007	0.176294	0.15482			77.5	-0.000714597	-0.00250549	-0.000622207	-0.00238559	-0.000640588			77.5	-7.14597	-25.0549	-6.22207	-23.8559	-6.40588
78	0.040246	0.256585	0.236736	0.323029	0.215732	0.19522			78	0.216339	0.19649	0.282783	0.175486	0.154974			78	0.217634	0.195966	0.281695	0.175101	0.1545			78	-0.000618857	-0.00250546	-0.000744569	-0.0024284	-0.000694477			78	-6.18857	-25.0546	-7.44569	-24.284	-6.94477
78.5	0.040294	0.25644	0.235364	0.322873	0.214267	0.194868			78.5	0.216146	0.19507	0.282579	0.173973	0.154574			78.5	0.217324	0.194713	0.281323	0.173887	0.154153			78.5	-0.000539929	-0.00254827	-0.000925349	-0.00243945	-0.000727138			78.5	-5.39929	-25.4827	-9.25349	-24.3945	-7.27138
79	0.04025	0.256356	0.233688	0.322602	0.212749	0.194485			79	0.216106	0.193438	0.282352	0.172499	0.154235			79	0.217054	0.193439	0.28086	0.172667	0.153789			79	-0.000536411	-0.0025784	-0.00114289	-0.00243964	-0.000799971			79	-5.36411	-25.784	-11.4289	-24.3964	-7.99971
79.5	0.040336	0.256366	0.232247	0.322217	0.211412	0.194068			79.5	0.21603	0.191911	0.281881	0.171076	0.153732			79.5	0.216786	0.19215	0.280289	0.171447	0.153389			79.5	-0.000399609	-0.00255441	-0.00131877	-0.00242509	-0.00083919			79.5	-3.99609	-25.5441	-13.1877	-24.2509	-8.3919
80	0.040297	0.256336	0.230746	0.321925	0.209955	0.193744			80	0.216039	0.190449	0.281628	0.169658	0.153447			80	0.216586	0.190873	0.27963	0.170235	0.15297			80	-0.000348738	-0.00253493	-0.00150463	-0.00238106	-0.000879695			80	-3.48738	-25.3493	-15.0463	-23.8106	-8.79695
80.5	0.040271	0.256271	0.229312	0.321375	0.208514	0.193358			80.5	0.216	0.189041	0.281104	0.168243	0.153087			80.5	0.216412	0.189605	0.278877	0.169044	0.15253			80.5	-0.000252383	-0.00250659	-0.00178822	-0.00234819	-0.000951772			80.5	-2.52383	-25.0659	-17.8822	-23.4819	-9.51772
81	0.040274	0.256273	0.22779	0.320484	0.207099	0.192736			81	0.215999	0.187516	0.28021	0.166825	0.152462			81	0.216286	0.188352	0.277983	0.16787	0.152054			81	-0.000186613	-0.00244376	-0.00197943	-0.00228042	-0.000997684			81	-1.86613	-24.4376	-19.7943	-22.8042	-9.97684
81.5	0.040287	0.256289	0.226455	0.31979	0.20591	0.192353			81.5	0.216002	0.186168	0.279503	0.165623	0.152066			81.5	0.216192	0.18713	0.276994	0.16673	0.151555			81.5	-0.000137709	-0.00240559	-0.00228032	-0.00222703	-0.00106555			81.5	-1.37709	-24.0559	-22.8032	-22.2703	-10.6555
82	0.040255	0.256406	0.225049	0.318912	0.204698	0.191875			82	0.216151	0.184794	0.278657	0.164443	0.15162			82	0.216123	0.185927	0.275853	0.165617	0.151022			82	-8.752e-05	-0.00227489	-0.00251578	-0.00215164	-0.00111596			82	-0.8752	-22.7489	-25.1578	-21.5164	-11.1596
82.5	0.040322	0.256586	0.223948	0.317855	0.203701	0.191397			82.5	0.216264	0.183626	0.277533	0.163379	0.151075			82.5	0.21608	0.18479	0.274595	0.164541	0.150464			82.5	-6.03015e-05	-0.00225138	-0.0027721	-0.00205168	-0.00117895			82.5	-0.603015	-22.5138	-27.721	-20.5168	-11.7895
83	0.04022	0.256526	0.222741	0.316566	0.20291	0.190745			83	0.216306	0.182521	0.276346	0.16269	0.150525			83	0.216049	0.183664	0.273209	0.163515	0.149875			83	-2.91664e-05	-0.00215949	-0.00305497	-0.00198147	-0.00123625			83	-0.291664	-21.5949	-30.5497	-19.8147	-12.3625
83.5	0.040269	0.256507	0.221926	0.315211	0.201775	0.190073			83.5	0.216238	0.181657	0.274942	0.161506	0.149804			83.5	0.216035	0.182585	0.271682	0.162524	0.149257			83.5	-1.29723e-05	-0.0020734	-0.00333072	-0.00188011	-0.00129054			83.5	-0.129723	-20.734	-33.3072	-18.8011	-12.9054
84	0.040337	0.256494	0.220818	0.313579	0.200822	0.189676			84	0.216157	0.180481	0.273242	0.160485	0.149339			84	0.216028	0.181548	0.270017	0.161584	0.148611			84	-1.42682e-05	-0.00194648	-0.003566	-0.00176428	-0.00133593			84	-0.142682	-19.4648	-35.66	-17.6428	-13.3593
84.5	0.040297	0.255713	0.219638	0.311516	0.199866	0.18879			84.5	0.215416	0.179341	0.271219	0.159569	0.148493			84.5	0.216021	0.180575	0.268234	0.160702	0.147943			84.5	-3.31931e-06	-0.00183338	-0.00375419	-0.00166104	-0.00137698			84.5	-0.0331931	-18.3338	-37.5419	-16.6104	-13.7698
85	0.040307	0.256278	0.218856	0.309689	0.199096	0.188221			85	0.215971	0.178549	0.269382	0.158789	0.147914			85	0.21602	0.179658	0.266356	0.159871	0.147255			85	-1.47582e-05	-0.00172726	-0.0040245	-0.0015662	-0.00143911			85	-0.147582	-17.2726	-40.245	-15.662	-14.3911
85.5	0.040346	0.256174	0.218009	0.307682	0.198496	0.187417			85.5	0.215828	0.177663	0.267336	0.15815	0.147071			85.5	0.216012	0.178794	0.264344	0.159088	0.146535			85.5	2.61376e-06	-0.00164327	-0.00424307	-0.00147212	-0.00152524			85.5	0.0261376	-16.4327	-42.4307	-14.7212	-15.2524
86	0.040324	0.256278	0.217125	0.304679	0.197663	0.186513			86	0.215954	0.176801	0.264355	0.157339	0.146189			86	0.216014	0.177973	0.262223	0.158352	0.145773			86	-9.78116e-06	-0.00152816	-0.00433093	-0.00136065	-0.00150864			86	-0.0978116	-15.2816	-43.3093	-13.6065	-15.0864
86.5	0.040329	0.256394	0.216574	0.302777	0.197227	0.185898			86.5	0.216065	0.176245	0.262448	0.156898	0.145569			86.5	0.216009	0.177209	0.260057	0.157672	0.145018			86.5	-4.53137e-05	-0.00143081	-0.00442764	-0.00123966	-0.00154304			86.5	-0.453137	-14.3081	-44.2764	-12.3966	-15.4304
87	0.040391	0.256346	0.215812	0.299752	0.196593	0.184962			87	0.215955	0.175421	0.259361	0.156202	0.144571			87	0.215986	0.176493	0.257843	0.157052	0.144247			87	-3.48815e-05	-0.00133687	-0.00454961	-0.00117235	-0.00159888			87	-0.348815	-13.3687	-45.4961	-11.7235	-15.9888
87.5	0.040383	0.256452	0.215812	0.297037	0.196065	0.184109			87.5	0.216069	0.175429	0.256654	0.155682	0.143726			87.5	0.215969	0.175825	0.255569	0.156466	0.143448			87.5	-7.40544e-05	-0.00124444	-0.00460126	-0.00107098	-0.00161433			87.5	-0.740544	-12.4444	-46.0126	-10.7098	-16.1433
88	0.040419	0.256425	0.214759	0.294301	0.195718	0.183316			88	0.216006	0.17434	0.253882	0.155299	0.142897			88	0.215932	0.175203	0.253268	0.15593	0.14264			88	-5.10488e-05	-0.00116563	-0.00460894	-0.00102494	-0.00163784			88	-0.510488	-11.6563	-46.0894	-10.2494	-16.3784
88.5	0.040401	0.256434	0.214217	0.291107	0.195081	0.182395			88.5	0.216033	0.173816	0.250706	0.15468	0.141994			88.5	0.215906	0.17462	0.250964	0.155418	0.141821			88.5	-4.54988e-05	-0.00111017	-0.00457297	-0.000933791	-0.00163088			88.5	-0.454988	-11.1017	-45.7297	-9.33791	-16.3088
89	0.040421	0.256431	0.21372	0.288028	0.194653	0.181444			89	0.21601	0.173299	0.247607	0.154232	0.141023			89	0.215883	0.174065	0.248677	0.154951	0.141006			89	-2.27863e-05	-0.00100663	-0.00452319	-0.000855154	-0.00164889			89	-0.227863	-10.0663	-45.2319	-8.55154	-16.4889
89.5	0.040443	0.256399	0.213443	0.285352	0.194417	0.180651			89.5	0.215956	0.173	0.244909	0.153974	0.140208			89.5	0.215872	0.173561	0.246415	0.154524	0.140182			89.5	5.79207e-05	-0.000899804	-0.00438894	-0.000782912	-0.00163051			89.5	0.579207	-8.99804	-43.8894	-7.82912	-16.3051
90	0.040418	0.256413	0.213079	0.28288	0.194053	0.179692			90	0.215995	0.172661	0.242462	0.153635	0.139274			90	0.215901	0.173111	0.244221	0.154132	0.139366			90								90
90.5	0.040437	0.256321	0.21275	0.279807	0.19365	0.178774			90.5	0.215884	0.172313	0.23937	0.153213	0.138337			90.5								90.5								90.5
91	0.040466	0.256494	0.212253	0.277018	0.193251	0.177538			91	0.216028	0.171787	0.236552	0.152785	0.137072			91								91								91
91.5	0.040469	0.256366	0.211939	0.275204	0.193007	0.177091			91.5	0.215897	0.17147	0.234735	0.152538	0.136622			91.5								91.5								91.5
92	0.040498	0.256024	0.211642	0.273511	0.193105	0.176362			92	0.215526	0.171144	0.233013	0.152607	0.135864			92								92								92
92.5	0.040485	0.256269	0.211242	0.271371	0.192619	0.175317			92.5	0.215784	0.170757	0.230886	0.152134	0.134832			92.5								92.5								92.5
93	0.040468	0.255954	0.211028	0.269688	0.192602	0.174593			93	0.215486	0.17056	0.22922	0.152134	0.134125			93								93								93
93.5	0.040488	0.256258	0.210769	0.268441	0.192416	0.173816			93.5	0.21577	0.170281	0.227953	0.151928	0.133328			93.5								93.5								93.5
94	0.040567	0.256327	0.210567	0.267493	0.192268	0.173246			94	0.21576	0.17	0.226926	0.151701	0.132679			94								94								94
94.5	0.040541	0.256459	0.210452	0.26629	0.192047	0.172567			94.5	0.215918	0.169911	0.225749	0.151506	0.132026			94.5								94.5								94.5
95	0.040541	0.256565	0.210434	0.265676	0.191889	0.171913			95	0.216024	0.169893	0.225135	0.151348	0.131372			95								95								95
[truncated: 2 more columns]

## Sheet: Suppl. Fig. 8
Supplementary Fig. 8
b
Gnai2 NMM
Mut_K	NMM_Mut_K	Mut_Li	NMM_Mut_Li
1830	2350	1730	2470
2200	2210	1860	2330
1680	2390	1790	2590
1870	2390	1380	2230
1780	2290	1690	2360
2040	2160	1500	2430
1540	2120	1590	2490
1630	2250	1780	2280
1570	2160	1560	2240
1540	2060	1370	2140
1670	1880	1500	2310
1650	1960	1440	2050
1460	2250	1380	2330
1640	2140	1510	2070
1460	2370	1280	2410
1630	2290	1280	2130
1350	2230	1240	2360
1230	2100	1580	2810
1530	2160	1410	2440
1500	2340	1450	2180
1360	2330	1500	2290
1360	2910	1330	2340
1480	2690	1080	2760
1430	3200	1350	3190
1300	3010	1190	3200
1260	4140	1380	3330
1420	4270	1390	4000
1430	4610	1110	4680
1420	5260	1200	4960
1100	5690	1140	4870
1400	5630	1350	5070
1360	5840	1210	5280
1120	5100	1040	4920
1170	5050	1240	4620
1330	4930	1400	4280
1140	4880	1100	4500
1300	4380	1070	4220
1380	4230	1300	4040
1070	4330	1130	4010
1140	3990	1020	3680
1200	4540	1010	4030
1280	4120	1010	4000
1070	4260	1140	3880
1230	3920	970	4160
1290	4640	1140	3920
1090	4000	910	3800
1210	4580	1100	4320
1230	4160	1080	3860
1220	4430	1280	3970
1180	4290	1040	4530
1170	4100	1120	3530
1340	4350	1090	3600
1150	4060	1060	4170
1070	4040	1150	3950
1400	4260	1050	3730
1260	4020	860	3640
1480	4280	1130	4090
1240	4280	990	3730
1100	4530	1000	4060
1050	4810	1090	3370
1110	4140	1020	3450
1340	4330	1080	3410
1150	4730	990	3420
1150	3960	1040	3780
1260	3670	1090	3180
1130	3220	930	2990
1200	2890	980	2960
1000	2660	1000	2870
1160	2790	930	2780
1210	2600	900	2000
1030	2320	1060	2170
950	2090	850	1890
1020	2320	1040	2090
1040	1850	820	1850
1000	1910	850	1660
1070	1840	800	1440
1030	1520	870	1630
1100	1720	960	1570
1110	1590	880	1420
970	1610	850	1560
1170	1650	890	1450
1000	1390	950	1560
1060	1490	940	1450
1020	1430	820	1010
1080	1530	800	1290
1060	1340	750	1470
1170	1530	750	1170
880	1460	810	1060
1230	1430	770	1310
860	1250	920	1350
1290	1410	840	1590
1080	1320	890	1350
1080	1470	1100	1340
1040	1540	910	1440
1240	1590	830	1560
1150	1350	740	1530
1500	1350	1140	1570
1440	1630	1230	1600
1540	1560	1220	1450
1620	1560	1210	1450
1580	2140	1260	1710
f
	Gnai2	GAPDH
	Ct	Ct	2-ΔΔCt	SD
0	18.09	16.63	1	0.052628
	18.04	16.64
	18.01	16.7
cPDS 2.5uM	17.76	16.12	0.899227	0.0767945
	17.83	16.24
	17.84	16.43
cPDS 5uM	17.88	16.45	1.04933	0.080335
	17.79	16.58
	17.77	16.44
g
rep1
Ctrl				cPDS 2.5 uM				cPDS 5 uM
EdU No./field	DAPI No./field			EdU No./field	DAPI No./field			EdU No./field	DAPI No./field
11	21			13	28			11	35
20	45			18	51			6	31
22	44			16	36			8	40
11	30			12	27			3	30
22	40			10	34			4	36
9	23			6	25			4	39
36	60			17	34			9	32
13	31			8	26			2	15
5	25			11	35			5	19
17	41			6	24			4	24
EdU No.	DAPI No.	EdU%		EdU No.	DAPI No.	EdU%		EdU No.	DAPI No.	EdU%
166	360	0.461111		117	320	0.365625		56	301	0.186047
rep2
Ctrl				cPDS 2.5 uM				cPDS 5 uM
EdU No./field	DAPI No./field			EdU No./field	DAPI No./field			EdU No./field	DAPI No./field
14	20			12	26			9	26
14	43			18	36			4	34
9	31			8	32			4	27
14	35			4	24			4	25
5	23			5	15			7	23
17	40			12	23			12	30
14	29			5	30			5	32
23	38			9	27			4	24
15	33			10	30			4	21
27	42			13	26			6	32
EdU No.	DAPI No.	EdU%		EdU No.	DAPI No.	EdU%		EdU No.	DAPI No.	EdU%
152	334	0.45509		96	269	0.356877		59	274	0.215328
rep3
Ctrl				cPDS 2.5 uM				cPDS 5 uM
EdU No./field	DAPI No./field			EdU No./field	DAPI No./field			EdU No./field	DAPI No./field
10	35			9	34			17	39
23	52			11	44			5	25
17	34			8	23			7	33
31	49			10	28			5	24
16	37			13	35			8	35
15	31			9	34			10	33
11	34			14	37			11	36
20	32			2	32			4	36
29	50			7	33			8	31
21	52			12	38			2	47
EdU No.	DAPI No.	EdU%		EdU No.	DAPI No.	EdU%		EdU No.	DAPI No.	EdU%
193	406	0.475369		95	338	0.281065		77	339	0.227139
EdU%	Ctrl	cPDS 2.5 uM	cPDS 5 uM
rep1	46.1111	36.5625	18.6047
rep2	45.509	35.6877	21.5328
rep3	47.5369	28.1065	22.7139
p-value		0.00930239	4.83218e-05

[truncated: 2 more sheets: Suppl. Fig. 9, Suppl. Fig. 10]
